# Supplementary material for: Pre-announcement of symbiotic guests: transcriptional reprogramming by mycorrhizal lipochitooligosaccharides shows a strict co-dependency on the GRAS transcription factors NSP1 and RAM1
Source: BMC Genomics. 2015 Nov 23;16:994. doi: 10.1186/s12864-015-2224-7 (PMC4657205; doi:10.1186/s12864-015-2224-7)
Supplement: Additional file 1: Table S1 — a, b, c. Compilation of gene expression responses in M. truncatula wild type A17 (WT), nfp-1 (NFP), dmi3 (DMI3), nsp1-1 (NSP1), and ram1-1 (RAM1) plantlet roots challenged with 10−8 M sMyc-LCOs (sMyc), 10−7 M nsMyc-LCOs (nsMyc), a mixture of 10−8 M sMyc- and 10−7 M nsMyc-LCOs (s/nsMyc), and 10−8 M Nod-LCOs (Nod). Treatment of M. truncatula wild type roots was performed for 6 or 24 h, respectively, whereas mutants were challenged for 6 h. Expression profiles of wild type roots towards Myc- and Nod-LCOs reported by [7] were included to facilitate comparisons to the global responses in the symbiotic mutants mentioned above. Log2 average expression values (Log AveExpr), log2 fold changes (logFC) for each LCO vs. control treatment, and associated p-values are indicated. Log2 fold changes are coloured as follows: red, log2 fold change larger than 1.0; orange, log2 fold change between 0.6 and 1.0; green, log2 fold change below −1.0. Updated annotations for all Medicago probes including correspondences to release 4.0 of the M. truncatula genome and names of known M. truncatula genes are given. The file was split in three parts for reasons of size. (ZIP 43742 kb) [file 12864_2015_2224_MOESM1_ESM.zip]

Archive with 3 entries (3 files):
- Additional file 1c.xlsb
- Additional file 1b.xlsb
- Additional file 1a.xlsb
