# Supplementary material for: Pre-announcement of symbiotic guests: transcriptional reprogramming by mycorrhizal lipochitooligosaccharides shows a strict co-dependency on the GRAS transcription factors NSP1 and RAM1
Source: BMC Genomics. 2015 Nov 23;16:994. doi: 10.1186/s12864-015-2224-7 (PMC4657205; doi:10.1186/s12864-015-2224-7)
Supplement: Additional file 2: Table S2. — Gene expression responses in M. truncatula wild type A17 (WT), nfp-1 (NFP), dmi3 (DMI3), nsp1-1 (NSP1), and ram1-1 (RAM1) plantlet roots challenged with 10−8 M sMyc-LCOs (sMyc), 10−7 M nsMyc-LCOs (nsMyc), a mixture of 10−8 M sMyc- and 10−7 M nsMyc-LCOs (s/nsMyc), and 10−8 M Nod-LCOs (Nod). Individual sheets contain subsets of genes, as defined in the captions. Log2 average expression values (Log AveExpr), log2 fold changes (logFC) for each LCO vs. control treatment, and associated p-values are indicated. Log2 fold changes are coloured as follows: red, log2 fold change larger than 1.0; orange, log2 fold change between 0.6 and 1.0; green, log2 fold change below -1.0. Updated annotations for all Medicago probes including correspondences to release 4.0 of the M. truncatula genome and names of known M. truncatula genes are given. (XLSX 1289 kb) [file 12864_2015_2224_MOESM2_ESM.xlsx]

## Sheet: Symbiotic signaling genes
GeneChip ID	Gene	M. truncatula genome 4.0	Gene product	WT Myc Nod Log AveExpr	WT sMyc vs C 6h logFC	WT sMyc vs C 6h p	WT sMyc vs C 6h pFDR	WT sMyc vs C 24h logFC	WT sMyc vs C 24h p	WT sMyc 24h pFDR	WT s/nsMyc vs C 6h logFC	WT s/nsMyc vs C 6h p	WT s/nsMyc vs C 6h pFDR	WT s/nsMyc vs C 24h logFC	WT s/nsMyc vs C 24h p	WT s/nsMyc vs C 24h pFDR	WT nsMyc vs C 6h logFC	WT nsMyc vs C 6h p	WT nsMyc vs C 6h pFDR	WT nsMyc vs C 24h logFC	WT nsMyc vs C 24h p	WT nsMyc vs C 24h pFDR	WT Nod vs C 6h logFC	WT Nod vs C 6h p	WT Nod vs C 6h pFDR	WT Nod vs C 24h logFC	WT Nod vs C 24h p	WT Nod 24h pFDR	Mutants Myc Log AveExpr	NFP sMyc vs C 6h logFC	NFP sMyc vs C 6h p	NFP sMyc vs C 6h pFDR	NFP s/nsMyc vs C 6h logFC	NFP s/nsMyc vs C 6h p	NFP s/nsMyc vs C 6h pFDR	NFP nsMyc vs C 6h logFC	NFP nsMyc vs C 6h p	NFP nsMyc vs C 6h pFDR	DMI3 sMyc vs C 6h logFC	DMI3 sMyc vs C 6h p	DMI3 sMyc vs C 6h pFDR	DMI3 s/nsMyc vs C 6h logFC	DMI3 s/nsMyc vs C 6h p	DMI3 s/nsMyc vs C 6h pFDR	DMI3 nsMyc vs C 6h logFC	DMI3 nsMyc vs C 6h p	DMI3 nsMyc vs C 6h pFDR	NSP1 sMyc vs C 6h logFC	NSP1 sMyc vs C 6h p
Mtr.42174.1.S1_at	MtCyclops	Medtr5g026850.2 | cyclops protein, putative | HC |	hypothetical protein predicted by Glimmer/Critica	9.93839	-0.144386	0.0972249	0.651758	-0.0464766	0.585218	0.996878	-0.146351	0.0929712	0.844466	0.158181	0.0705531	0.727103	-0.0350019	0.680704	0.971134	-0.0173795	0.837918	0.999984	-0.0975557	0.256185	0.902628	0.038041	0.654795	0.959515	9.84899	0.0222693	0.841371	0.987517	0.0652398	0.55849	0.975669	0.112485	0.315338	0.999882	-0.257433	0.0254881	0.236995	0.0196155	0.860058	0.977845	-0.0604439	0.587641	0.927468	-0.157618	0.162226
Mtr.124.1.S1_s_at	MtDmi1	Medtr2g005870.1 | ion channel pollux-like protein	Putative ion channel DMI-1 AltName: Full=Does not make infections protein 1;	6.91364	-0.0653127	0.506931	0.899424	-0.0436055	0.657021	0.997967	0.0364926	0.710045	0.984664	0.0512197	0.602216	0.953429	0.0426578	0.663989	0.969604	-0.0549649	0.576078	0.999984	0.133773	0.179377	0.862056	0.119032	0.230656	0.811119	6.91143	-0.14538	0.240077	0.902797	-0.0306496	0.802605	0.992346	-0.185364	0.136468	0.999882	-0.0593702	0.628641	0.877537	-0.379697	0.00354805	0.199108	-0.0319567	0.794379	0.969042	0.0734391	0.550019
Mtr.51192.1.S1_at	MtDmi2	Medtr5g030920.1 | nodulation receptor kinase-like	Nodulation receptor kinase EC=2.7.11.1; AltName: Full=Does not make infections protein 2; AltName: Full=Symbiosis receptor-like kinase; AltName: Full=MtSYMRK; Flags: Precursor;	10.7298	-0.00630996	0.936932	0.990567	-0.0379984	0.634387	0.997815	-0.0704925	0.379977	0.94268	-0.00144795	0.985513	0.998919	0.0876155	0.276961	0.910914	-0.0366479	0.646432	0.999984	0.233093	0.00631967	0.297336	0.0869767	0.280406	0.841424	10.8224	-0.0687616	0.394365	0.935116	-0.0128722	0.872702	0.994317	0.0145425	0.85636	0.999882	0.0276622	0.730768	0.917417	-0.0141075	0.86061	0.977922	0.113306	0.164055	0.784221	-0.0466641	0.562188
Mtr.8930.1.S1_at	MtDmi3	Medtr8g043970.1 | calmodulin-domain kinase CDPK pr	calcium-dependent protein kinase, putative / CDPK, putative	11.0846	0.04373	0.606463	0.925927	0.0231793	0.784459	0.999604	0.0317096	0.70844	0.984607	-0.0505361	0.551956	0.94517	0.0980864	0.252355	0.902739	-0.0242281	0.774977	0.999984	0.143976	0.0972298	0.774074	0.0109611	0.897036	0.990862	10.3094	0.0400854	0.640021	0.965597	-0.0329901	0.700178	0.987486	0.095612	0.268026	0.999882	-0.0170664	0.841981	0.955331	0.112541	0.193772	0.737083	0.0703172	0.413475	0.880456	0.0100015	0.906977
Mtr.4797.1.S1_s_at	MtDwarf27	Medtr1g471050.1 | beta-carotene isomerase D27 | HC	hypothetical protein predicted by Glimmer/Critica	8.44635	1.13451	1.91019e-05	0.0185798	0.363759	0.11152	0.932793	1.1535	1.50884e-05	0.0177805	0.63941	0.00735637	0.471224	1.30143	2.42375e-06	0.00412562	0.361375	0.113782	0.999984	1.21592	6.95821e-06	0.00160295	1.82077	5.40114e-09	2.60607e-06	6.50409	0.308494	0.37952	0.933694	-0.0460651	0.895049	0.994718	0.27885	0.426545	0.999882	0.476512	0.17783	0.551562	-0.528241	0.136356	0.681488	0.494759	0.162203	0.783822	0.418003	0.235843
Mtr.13473.1.S1_at	MtEnod11	Medtr3g415670.1 | transmembrane protein, putative	hypothetical protein predicted by Glimmer/Critica	5.21777	0.842936	7.06682e-05	0.0489629	0.071363	0.696947	0.998145	0.713238	0.000494778	0.203556	0.325269	0.083603	0.744236	-0.0534576	0.77036	0.982472	0.193783	0.294377	0.999984	3.02467	3.35264e-16	9.78302e-13	4.88897	9.04042e-22	1.8466e-17	3.52773	0.195804	0.290723	0.917584	0.0689194	0.708079	0.988159	0.226045	0.22376	0.999882	0.258514	0.165444	0.53416	0.233826	0.208548	0.752652	0.220372	0.235361	0.819459	0.484474	0.0117802
Mtr.7556.1.S1_at	MtErn1	Medtr7g085810.1 | AP2 domain class transcription f	hypothetical protein predicted by Glimmer/Critica	9.58439	1.57848	1.11871e-08	2.85636e-05	0.253247	0.213701	0.961041	1.80588	6.98732e-10	2.25352e-06	0.88673	0.000120057	0.110311	1.87723	3.03263e-10	1.54861e-06	0.432237	0.0384418	0.999984	2.15155	1.42969e-11	1.25155e-08	1.94111	1.45705e-10	1.11606e-07	8.26723	0.148094	0.639254	0.965597	0.426012	0.182302	0.905627	0.367953	0.247867	0.999882	0.35545	0.264007	0.645281	0.112968	0.720497	0.951206	1.22704	0.000382458	0.308194	1.05007	0.00189211
Mtr.43947.1.S1_at	MtErn2	Medtr6g029180.1 | AP2 domain class transcription f	Ethylene-responsive transcription factor RAP2-11 AltName: Full=Protein RELATED TO APETALA2 11;	8.08249	0.503124	0.0439541	0.557492	-0.252001	0.299874	0.977399	0.789734	0.00254926	0.417268	0.126793	0.599331	0.953109	0.968752	0.000350994	0.224044	0.167493	0.488477	0.999984	1.12903	5.60973e-05	0.00990643	0.615085	0.015427	0.330707	6.56931	-0.00288488	0.994472	0.99959	-0.174749	0.675102	0.98595	-0.0117688	0.977452	0.999882	0.763051	0.073211	0.376019	-0.113178	0.785881	0.964755	1.66641	0.000275091	0.296811	-0.0539683	0.896888
Mtr.42072.1.S1_at	MtFlot4	Medtr3g106430.1 | SPFH/band 7/PHB domain membrane-	nodulin - like protein	7.20159	0.260493	0.613027	0.92761	0.0601178	0.906881	0.999902	0.437976	0.397086	0.9458	-1.06034	0.046505	0.678249	0.245017	0.634193	0.965293	-0.315203	0.54098	0.999984	1.06908	0.0448484	0.649813	1.98715	0.000537551	0.0415385	6.58819	-0.195569	0.51076	0.949212	-0.0613057	0.836228	0.99337	0.139729	0.637945	0.999882	2.18827	8.77093e-09	1.1684e-05	1.12571	0.000501143	0.0843655	-0.331642	0.267427	0.830094	0.583216	0.0552614
Mtr.142.1.S1_s_at	MtLYK3	Medtr5g086130.1 | LysM receptor kinase K1B | HC |	Probable serine/threonine-protein kinase RLCKVII EC=2.7.11.1;	10.5363	-0.470458	0.00238073	0.28211	0.0504975	0.722941	0.998876	-0.418797	0.00600577	0.558182	0.174141	0.227027	0.851198	-0.0612118	0.667539	0.969977	-0.0811136	0.569712	0.999984	-0.46635	0.00256586	0.178469	-0.00938991	0.947381	0.995813	10.4569	-0.0463024	0.791294	0.982691	-0.00511057	0.976687	0.997683	0.178943	0.30971	0.999882	-0.374923	0.0375894	0.280525	0.0739458	0.672806	0.940585	0.024074	0.890526	0.984889	-0.169705	0.335007
Mtr.25025.1.S1_s_at	MtLYK4	Medtr5g086120.1 | LysM receptor kinase K1B | HC |	Cysteine-rich receptor-like protein kinase 37 Short=Cysteine-rich RLK37; EC=2.7.11.-; Flags: Precursor;	7.21893	-0.521324	0.00177743	0.255674	0.0769754	0.614521	0.997331	-0.308316	0.0507843	0.791752	0.0657907	0.666677	0.963545	-0.0408932	0.788708	0.983961	-0.117942	0.441697	0.999984	-0.234811	0.131403	0.818724	0.203819	0.188196	0.779314	7.06318	-0.0227981	0.910261	0.993673	-0.0976437	0.629815	0.982261	-0.101005	0.618115	0.999882	-0.43349	0.0376369	0.280525	-0.30835	0.133462	0.677563	0.17041	0.401804	0.875902	-0.630695	0.00336111
Mtr.19870.1.S1_at	MtLyr1	Medtr8g078300.1 | Nod-factor receptor 5, putative	Putative receptor protein kinase ZmPK1 EC=2.7.11.1; Flags: Precursor;	2.74049	0.0472768	0.679489	0.943901	0.0165443	0.884886	0.9999	-0.0318617	0.780493	0.988554	0.54699	4.27555e-05	0.077058	-0.10058	0.38194	0.932016	0.0126517	0.911836	0.999984	-0.211633	0.0720148	0.734378	-0.0409603	0.720271	0.971435	2.66982	-0.0542594	0.665269	0.969197	-0.0646351	0.606482	0.980474	0.103681	0.410006	0.999882	0.041142	0.742731	0.921635	-0.149691	0.236624	0.773411	-0.136015	0.281405	0.834596	0.131851	0.296163
Mtr.40292.1.S1_at	MtMSBP1	Medtr6g054890.2 | cytochrome b5-like heme/steroid-	Membrane steroid-binding protein 1 Short=AtMP1;	12.5944	-0.0119971	0.858623	0.978703	0.0751633	0.269522	0.973235	-0.0622398	0.358921	0.939031	0.0552613	0.414587	0.913292	-0.070262	0.301339	0.917632	-0.0228221	0.734912	0.999984	-0.0388331	0.565268	0.966396	0.0640594	0.345258	0.875523	12.5389	-0.10533	0.204107	0.89588	-0.10237	0.216826	0.91991	-0.0299508	0.715199	0.999882	-0.0978585	0.237343	0.618042	-0.0100901	0.902086	0.984184	-0.0724161	0.379789	0.869911	-0.0329408	0.68825
Mtr.11696.1.S1_at	MtMYCREM	Medtr5g010590.1 | carboxy-terminal region remorin	Remorin AltName: Full=pp34;	6.52355	-0.0288785	0.884375	0.98318	-0.423743	0.0399446	0.870349	-0.0496686	0.802567	0.989808	0.158813	0.426393	0.918059	0.175625	0.379684	0.931485	-0.0855499	0.667066	0.999984	-0.122434	0.53883	0.964067	-0.0904019	0.649478	0.958128	5.72687	-0.195079	0.534024	0.950771	-0.613681	0.05592	0.796222	-0.307942	0.328199	0.999882	-0.263976	0.401117	0.753007	-0.551318	0.0844069	0.59712	0.124863	0.690131	0.949886	0.0259639	0.933861
Mtr.15789.1.S1_at	MtNfp	Medtr5g019040.1 | Nod-factor receptor 5, putative	Cysteine-rich receptor-like protein kinase 1 Short=Cysteine-rich RLK1; EC=2.7.11.-; AltName: Full=Receptor-like serine/threonine kinase 2; Flags: Precursor;	9.68935	-0.366915	0.00174725	0.253716	0.055857	0.602948	0.99731	-0.251455	0.0249171	0.719535	0.342823	0.0031343	0.381317	-0.139692	0.198849	0.883974	-0.11737	0.278292	0.999984	-0.476901	0.00010835	0.0172903	0.387397	0.00105368	0.0673979	9.60499	-0.0556248	0.702296	0.973138	0.0943773	0.517457	0.972336	0.159095	0.27778	0.999882	-0.168601	0.250547	0.631733	-0.113536	0.436775	0.87087	0.256206	0.0844003	0.754646	-0.0945984	0.516482
Mtr.43750.1.S1_at	MtNF-YA1	Medtr1g056530.1 | CCAAT-binding transcription fact	Nuclear transcription factor Y subunit A-10 Short=AtNF-YA-10;	4.19042	-0.344855	0.0646897	0.597177	-0.232004	0.206413	0.959352	0.00689588	0.969611	0.998843	-0.192358	0.292705	0.881992	0.124969	0.491774	0.948734	-0.0765563	0.672829	0.999984	0.957636	1.05866e-05	0.00235899	2.16812	1.03771e-12	1.51402e-09	3.44667	-0.081342	0.610446	0.961423	0.205562	0.202271	0.914256	0.126843	0.428153	0.999882	-0.171806	0.284914	0.66442	-0.221252	0.170686	0.720469	-0.2849	0.0802218	0.753536	-0.118973	0.457129
Mtr.1584.1.S1_at	MtNF-YA2	Medtr7g106450.2 | CCAAT-binding transcription fact	Nuclear transcription factor Y subunit A-2 Short=AtNF-YA-2; AltName: Full=Transcriptional activator HAP2B;	9.35719	-0.0727887	0.628923	0.931946	-0.232136	0.130306	0.943184	-0.343095	0.0288265	0.740372	0.0659203	0.661525	0.962804	0.14034	0.354181	0.930118	-0.251524	0.102338	0.999984	-0.12043	0.425644	0.950161	-0.271238	0.0792454	0.621051	9.24133	-0.0441324	0.847719	0.9882	-0.270973	0.242757	0.927988	0.19804	0.391165	0.999882	-0.566185	0.0178761	0.203677	0.00302399	0.989499	0.997491	-0.228753	0.322758	0.850994	-0.316828	0.173481
Mtr.28094.1.S1_at	MtNIN1	Medtr5g099060.1 | nodule inception protein | HC |	RWP-RK domain-containing protein	5.77407	2.00308	1.24727e-10	6.9482e-07	0.430237	0.0439026	0.874321	2.30965	4.85655e-12	2.976e-08	0.887387	0.000159578	0.132143	2.0471	7.69088e-11	4.71282e-07	1.34593	3.4832e-07	0.00711478	3.36113	4.57718e-16	1.27491e-12	4.0373	3.77131e-18	2.56776e-14	4.50758	0.179943	0.463562	0.945342	0.0391773	0.872754	0.994317	0.00578201	0.981138	0.999882	0.181751	0.459117	0.791274	0.31195	0.207188	0.751396	0.211258	0.390153	0.873684	0.63215	0.013331
Mtr.6956.1.S1_at	MtNsp1	Medtr8g020840.1 | GRAS family transcription factor	Nodulation-signaling pathway 1 protein	7.65276	0.475369	0.00060232	0.171921	0.019911	0.872748	0.9999	0.194623	0.12523	0.862468	-0.167891	0.183655	0.828042	0.442916	0.0012119	0.419798	0.115965	0.354485	0.999984	1.35314	9.82109e-12	8.85025e-09	0.557099	9.95643e-05	0.0110527	7.72533	-0.28139	0.106987	0.879912	-0.0901349	0.599696	0.979988	0.0531633	0.7566	0.999882	-0.367909	0.0373747	0.279571	0.311096	0.0758857	0.579238	-0.21036	0.224518	0.81389	0.0257223	0.880732
Mtr.44789.1.S1_at	MtNsp2	Medtr3g072710.1 | GRAS family transcription factor	Nodulation-signaling pathway 2 protein	9.34222	-0.210894	0.10144	0.656932	0.181531	0.156056	0.948804	-0.0286283	0.819899	0.991999	0.338612	0.0110725	0.517353	0.0235167	0.85162	0.989841	0.0706743	0.574975	0.999984	0.133151	0.294171	0.917536	0.79088	6.77225e-07	0.000168695	9.24407	-0.126475	0.490877	0.947022	0.149066	0.417405	0.964779	-0.105246	0.566059	0.999882	0.0150701	0.934363	0.982717	-0.142996	0.436456	0.870796	0.198206	0.282602	0.83492	-0.289036	0.120411
Mtr.26500.1.S1_at	MtPUB1	Medtr5g083030.1 | ubiquitin-protein ligase, PUB17	U-box domain-containing protein 13 EC=6.3.2.-; AltName: Full=Plant U-box protein 13;	5.95556	2.21993	1.87685e-13	2.21383e-09	0.109672	0.526827	0.995364	2.24434	1.43638e-13	1.76037e-09	0.327213	0.0660573	0.718776	2.07728	9.3577e-13	1.9114e-08	0.439811	0.0157154	0.999984	3.83386	1.37546e-19	1.20408e-15	2.59355	3.89376e-15	1.08455e-11	4.80655	0.336249	0.26599	0.911412	-0.14875	0.620233	0.981705	0.304049	0.313744	0.999882	-0.105581	0.72483	0.914954	-0.107804	0.719287	0.95098	-0.14542	0.628057	0.935871	1.65802	2.57261e-06
Mtr.36944.1.S1_at	MtRAM2	Medtr1g040500.1 | glycerol-3-phosphate acyltransfe	Glycerol-3-phosphate acyltransferase 5 Short=AtGPAT5; EC=2.3.1.15;	5.77174	0.12333	0.598191	0.923419	0.000576266	0.99803	0.999956	-0.137609	0.556758	0.970788	-0.468343	0.0524727	0.693577	0.21975	0.350292	0.929272	0.0126433	0.956808	0.999984	-0.497581	0.0401843	0.625772	0.483435	0.0457672	0.51413	5.02845	-0.211056	0.648327	0.966331	-0.868611	0.0664119	0.806338	-0.238245	0.606807	0.999882	0.253645	0.583852	0.858483	-0.311808	0.501166	0.890843	0.747241	0.112141	0.765929	0.416258	0.370371
Mtr.25211.1.S1_at	MtRip1	Medtr5g074860.1 | peroxidase family protein | HC |	peroxidase, putative	12.3208	0.236218	0.199181	0.756549	0.140009	0.442336	0.992349	0.237694	0.196468	0.890447	0.275804	0.135891	0.797491	0.113868	0.531362	0.954451	0.152632	0.402765	0.999984	0.626687	0.00160714	0.13342	1.05208	2.56992e-06	0.000516326	12.0278	0.123097	0.656979	0.968161	-0.157219	0.570919	0.976675	0.07749	0.779639	0.999882	0.406557	0.147823	0.510863	-0.3798	0.175578	0.7235	0.520448	0.0663565	0.746536	0.231495	0.405266
Mtr.15539.1.S1_at	MtROP9	Medtr6g087980.1 | Rho-like GTP-binding protein | H	Rac-like GTP-binding protein ARAC7 AltName: Full=GTPase protein ROP9;	7.09038	0.638885	0.00822652	0.401998	0.136294	0.549238	0.995364	0.377833	0.103865	0.847136	0.144597	0.525343	0.940168	0.208985	0.360509	0.930338	0.21859	0.339195	0.999984	-0.153078	0.501526	0.960238	0.0256634	0.909936	0.991931	6.31462	0.275343	0.390009	0.935116	-0.621578	0.0572417	0.798614	0.168296	0.598116	0.999882	0.793033	0.0168543	0.199113	-0.65334	0.0462041	0.494635	0.0295918	0.926017	0.989482	0.501698	0.121605
Mtr.13003.1.S1_at	MtSYMREM1	Medtr8g097320.1 | carboxy-terminal region remorin	Remorin AltName: Full=pp34;	2.54464	0.287206	0.0159406	0.459449	0.0953065	0.402083	0.988691	0.364817	0.00292143	0.442357	-0.023561	0.834943	0.984042	0.292628	0.0142357	0.802838	0.0645903	0.568825	0.999984	-0.0681094	0.548085	0.964634	-0.206861	0.0752973	0.613923	2.62198	0.0722258	0.566354	0.953594	-0.0775127	0.53843	0.974368	0.0936447	0.457891	0.999882	-0.00489548	0.968925	0.991593	-0.0256032	0.838601	0.974721	0.146034	0.249595	0.825682	-0.0712384	0.571649
Mtr.42828.1.S1_at	MtVapyrin	Medtr6g027840.1 | ankyrin repeat RF-like protein,	hypothetical protein predicted by Glimmer/Critica	8.42257	1.94627	2.00523e-10	9.45204e-07	1.20993	1.86113e-06	0.0380154	2.16769	1.78683e-11	9.12442e-08	1.79423	1.15407e-09	2.35729e-05	1.95733	1.77071e-10	9.86417e-07	1.51291	3.57296e-08	0.00109472	2.99603	7.16151e-15	1.29071e-11	3.01863	5.92321e-15	1.45185e-11	7.30832	-0.176265	0.423167	0.937985	-0.547402	0.0164547	0.673601	-0.0761786	0.728278	0.999882	0.66562	0.00416506	0.115073	-0.176672	0.422107	0.86544	0.390028	0.0814114	0.753536	0.628227	0.0065214
[truncated: 70 more columns]

## Sheet: Any Myc NSP1&RAM1 independent
GeneChip ID	Gene	M. truncatula genome 4.0	Gene product	WT Myc Nod Log AveExpr	WT sMyc vs C 6h logFC	WT sMyc vs C 6h p	WT sMyc vs C 6h pFDR	WT sMyc vs C 24h logFC	WT sMyc vs C 24h p	WT sMyc 24h pFDR	WT s/nsMyc vs C 6h logFC	WT s/nsMyc vs C 6h p	WT s/nsMyc vs C 6h pFDR	WT s/nsMyc vs C 24h logFC	WT s/nsMyc vs C 24h p	WT s/nsMyc vs C 24h pFDR	WT nsMyc vs C 6h logFC	WT nsMyc vs C 6h p	WT nsMyc vs C 6h pFDR	WT nsMyc vs C 24h logFC	WT nsMyc vs C 24h p	WT nsMyc vs C 24h pFDR	WT Nod vs C 6h logFC	WT Nod vs C 6h p	WT Nod vs C 6h pFDR	WT Nod vs C 24h logFC	WT Nod vs C 24h p	WT Nod 24h pFDR	Mutants Myc Log AveExpr	NFP sMyc vs C 6h logFC	NFP sMyc vs C 6h p	NFP sMyc vs C 6h pFDR	NFP s/nsMyc vs C 6h logFC	NFP s/nsMyc vs C 6h p	NFP s/nsMyc vs C 6h pFDR	NFP nsMyc vs C 6h logFC	NFP nsMyc vs C 6h p	NFP nsMyc vs C 6h pFDR	DMI3 sMyc vs C 6h logFC	DMI3 sMyc vs C 6h p	DMI3 sMyc vs C 6h pFDR	DMI3 s/nsMyc vs C 6h logFC	DMI3 s/nsMyc vs C 6h p	DMI3 s/nsMyc vs C 6h pFDR	DMI3 nsMyc vs C 6h logFC	DMI3 nsMyc vs C 6h p	DMI3 nsMyc vs C 6h pFDR	NSP1 sMyc vs C 6h logFC	NSP1 sMyc vs C 6h p
Mtr.12025.1.S1_at		Medtr2g084080.1 | lignin biosynthetic peroxidase |	peroxidase, putative	4.70916	1.45758	7.23531e-06	0.00886731	0.322837	0.235173	0.968183	1.1337	0.000204168	0.118995	-0.160132	0.552211	0.945259	0.639998	0.0229589	0.82496	0.0720302	0.788647	0.999984	0.44153	0.108166	0.79202	0.107156	0.690274	0.966149	5.27835	-0.288407	0.477108	0.946213	-0.750752	0.0695792	0.812428	-0.334349	0.410383	0.999882	4.42755	4.05573e-13	2.85613e-09	3.87534	1.52023e-11	1.03507e-07	1.51757	0.000567143	0.34072	2.15043	4.97929e-06
Mtr.12006.1.S1_at		Medtr2g084080.1 | lignin biosynthetic peroxidase |	peroxidase, putative	4.99804	1.89189	8.52829e-05	0.056804	0.693172	0.104412	0.928569	1.39756	0.00211251	0.384125	0.117027	0.779065	0.977695	0.813157	0.0589132	0.852144	0.173265	0.678138	0.999984	0.4892	0.246264	0.899555	0.417254	0.321121	0.864084	6.26566	-0.266671	0.622897	0.964037	-0.936523	0.0900322	0.836427	-0.479738	0.378136	0.999882	5.59273	2.05162e-12	8.38128e-09	5.06989	2.80622e-11	1.71959e-07	2.39789	7.67099e-05	0.17388	2.16034	0.000284589
Mtr.27605.1.S1_at		Medtr4g058760.1 | glycosyltransferase family 2 pro	hypothetical protein, conserved	5.6028	0.933195	5.15317e-05	0.0375924	0.337448	0.0959561	0.927602	0.664571	0.00206402	0.378679	0.64843	0.00255226	0.36499	1.31854	2.46004e-07	0.000519815	0.624039	0.00350656	0.901408	0.524868	0.0121675	0.403272	1.24177	6.98675e-07	0.000172635	4.65539	0.258924	0.519194	0.94984	-0.646525	0.112766	0.861823	-0.222733	0.578957	0.999882	1.41408	0.0010756	0.0711775	0.87836	0.033656	0.451878	1.76937	7.94518e-05	0.17388	0.220292	0.583106
Mtr.28081.1.S1_at		Medtr5g058870.1 | photosynthetic electron transfer	hypothetical protein predicted by Glimmer/Critica	4.84597	0.329116	0.230895	0.778161	0.326913	0.233954	0.968075	0.731799	0.0109586	0.643489	0.361035	0.189892	0.832371	0.0343455	0.899235	0.99332	0.0265897	0.921901	0.999984	0.477936	0.0861294	0.753869	-0.367484	0.182338	0.77364	4.57907	0.192047	0.479053	0.946213	0.372972	0.173312	0.901939	-0.137543	0.611589	0.999882	-0.228395	0.400582	0.752598	0.172873	0.523746	0.899554	0.158296	0.559162	0.921222	0.593729	0.0334315
[truncated: 70 more columns]

## Sheet: GroupA Hogekamp&Kuester2013
GeneChip ID	Gene	M. truncatula genome 4.0	Gene product	NAP C1	NAP C2	NAP C3	NAP Mean	APP P1	APP P2	APP P3	APP Mean	logFC APP_vs_NAP	p APP_vs_NAP	pFDR APP_vs_NAP	ARB A1	ARB A3	ARB A5	ARB Mean	CMR K1	CMR K4	CMR K5	CMR Mean	EPI E1	EPI E2	EPI E3	EPI Mean	logFC ARB_vs_CMR	p ARB_vs_CMR	pFDR ARB_vs_CMR	logFC EPI_vs_ARB	p EPI_vs_ARB	pFDR EPI_vs_ARB	logFC EPI_vs_CMR	p EPI_vs_CMR	pFDR EPI_vs_CMR	logFC GiMyc_Control	p GiMyc_Control	FDR p GiMyc_Control	logFC GmMyc_Control	p GmMyc_Control	FDR p GmMyc_Control	logFC Phosphate_Control	p Phosphate_Control	FDR p Phosphate_Control	WT Myc Nod Log AveExpr	WT sMyc vs C 6h logFC	WT sMyc vs C 6h p	WT sMyc vs C 6h pFDR	WT sMyc vs C 24h logFC
Mtr.13963.1.S1_at		Medtr4g102400.1 | subtilisin-like serine protease	Subtilisin-like protease EC=3.4.21.-; AltName: Full=Cucumisin-like serine protease; Flags: Precursor;	8.50976	2.06095	1.65352	4.07474	9.4626	8.07574	3.79145	7.10993	3.03519	0.256432	0.988473	5.9839	5.25389	7.39949	6.21243	1.9913	3.86374	2.78208	2.87904	1.65816	1.87452	1.9436	1.82542	3.33339	0.000827424	0.0788536	-4.387	0.000145236	0.0207477	-1.05362	0.128917	0.73164	4.46256	3.39199e-07	3.39631e-05	3.7419	2.09315e-06	0.000304665	-2.22762	0.00026244	0.0062044	6.67168	4.66826	2.59497e-17	1.59015e-12	0.618504
Mtr.24165.1.S1_at		Medtr8g074920.1 | receptor-like kinase theseus pro	Protein kinase APK1B, chloroplastic EC=2.7.11.1; Flags: Precursor;	3.15054	7.13579	3.04582	4.44405	9.52692	8.71092	3.32678	7.18821	2.74416	0.228485	0.988473	1.88378	2.37263	4.01063	2.75568	2.67932	2.99567	4.27066	3.31522	2.1036	3.90517	1.9984	2.66906	-0.559542	0.477945	0.805174	-0.0866214	0.91098	0.990532	-0.646163	0.415221	0.819408	1.79811	1.839e-05	0.000932093	1.93424	9.11974e-06	0.00104261	-1.7824	1.99842e-05	0.00087471	5.85376	1.89576	1.75826e-10	8.97854e-07	0.888781
Mtr.41208.1.S1_at		Medtr7g012070.1 | caffeic acid O-methyltransferase	O-methyltransferase, putative	6.29563	6.41683	3.65536	5.45594	8.01269	6.9189	6.36684	7.09947	1.64353	0.11611	0.988473	1.56223	1.76627	1.48331	1.60394	1.53617	2.2744	1.77153	1.8607	2.07443	4.60945	1.80825	2.83071	-0.256766	0.716416	0.917382	1.22677	0.111922	0.706272	0.970009	0.194591	0.745658	-0.310598	0.328111	0.71176	3.22908	2.62544e-07	5.12362e-05	-1.95861	3.83036e-05	0.00143645	4.9346	2.43804	2.12838e-05	0.0200651	0.83623
Mtr.7546.1.S1_at		Medtr8g012795.1 | Defensin related | HC | chr8:381	Low-molecular-weight cysteine-rich protein LCR78 AltName: Full=Putative defensin AMP1 protein; Flags: Precursor;	10.0268	10.4926	8.08315	9.53418	10.7061	11.4886	11.2043	11.133	1.59884	0.0582663	0.988473	6.50958	5.69418	7.8998	6.70118	9.83905	9.59256	9.7097	9.71377	5.63205	7.73345	3.89606	5.75385	-3.01259	0.0142003	0.329859	-0.947334	0.347834	0.834744	-3.95992	0.00359545	0.391213	0.246363	0.238576	0.62669	-0.138916	0.497318	0.789667	-2.30483	9.9744e-08	1.70254e-05	8.20309	3.7446	5.08321e-16	1.55744e-11	5.03909
Mtr.35524.1.S1_at		Medtr4g053630.1 | subtilisin-like serine protease	subtilase family protein	2.88374	4.78229	3.12971	3.59858	10.5467	7.80933	4.10209	7.48605	3.88747	0.0639138	0.988473	5.53367	5.90159	7.00809	6.14778	5.6583	7.42625	9.40281	7.49579	4.61339	5.90159	1.43837	3.98445	-1.348	0.332182	0.716968	-2.16333	0.137464	0.734426	-3.51134	0.0289161	0.674045	1.65004	8.8814e-05	0.0032628	1.51363	0.000187794	0.00992668	-4.61661	2.29645e-09	1.12577e-06	6.23372	3.50596	2.16766e-13	2.21383e-09	-0.0400484
Mtr.4282.1.S1_at	MtCbf3	Medtr8g091720.1 | nuclear transcription factor Y p	Nuclear transcription factor Y subunit B-3 Short=AtNF-YB-3; AltName: Full=Transcriptional activator HAP3C;	5.56721	4.44805	9.93072	6.64866	7.30797	6.07278	3.39983	5.59353	-1.05513	0.568469	0.988473	4.12881	1.59766	1.78449	2.50365	1.42921	1.71225	1.57969	1.57372	1.3906	1.57969	1.43837	1.46955	0.929936	0.166077	0.599661	-1.0341	0.129011	0.724512	-0.104165	0.868018	0.976151	3.29063	2.75339e-09	4.76616e-07	3.32152	2.48203e-09	8.0901e-07	-0.447501	0.0492934	0.265221	4.92735	2.16525	9.37669e-09	2.49819e-05	0.0230976
Mtr.16214.1.S1_at		Medtr4g129010.1 | tyrosine kinase family protein |	Putative serine/threonine-protein kinase At1g01540 EC=2.7.11.1;	2.85746	5.95085	2.88769	3.89867	8.16804	7.56654	3.13789	6.29083	2.39216	0.194399	0.988473	4.38289	2.78816	5.52105	4.2307	2.07491	2.61626	2.27644	2.32254	2.04309	2.49632	2.00761	2.18234	1.90816	0.0151897	0.337366	-2.04836	0.0109181	0.341173	-0.140199	0.823765	0.96549	2.9706	1.78788e-08	2.53606e-06	2.74361	4.24537e-08	1.02825e-05	-3.23414	7.0332e-09	2.51606e-06	7.81058	2.25684	2.94024e-13	2.49123e-09	0.305479
Mtr.35414.1.S1_at		Medtr8g470190.1 | LRR receptor-like kinase family	hypothetical protein predicted by Glimmer/Critica	3.1501	5.50875	2.6159	3.75825	6.56779	6.47664	3.28202	5.44215	1.6839	0.214902	0.988473	2.30462	3.44824	5.60654	3.78647	1.55515	1.93537	1.22318	1.57123	1.47086	4.2203	1.43837	2.37651	2.21523	0.0591853	0.475719	-1.40996	0.197082	0.767142	0.805274	0.443527	0.830231	3.09885	5.90487e-07	5.41674e-05	2.95936	9.51672e-07	0.000155927	-1.6749	0.000210163	0.00525434	6.25692	1.44673	1.26197e-09	4.8332e-06	0.125307
Mtr.37912.1.S1_at		Medtr0011s0280.1 | NADP-dependent alkenal double b	NADP-dependent oxidoreductase, putative	7.88223	9.05273	9.95616	8.96371	10.1891	10.9827	9.45174	10.2078	1.24411	0.107593	0.988473	11.1507	10.9062	11.5603	11.2057	8.67917	10.4048	8.9441	9.34269	5.78697	6.03517	2.84325	4.88846	1.86304	0.0656015	0.487945	-6.31727	0.000120392	0.0180818	-4.45423	0.00109339	0.25094	1.28749	7.80868e-05	0.00294824	1.12239	0.000255209	0.012337	-4.43169	1.91807e-10	2.86672e-07	7.37945	3.53522	4.75405e-12	2.91319e-08	1.48452
Mtr.37525.1.S1_at	MtNip1	Medtr8g087710.1 | major intrinsic protein (MIP) fa	Nodulin-26 Short=N-26;	1.76147	2.32629	8.73805	4.27527	9.55932	8.64442	3.20695	7.13689	2.86162	0.309742	0.988473	11.3391	10.9661	11.1816	11.1623	2.76477	2.05447	2.31652	2.37859	2.38221	2.35623	2.30648	2.3483	8.78369	1.60149e-10	2.09343e-06	-8.81397	1.56122e-10	1.42044e-06	-0.0302856	0.873041	0.977116	5.10055	8.40685e-12	3.90269e-09	3.79191	2.41768e-10	1.09741e-07	1.41356	9.22361e-06	0.000487245	6.64523	1.50734	0.000143967	0.078071	-0.201907
Mtr.35413.1.S1_at		Medtr7g011900.1 | caffeic acid O-methyltransferase	Isoliquiritigenin 2'-O-methyltransferase EC=2.1.1.-; AltName: Full=Chalcone O-methyltransferase; Short=ChOMT;	6.32359	7.45767	9.45614	7.7458	10.0507	5.48521	10.5087	8.68153	0.935729	0.577792	0.988473	1.89495	2.15185	1.64589	1.89756	1.74591	1.86391	1.83966	1.81649	1.68387	4.16339	1.61005	2.48577	0.0810664	0.900866	0.979128	0.58821	0.379094	0.849628	0.669277	0.320665	0.778616	-0.830712	0.00183212	0.0314038	0.595271	0.0143072	0.150458	-1.77869	2.30366e-06	0.000167852	4.51152	0.615014	0.000366062	0.140153	0.428941
Mtr.10373.1.S1_at		Medtr2g029910.1 | peroxidase family protein | HC |	peroxidase, putative	11.0723	11.7347	9.71518	10.8407	13.1759	12.9092	9.78497	11.9567	1.11597	0.339131	0.988473	2.8829	3.79269	6.5486	4.40806	7.83053	5.11113	7.38268	6.77478	8.57923	6.98126	3.36528	6.30859	-2.36672	0.161997	0.594709	1.90053	0.250336	0.785337	-0.466192	0.768105	0.951035	1.20541	0.000607283	0.0140745	1.39553	0.000183538	0.00977138	-2.4433	8.86775e-07	8.18371e-05	9.10716	2.31337	0.00209289	0.268092	0.708908
Mtr.29741.1.S1_at		Medtr4g023950.1 | DUF1442 family protein | HC | ch	hypothetical protein predicted by Glimmer/Critica	6.4428	7.3337	8.97554	7.58401	6.59353	7.28227	6.782	6.88594	-0.698078	0.339688	0.988473	4.65091	4.75539	5.15811	4.8548	2.2487	2.22417	2.42501	2.29929	2.13526	1.82881	2.9952	2.31976	2.55551	3.50864e-05	0.00918814	-2.53504	3.7068e-05	0.00803391	0.0204655	0.945742	0.991136	-0.74081	0.00347264	0.0501051	-0.705499	0.00475424	0.0801238	-0.977562	0.000459405	0.00952671	4.13998	1.31575	2.57988e-05	0.0232486	0.584061
Mtr.43640.1.S1_at		Medtr8g074530.1 | DUF241 domain protein | HC | chr	expressed protein	4.23435	3.53867	4.43221	4.06841	6.01972	6.44965	4.50657	5.65865	1.59024	0.0339546	0.988473	5.96128	4.24103	4.44269	4.88167	1.93717	2.11824	2.17052	2.07531	1.70435	2.38697	1.36544	1.81892	2.80636	0.000405004	0.0515964	-3.06275	0.00023184	0.0294134	-0.256389	0.595763	0.893306	0.834551	0.00241935	0.0386578	0.453482	0.0585734	0.308149	0.139859	0.530162	0.837965	7.59229	1.95061	2.89002e-10	1.26496e-06	0.205824
Mtr.20358.1.S1_at		Medtr7g070940.1 | UDP-glucosyltransferase family p	Anthocyanin 3'-O-beta-glucosyltransferase Short=3'GT; EC=2.4.1.238;	3.69985	5.35675	5.076	4.71087	6.59576	6.60033	5.11602	6.10404	1.39317	0.0694668	0.988473	3.72632	3.64521	4.56596	3.97916	1.92026	1.67852	1.75456	1.78445	1.53977	2.10761	1.61673	1.7547	2.19472	5.27295e-05	0.0122392	-2.22446	4.81314e-05	0.00955313	-0.029743	0.913643	0.986405	0.3156	0.221155	0.605564	0.363384	0.163226	0.496067	-1.0419	0.00118364	0.0195954	6.76317	0.930784	0.000149428	0.079698	-0.294665
Mtr.4980.1.S1_at		Medtr0045s0070.1 | cytochrome P450 family 90 prote	Ent-kaurenoic acid oxidase 1 EC=1.14.13.79; AltName: Full=gpr5;	8.40014	8.08601	9.00211	8.49609	9.53115	10.4316	9.10023	9.68767	1.19158	0.0334294	0.988473	8.02938	8.35504	8.41495	8.26646	8.80854	8.02938	8.29683	8.37825	6.9609	6.0667	2.15638	5.06132	-0.111794	0.921839	0.983942	-3.20513	0.0212488	0.450359	-3.31693	0.0183102	0.628993	0.0743265	0.70885	0.919496	0.769272	0.0020281	0.047994	-4.50224	4.74566e-11	1.05657e-07	5.13526	0.981991	0.00353733	0.318255	0.321772
Mtr.11288.1.S1_at		Medtr3g008760.1 | plant invertase/pectin methylest	21 kDa protein AltName: Full=1.2 protein; Flags: Precursor;	2.97199	9.09007	3.01477	5.02561	6.28457	6.21924	3.13755	5.21378	0.188177	0.926685	0.995903	3.86517	3.72118	2.32327	3.30321	1.42765	1.62061	1.47894	1.50907	1.355	1.81069	1.53747	1.56772	1.79414	0.00187658	0.127346	-1.73549	0.00226825	0.136671	0.0586539	0.881845	0.978831	0.12373	0.695474	0.915203	-0.39356	0.226779	0.572488	-0.0112823	0.97143	0.992368	9.65599	1.72768	5.51889e-08	0.000120781	0.54794
Mtr.4983.1.S1_at		Medtr3g068125.2 | transferring glycosyl group tran	fringe-related protein	2.4522	6.97011	7.54527	5.65586	5.58021	7.9249	2.58623	5.36378	-0.292083	0.883958	0.9954	1.615	3.17987	3.63674	2.81054	6.71825	2.92276	2.21012	3.95038	2.15638	5.16048	5.52962	4.28216	-1.13984	0.431315	0.777563	1.47162	0.316376	0.820002	0.331779	0.815181	0.96382	-0.293789	0.31493	0.700496	-1.38525	0.000374019	0.0159498	0.548434	0.0744043	0.340022	6.62913	1.56007	4.8211e-10	1.96952e-06	0.093387
Mtr.45474.1.S1_at		Medtr7g024730.1 | plant integral membrane protein	UPF0497 membrane protein At2g39530	2.15199	7.22201	2.47473	3.94958	6.21638	6.11261	1.69712	4.67537	0.725793	0.716248	0.99002	4.37425	2.183	2.97889	3.17871	1.48768	1.64477	1.66	1.59749	1.53202	1.6704	1.44695	1.54979	1.58123	0.0119777	0.310494	-1.62892	0.0103983	0.333606	-0.0476966	0.923212	0.987839	0.407256	0.373697	0.746408	-0.319739	0.481984	0.78007	-1.39723	0.00835056	0.0819813	9.13814	0.644886	0.0128383	0.441968	-0.112961
Mtr.32710.1.S1_at		Medtr0012s0290.1 | disease resistance protein (TIR	hypothetical protein predicted by Glimmer/Critica	2.81708	5.54173	6.57224	4.97702	5.88317	4.94185	4.7154	5.18014	0.20312	0.848064	0.993067	3.29947	1.67589	3.29947	2.75828	3.48036	1.72036	1.37376	2.19149	1.95988	2.34643	1.80058	2.03563	0.566785	0.40117	0.760397	-0.722647	0.291578	0.808239	-0.155863	0.813191	0.963287	-0.0640829	0.817942	0.953863	0.0558657	0.840907	0.95047	-2.75385	4.33967e-07	4.77711e-05	5.52473	1.43962	8.16641e-09	2.27464e-05	0.0316616
Mtr.11271.1.S1_at		Medtr1g017500.1 | hypothetical protein | HC | chr1	hypothetical protein predicted by Glimmer/Critica	4.28807	6.53582	6.37124	5.73171	9.05527	8.13518	6.56755	7.91933	2.18762	0.0518418	0.988473	3.1982	3.01677	3.21084	3.14194	3.01677	2.0958	4.21916	3.11057	2.70949	3.01677	1.89968	2.54198	0.0313609	0.953423	0.990797	-0.599957	0.283657	0.804173	-0.568596	0.307662	0.774647	1.94524	1.36403e-08	1.99965e-06	1.23982	1.63156e-06	0.000245045	-1.3519	6.69581e-07	6.69341e-05	5.09484	0.416597	0.0687575	0.606366	0.0194488
Mtr.4815.1.S1_at		Medtr4g114870.1 | plastocyanin-like domain protein	hypothetical protein predicted by Glimmer/Critica	2.91972	3.04602	3.14869	3.03814	4.2463	3.44438	3.08616	3.59228	0.554139	0.138534	0.988473	2.79638	2.88064	2.67932	2.78544	2.7879	5.08272	3.75867	3.87643	2.61458	4.13218	2.66211	3.13629	-1.09099	0.116779	0.554618	0.350847	0.585028	0.925932	-0.740139	0.265569	0.758676	0.806102	0.0535856	0.304095	0.692877	0.0904748	0.379415	0.949434	0.0270198	0.181158	8.60883	1.90729	4.28976e-09	1.38351e-05	0.709563
Mtr.37835.1.S1_at		Medtr8g064200.3 | flavonol synthase/flavanone 3-hy	Protein SRG1 AltName: Full=Protein SENESCENCE-RELATED GENE 1; Short=AtSRG1;	8.70927	7.6257	4.97025	7.10174	9.5008	9.12102	7.6	8.74061	1.63887	0.183577	0.988473	7.17085	7.93283	7.59583	7.56651	4.63287	4.97722	6.20325	5.27111	2.79668	1.80644	1.42495	2.00936	2.29539	0.00198097	0.131789	-5.55715	6.174e-06	0.00212545	-3.26175	0.000231016	0.127533	1.26916	0.00362642	0.051607	1.15923	0.0064072	0.0950526	-0.751408	0.0532834	0.278283	9.06332	0.953563	2.09496e-06	0.00291761	-0.378592
Mtr.40970.1.S1_at		Medtr4g029170.1 | peroxidase family protein | HC |	peroxidase, putative	5.82609	7.89755	8.18228	7.30197	10.1704	7.7808	5.38156	7.77758	0.475601	0.736984	0.991717	1.78362	1.63952	1.61682	1.67999	1.76853	1.80787	3.3341	2.3035	1.78362	7.63629	1.61593	3.67861	-0.623511	0.690111	0.906229	1.99862	0.223199	0.77554	1.37511	0.389192	0.808027	-0.464167	0.136608	0.492364	0.381585	0.213951	0.558816	-2.21061	7.73455e-06	0.000423969	8.52948	-0.183844	0.536649	0.907378	1.00689
Mtr.10958.1.S1_at		Medtr4g029180.1 | peroxidase family protein | HC |	peroxidase, putative	4.94994	7.77241	7.35005	6.6908	9.55257	7.68163	2.33473	6.52298	-0.167823	0.936046	0.996468	1.61636	1.71313	1.75373	1.69441	1.71313	1.65008	1.42045	1.59455	1.82479	4.83917	1.48875	2.71757	0.0998526	0.902511	0.979599	1.02317	0.232955	0.778451	1.12302	0.194715	0.745658	-0.435449	0.155427	0.522077	1.01104	0.00439128	0.076487	-2.42592	2.71331e-06	0.000190672	7.99776	-0.164533	0.544302	0.909171	0.731147
Mtr.26158.1.S1_at		Medtr4g078710.1 | ethylene response factor | HC |	Ethylene-responsive transcription factor 9 Short=AtERF9; AltName: Full=Ethylene-responsive element-binding factor 9; Short=EREBP-9;	6.63775	7.58875	7.13512	7.12054	7.91252	6.65726	6.596	7.05526	-0.0652787	0.889882	0.9954	3.21464	5.05016	5.22335	4.49605	4.4396	3.35904	3.29347	3.69737	3.48907	3.1907	3.34422	3.34133	0.798681	0.188938	0.617515	-1.15472	0.0725894	0.64298	-0.356041	0.53847	0.87071	1.06928	0.00708418	0.0832575	0.00827303	0.980277	0.994116	0.459807	0.186616	0.550761	8.87938	0.579668	0.00249818	0.283494	0.104548
Mtr.46870.1.S1_at		Medtr8g018650.1 | seed linoleate 9S-lipoxygenase |	lipoxygenase, putative	6.3096	8.2901	2.69361	5.76444	11.5674	11.3844	4.41473	9.12217	3.35773	0.224624	0.988473	5.3006	1.94603	5.46478	4.23714	5.49859	1.44435	1.74667	2.89653	1.94466	1.79271	1.46691	1.73476	1.3406	0.328063	0.71414	-2.50238	0.0892765	0.673251	-1.16178	0.392799	0.809643	2.64494	4.22777e-07	4.09273e-05	2.28242	1.93533e-06	0.00028508	-0.459336	0.104483	0.409601	10.5471	0.673691	0.000311765	0.129083	-0.151334
Mtr.10626.1.S1_at		Medtr7g063730.1 | 2OG-Fe(II) oxygenase family oxid	Protein SRG1 AltName: Full=Protein SENESCENCE-RELATED GENE 1; Short=AtSRG1;	8.48756	10.9841	9.73627	9.73596	11.2914	11.9248	10.9675	11.3946	1.65861	0.052127	0.988473	6.33656	7.99611	7.15249	7.16172	7.32342	8.91884	8.71488	8.31905	6.59597	7.74699	3.46445	5.9358	-1.15733	0.313483	0.703109	-1.22592	0.28768	0.80557	-2.38325	0.0591619	0.714597	-1.41214	8.8705e-06	0.000514254	0.482594	0.025294	0.204751	-3.20484	1.50499e-09	8.53912e-07	10.1179	0.52896	0.0663401	0.600397	0.215079
Mtr.31368.1.S1_at		Medtr8g041620.1 | 2OG-Fe(II) oxygenase family oxid	1-aminocyclopropane-1-carboxylate oxidase homolog 1	7.23122	8.14887	8.41036	7.93015	8.27814	8.12507	7.53668	7.97996	0.0498145	0.900178	0.9954	5.41127	3.96505	5.29373	4.89002	3.46497	4.52582	2.68387	3.55822	4.35748	4.19177	4.02191	4.19039	1.3318	0.0377498	0.42839	-0.69963	0.224194	0.775948	0.632167	0.267721	0.758676	0.357091	0.108077	0.439366	0.7772	0.00274461	0.0574315	-1.30389	4.2916e-05	0.0015595	7.51783	0.895639	1.30139e-06	0.00189873	0.0762071
Mtr.50911.1.S1_s_at		Medtr8g041620.1 | 2OG-Fe(II) oxygenase family oxid	1-aminocyclopropane-1-carboxylate oxidase homolog 1	3.44988	7.43857	2.75509	4.54785	7.04989	6.43646	3.25508	5.58047	1.03263	0.546086	0.988473	2.00234	2.06444	2.42708	2.16462	1.80764	1.77594	2.06444	1.88267	2.13472	2.49632	1.9026	2.17788	0.281946	0.166685	0.599877	0.0132605	0.944419	0.994059	0.295206	0.150033	0.736127	0.703043	0.00692163	0.081881	0.743387	0.00492012	0.0816396	-1.16744	0.000170612	0.00446594	7.55303	0.935704	4.66806e-09	1.42155e-05	0.0841544
Mtr.20266.1.S1_at		Medtr1g098300.1 | cyclin-dependent kinase | HC | c	Putative serine/threonine-protein kinase At1g54610 EC=2.7.11.1;	3.66556	3.27889	3.34682	3.43042	4.53181	5.69793	3.64714	4.62563	1.1952	0.0692326	0.988473	3.08129	2.55332	3.50565	3.04675	1.67355	2.41976	2.55738	2.2169	2.15638	2.3715	2.0374	2.18842	0.829852	0.0265765	0.400038	-0.858328	0.0230976	0.46421	-0.0284763	0.927083	0.988213	3.98722	8.54246e-09	1.29251e-06	3.61126	2.5264e-08	6.64444e-06	0.019646	0.94397	0.985394	7.15959	0.588656	0.000106377	0.0651855	0.313034
Mtr.15251.1.S1_at		Medtr4g094220.1 | UDP-glucosyltransferase family p	Cytokinin-O-glucosyltransferase 2 EC=2.4.1.-; AltName: Full=Zeatin O-glucosyltransferase 2; Short=AtZOG2; AltName: Full=UDP-glucosyl transferase 85A1;	5.46406	5.99676	2.6762	4.71234	6.24049	7.71051	6.71525	6.88875	2.17641	0.0683801	0.988473	4.32444	4.4588	4.32444	4.36923	4.32444	4.48828	4.32876	4.38049	3.21825	5.02221	4.09936	4.11328	-0.0112658	0.977757	0.995927	-0.25595	0.532189	0.909201	-0.267216	0.51481	0.860834	0.597693	0.0532257	0.303032	0.514126	0.0897593	0.377984	-0.776517	0.0166546	0.131873	7.53036	0.757228	8.43314e-05	0.0567874	-0.196667
Mtr.43259.1.S1_at		Medtr7g108875.1 | pectinesterase/pectinesterase in	Pectinesterase-2 Short=PE; EC=3.1.1.11; AltName: Full=Pectin methylesterase; Flags: Precursor;	3.97123	7.86797	9.11993	6.98638	6.9937	6.7733	6.54845	6.77182	-0.214561	0.878004	0.995341	1.90269	2.16473	2.01205	2.02649	2.17712	2.21484	2.33901	2.24365	2.17712	2.41233	2.17712	2.25552	-0.217166	0.0800925	0.511507	0.229033	0.0677564	0.635314	0.0118675	0.914773	0.986467	-0.311405	0.266023	0.65607	0.792466	0.0120403	0.136988	-0.612425	0.0410691	0.236949	9.67423	1.39387	0.000143479	0.078071	0.223389
Mtr.4414.1.S1_at		Medtr1g021635.1 | cysteine-rich receptor-kinase-li	Cysteine-rich receptor-like protein kinase 29 Short=Cysteine-rich RLK29; EC=2.7.11.-; Flags: Precursor;	8.40551	7.5622	5.99372	7.32048	9.2365	10.1926	7.9224	9.11716	1.79668	0.0787461	0.988473	5.05061	6.39578	9.06789	6.83809	6.88071	4.41481	4.01389	5.10314	3.15712	5.61206	1.61005	3.45974	1.73496	0.24859	0.657891	-3.37835	0.0429846	0.558763	-1.64339	0.272234	0.759197	0.860242	0.000709647	0.0157614	0.487201	0.0243871	0.200266	-0.860004	0.000711165	0.013335	4.82243	0.753301	0.000268158	0.119074	-0.177387
Mtr.14779.1.S1_x_at		Medtr7g079660.1 | hypothetical protein | LC | chr7	hypothetical protein predicted by Glimmer/Critica	6.85629	5.53766	5.92451	6.10615	6.30318	6.79972	5.61816	6.24035	0.134199	0.780748	0.992261	7.60825	7.86092	7.87429	7.78115	8.23832	7.54981	7.51615	7.76809	7.77093	6.56155	7.49606	7.27618	0.0130598	0.969614	0.994593	-0.504969	0.169106	0.756297	-0.491909	0.179027	0.742893	1.69222	3.93459e-05	0.00170031	1.62172	5.80183e-05	0.00430939	-0.594833	0.0442576	0.247877	6.8927	0.791521	4.87166e-09	1.42155e-05	-0.0215703
Mtr.20185.1.S1_at		Medtr5g007730.1 | chalcone and stilbene synthase f	chalcone and stilbene synthase family protein	8.94534	7.84732	9.75428	8.84898	11.383	9.85234	10.6874	10.6409	1.79193	0.0299745	0.988473	2.03704	4.30835	6.80194	4.38245	6.58814	7.36779	7.62058	7.19217	1.04041	1.24223	1.4357	1.23945	-2.80973	0.0290503	0.405259	-3.143	0.0181076	0.428266	-5.95272	0.000585405	0.181174	-0.751728	0.00548458	0.0691198	-0.560657	0.0265766	0.210202	-1.62504	1.07896e-05	0.000549597	10.1486	0.825949	0.019961	0.481954	0.575789
Mtr.20185.1.S1_x_at		Medtr5g007730.1 | chalcone and stilbene synthase f	chalcone and stilbene synthase family protein	8.83151	7.86962	9.82613	8.84242	11.3234	9.88085	10.7328	10.6457	1.80327	0.0286118	0.988473	2.65682	5.24045	7.56353	5.1536	7.10865	8.31932	8.30764	7.91187	1.3906	1.57969	2.4226	1.79763	-2.75827	0.0397796	0.432738	-3.35597	0.0178566	0.425932	-6.11424	0.000728858	0.20582	-0.713642	0.00693891	0.0820379	-0.568956	0.023322	0.195276	-1.69459	6.3009e-06	0.000362865	10.2894	0.744923	0.0408399	0.551345	0.586375
Mtr.33916.1.S1_at		Medtr5g035430.1 | DUF4228 domain protein | HC | ch	expressed protein	3.52102	4.72917	3.31444	3.85488	5.53334	5.29083	3.25305	4.6924	0.837527	0.300578	0.988473	2.00761	1.83929	4.21811	2.68834	1.41759	1.93537	1.85667	1.73654	1.80769	1.57969	1.90082	1.76273	0.951795	0.143884	0.580041	-0.925602	0.153693	0.745895	0.0261923	0.965324	0.994962	1.86911	5.53681e-06	0.000356391	1.42541	7.15059e-05	0.00494369	-0.203662	0.407849	0.763463	8.92365	0.479926	0.0003472	0.135612	-0.101681
Mtr.21169.1.S1_at		Medtr7g078150.1 | anaphase-promoting complex subun	RING-H2 zinc finger protein RHA1a	4.75851	3.58676	4.29777	4.21435	5.76065	6.65083	4.73162	5.71437	1.50002	0.041973	0.988473	6.63147	2.78913	6.0141	5.1449	2.55616	2.14229	2.641	2.44648	4.86051	2.61711	2.64747	3.37503	2.69842	0.0338137	0.419384	-1.76987	0.129787	0.725309	0.928548	0.399472	0.812017	0.975194	0.000298632	0.00833921	0.567851	0.0122511	0.138228	-0.491678	0.0253065	0.17475	7.63085	0.197372	0.072062	0.616303	-0.0467576
Mtr.52221.1.S1_at		Medtr5g005520.1 | cysteine-rich receptor-kinase-li	Cysteine-rich receptor-like protein kinase 10 Short=Cysteine-rich RLK10; EC=2.7.11.-; AltName: Full=Receptor-like protein kinase 4; Flags: Precursor;	5.02785	7.61102	6.89139	6.51009	6.22098	8.4106	1.81312	5.48157	-1.02852	0.587792	0.988473	1.38799	1.6652	1.70938	1.58753	1.3595	2.22417	1.99007	1.85791	2.20801	2.00292	1.61005	1.94033	-0.270387	0.310674	0.701204	0.3528	0.196343	0.767008	0.0824136	0.749349	0.946481	-0.59831	0.0514454	0.296899	0.859523	0.00922312	0.117549	-1.60244	9.57448e-05	0.00288733	6.28352	0.95632	1.83401e-05	0.0181643	-0.0792588
Mtr.44799.1.S1_at		Medtr8g017410.1 | cell-wall invertase | HC | chr8:	Beta-fructofuranosidase, cell wall isozyme EC=3.2.1.26; AltName: Full=Sucrose hydrolase; AltName: Full=Acid invertase; Flags: Precursor;	7.24526	8.10471	6.27936	7.20978	8.56412	7.93802	4.51879	7.00698	-0.202799	0.868673	0.994843	4.30967	2.3757	3.09157	3.25898	2.54577	2.67932	2.01253	2.41254	3.14475	3.18372	2.2808	2.86975	0.846442	0.128425	0.566605	-0.389229	0.455841	0.880124	0.457213	0.384492	0.805832	0.589841	0.0205392	0.169212	0.658113	0.0116512	0.134372	-0.449781	0.064306	0.312024	9.72957	0.595409	4.66952e-05	0.0362201	0.308201
Mtr.11343.1.S1_at	MtDwarf27	Medtr1g471050.1 | beta-carotene isomerase D27 | HC	expressed protein	7.00568	6.99758	6.30742	6.77023	8.78674	8.82642	3.56352	7.05889	0.288666	0.855357	0.993943	5.77229	3.00233	7.89827	5.55763	1.83122	2.14866	1.86659	1.94882	2.04864	2.95847	2.52039	2.50916	3.6088	0.0105448	0.297641	-3.04846	0.0226003	0.461895	0.560339	0.613433	0.899459	1.59143	8.97951e-05	0.00329095	1.88298	1.91853e-05	0.00185725	-4.89566	8.08406e-10	6.10013e-07	8.34242	1.15103	4.9169e-05	0.0367436	0.264521
Mtr.25889.1.S1_at		Medtr1g102360.1 | receptor-like Serine/Threonine-k	Nodulation receptor kinase EC=2.7.11.1; Flags: Precursor;	2.87898	8.23001	8.68217	6.59705	4.69491	7.8147	2.51349	5.0077	-1.58935	0.473992	0.988473	1.70812	1.62327	1.7417	1.69103	1.83736	1.79822	1.77153	1.80237	1.45995	1.72015	1.70812	1.62941	-0.111345	0.264617	0.670036	-0.0616217	0.524475	0.905962	-0.172967	0.100616	0.727496	-0.428466	0.0773446	0.369122	-1.20048	0.000173602	0.00942249	0.117364	0.605445	0.874238	6.72265	0.48573	0.000741171	0.182691	0.0403699
Mtr.18834.1.S1_at		Medtr7g011010.1 | EF hand calcium-binding family p	Probable calcium-binding protein CML45 AltName: Full=Calmodulin-like protein 45;	3.92888	7.87843	6.94656	6.25129	7.17746	5.8219	3.73832	5.57923	-0.672066	0.634146	0.988957	7.52096	2.65803	6.34105	5.50668	3.03156	2.75005	3.63099	3.13753	2.15728	4.83434	1.88735	2.95966	2.36915	0.107318	0.545374	-2.54702	0.0873045	0.670294	-0.177873	0.894292	0.982199	-0.636082	0.19634	0.57646	-1.00553	0.0518439	0.290549	-2.29062	0.000383665	0.00832578	8.23242	0.611993	0.101186	0.656678	-0.174596
Mtr.19242.1.S1_at		Medtr3g070560.1 | phosphoinositide-specific phosph	Phosphoinositide phospholipase C 6 EC=3.1.4.11; AltName: Full=Phosphoinositide phospholipase PLC6; Short=PI-PLC6; Short=AtPLC6; Short=AtPLC8;	2.37698	4.77686	2.85144	3.33509	4.88159	5.10363	2.22354	4.06958	0.734491	0.49924	0.988473	1.72015	1.65775	1.72015	1.69935	1.93196	1.72015	1.87367	1.84192	1.978	1.66145	1.62219	1.75388	-0.142577	0.249044	0.65828	0.0545345	0.646154	0.942811	-0.0880422	0.463815	0.83836	0.162769	0.455762	0.801305	0.743428	0.00442315	0.0769316	-0.535742	0.026581	0.179407	8.36118	0.770842	0.00290548	0.298125	0.0544091
Mtr.43585.1.S1_at	MtDxs2	Medtr8g068265.1 | 1-deoxy-D-xylulose-5-phosphate s	1-deoxy-D-xylulose 5-phosphate synthase, putative / 1-deoxyxylulose-5-phosphate synthase, putative / DXP-synthase, putative	6.58036	5.10127	6.38815	6.02326	7.95484	8.75539	3.76456	6.82493	0.801671	0.585795	0.988473	5.3794	4.24017	6.19552	5.2717	3.03006	3.26234	2.54936	2.94725	3.26234	2.82235	2.87966	2.98812	2.32445	0.00123053	0.100006	-2.28358	0.0013663	0.0990821	0.0408671	0.931488	0.988722	1.57354	7.93222e-06	0.000473292	1.86567	1.44399e-06	0.000221389	-4.25501	1.85562e-10	2.84272e-07	7.83639	0.739085	0.000103172	0.0638604	0.241509
Mtr.18066.1.S1_s_at		Medtr3g021440.1 | caffeic acid O-methyltransferase	O-methyltransferase, putative	2.40671	10.1762	3.33376	5.30557	11.3158	10.924	9.32503	10.5216	5.21604	0.0561674	0.988473	1.91797	1.8615	4.69507	2.82485	4.11998	2.2702	3.18292	3.19104	1.81133	1.82523	1.3906	1.67572	-0.366191	0.660261	0.893648	-1.14913	0.1917	0.764657	-1.51532	0.0977075	0.727496	1.79232	0.000134979	0.00451488	1.91459	7.55337e-05	0.00512008	-3.56827	1.58171e-07	2.35253e-05	3.78434	0.334994	0.0915999	0.643861	0.412888
Mtr.28149.1.S1_at		Medtr4g018880.2 | PAR1 protein | HC | chr4:5833458	photoassimilate-responsive protein-related	2.435	4.78489	6.32148	4.51379	6.15353	4.5372	2.26161	4.31745	-0.196345	0.891142	0.9954	5.83791	1.38307	1.69617	2.97239	1.66337	1.36788	1.43976	1.49034	1.55644	2.28534	1.5042	1.782	1.48205	0.207757	0.631407	-1.19039	0.302333	0.813281	0.291659	0.793359	0.958782	-0.941098	0.0112779	0.113591	-1.11491	0.00410534	0.0735146	-1.98725	4.31262e-05	0.00156372	6.39704	0.295336	0.341253	0.835584	0.0234827
Mtr.43947.1.S1_at	MtErn2	Medtr6g029180.1 | AP2 domain class transcription f	Ethylene-responsive transcription factor RAP2-11 AltName: Full=Protein RELATED TO APETALA2 11;	1.99849	4.76892	7.65515	4.80752	7.30919	7.04261	2.91586	5.75589	0.948365	0.628924	0.988794	6.57397	2.01403	2.97076	3.85292	1.90755	1.59673	2.42403	1.9761	2.01403	1.34745	1.8292	1.73022	1.87681	0.113637	0.550706	-2.12269	0.0798621	0.658201	-0.24588	0.820627	0.964404	2.54721	4.47093e-07	4.2942e-05	2.31671	1.19516e-06	0.000189243	-1.37572	0.000168661	0.00442832	8.08249	0.503124	0.0439541	0.557492	-0.252001
Mtr.46060.1.S1_at		Medtr4g128750.1 | CAP, cysteine-rich secretory pro	Pathogenesis-related protein PR-1 Flags: Precursor;	4.10334	5.27735	3.50696	4.29588	5.69664	7.05725	3.04457	5.26615	0.970268	0.417319	0.988473	2.02897	1.53977	3.50494	2.35789	4.18324	2.16252	1.77153	2.70577	1.50302	1.78477	1.41883	1.56887	-0.347872	0.636819	0.883334	-0.789019	0.299124	0.811158	-1.13689	0.149335	0.73604	0.899811	0.0486822	0.287243	0.73241	0.0991098	0.395394	-0.709316	0.108979	0.419156	11.8642	0.75107	0.000737099	0.182691	0.0391466
Mtr.45715.1.S1_at		Medtr2g036490.1 | receptor-like kinase | HC | chr2	Cysteine-rich receptor-like protein kinase 13 Short=Cysteine-rich RLK13; EC=2.7.11.-; Flags: Precursor;	5.28966	7.61419	7.90241	6.93542	7.60076	5.05739	1.74454	4.8009	-2.13452	0.239032	0.988473	1.43837	1.95663	2.56252	1.98584	2.70356	1.60812	1.57178	1.96115	1.72549	3.3837	2.34209	2.48376	0.0246868	0.962753	0.993096	0.497923	0.360662	0.839812	0.522609	0.338741	0.786085	-0.404897	0.0506811	0.294094	-0.287549	0.14843	0.476217	-2.13925	1.10041e-07	1.79816e-05	7.98883	0.372543	0.0264234	0.506784	-0.253222
Mtr.47095.1.S1_x_at		Medtr7g098300.1 | drug resistance transporter-like	Pleiotropic drug resistance protein 1 AltName: Full=NtPDR1;	5.7451	8.05853	6.63644	6.81336	6.35285	6.9682	3.90904	5.74337	-1.06999	0.325433	0.988473	1.53977	2.25069	1.62341	1.80463	2.31696	1.93537	1.77181	2.00804	1.85245	2.08095	1.88735	1.94025	-0.203419	0.38092	0.746422	0.135624	0.553171	0.915621	-0.0677947	0.764768	0.950175	1.00374	0.0196047	0.164396	-0.0450192	0.905432	0.972102	0.0517263	0.891435	0.97154	5.57552	0.628884	0.0063013	0.380362	0.531705
Mtr.36076.1.S1_at		Medtr7g103450.1 | cytochrome P450 family protein |	cytochrome P450 family protein	10.3493	9.68558	10.28	10.1049	11.0818	11.223	9.98167	10.7621	0.657206	0.154014	0.988473	9.74075	9.81118	10.5801	10.044	9.1002	9.31865	9.36725	9.26204	6.97792	6.25935	2.50261	5.24663	0.781976	0.475843	0.804166	-4.79739	0.00211825	0.130849	-4.01541	0.0055853	0.472077	0.44362	0.00916728	0.0994604	0.547605	0.00244507	0.0537202	-1.24878	1.85194e-06	0.000143106	5.52292	0.227657	0.347169	0.838299	0.366819
Mtr.13960.1.S1_at		Medtr3g024520.1 | flavonoid hydroxylase | HC | chr	cytochrome P450 family protein	1.77257	5.72198	1.98856	3.16104	2.62668	1.90719	4.56125	3.03171	-0.129331	0.923882	0.995703	1.94941	2.25069	1.8528	2.01763	2.44002	2.34975	10.5893	5.12635	2.46311	3.16486	2.61643	2.74813	-3.10871	0.164319	0.597386	0.730501	0.727017	0.959563	-2.37821	0.274274	0.760135	0.301676	0.444356	0.794106	-0.474114	0.237933	0.583546	0.412708	0.300721	0.679243	8.0794	0.362307	0.134312	0.695708	0.0906359
Mtr.35691.1.S1_at		Medtr4g102280.1 | cytochrome P450 family protein |	cytochrome P450 family protein	8.62805	8.82246	8.24351	8.56467	9.56112	9.70872	9.9632	9.74435	1.17967	0.00186646	0.436537	8.92954	8.63809	9.08456	8.88406	4.16947	3.83485	6.57366	4.85933	4.97225	6.03267	1.71547	4.24013	4.02474	0.00912918	0.281115	-4.64394	0.00439134	0.206676	-0.619199	0.60622	0.896666	0.786602	0.000137097	0.00457324	1.01933	1.27727e-05	0.0013586	-1.50474	2.46206e-07	3.21262e-05	7.90105	0.330087	0.00642827	0.381208	0.229313
Mtr.45667.1.S1_x_at		Medtr7g016820.1 | chalcone and stilbene synthase f	chalcone and stilbene synthase family protein	9.9188	11.2894	12.2949	11.1677	10.6849	11.1471	10.6649	10.8323	-0.335379	0.606663	0.988473	4.72389	7.42707	7.02539	6.39211	2.11962	5.17744	8.0819	5.12632	2.21647	6.89981	1.99168	3.70266	1.2658	0.51109	0.821728	-2.68946	0.183593	0.763242	-1.42366	0.461626	0.837179	-1.52109	7.85934e-06	0.0004694	-0.897426	0.000814149	0.0267284	-1.05331	0.000225219	0.00553795	11.0867	0.7804	0.00144469	0.234212	0.746175
Mtr.11507.1.S1_at		Medtr5g092150.1 | cytochrome P450 family protein |	Cytochrome P450 716B1 EC=1.14.-.-; AltName: Full=Cytochrome P450 CYPA1;	7.22826	6.95925	8.55619	7.58123	9.19692	8.31441	5.3689	7.62674	0.0455094	0.967918	0.999006	7.98801	8.55243	8.21612	8.25219	5.24353	2.99567	2.88982	3.70967	1.97955	3.55265	2.70192	2.74471	4.54251	0.000196348	0.0314969	-5.50748	5.46713e-05	0.01034	-0.964965	0.189927	0.743423	2.14074	0.000101763	0.00360871	2.2755	5.90396e-05	0.00435359	-3.09635	3.09841e-06	0.000210476	8.99567	0.931536	9.26583e-08	0.000183159	0.061487
Mtr.37567.1.S1_at		Medtr1g012960.1 | class II knotted-like homeobox p	Homeobox protein knotted-1-like 3 AltName: Full=KNAP3;	2.7338	5.69447	5.44439	4.62422	6.77011	5.81889	2.41916	5.00272	0.378505	0.795905	0.99305	5.50467	5.49978	7.47889	6.16111	2.07394	2.1931	1.97412	2.08038	2.43809	1.9386	2.90267	2.42645	4.08073	8.67917e-05	0.0179267	-3.73466	0.000156002	0.0218753	0.346068	0.534101	0.868559	-0.207822	0.177309	0.552344	-0.317046	0.049673	0.284952	0.268787	0.0887845	0.374719	8.40187	0.329074	0.0266115	0.507059	-0.144286
Mtr.49572.1.S1_x_at		Medtr5g007717.1 | chalcone and stilbene synthase f	chalcone and stilbene synthase family protein	4.72657	5.92017	5.96472	5.53715	7.43547	7.08651	5.33938	6.62045	1.0833	0.158339	0.988473	1.63454	1.84524	2.42575	1.96851	1.63454	1.74981	1.82687	1.73707	1.42757	1.63454	1.5214	1.52784	0.231436	0.269179	0.673805	-0.440671	0.0550766	0.605342	-0.209234	0.314146	0.776419	-0.912396	0.0002226	0.00665715	-0.428896	0.0296633	0.222187	-2.11068	5.93416e-08	1.21617e-05	8.73991	0.273386	0.269128	0.798623	0.560707
Msa.2534.1.S1_at		Medtr4g128750.1 | CAP, cysteine-rich secretory pro	Pathogenesis-related protein PR-1 Flags: Precursor;	7.12138	8.74899	8.12371	7.99803	9.20625	10.1566	7.81738	9.06006	1.06203	0.193642	0.988473	3.62073	3.37187	5.95274	4.31511	6.49071	3.62073	5.46652	5.19265	3.50906	3.23841	3.0954	3.28095	-0.87754	0.344662	0.724194	-1.03416	0.27099	0.796056	-1.9117	0.0617268	0.714597	0.83594	0.0355288	0.239235	0.677533	0.0787064	0.356228	-0.610203	0.108951	0.419103	11.943	0.615935	0.00136967	0.229655	0.136032
Mtr.12597.1.S1_at		Medtr8g016480.1 | disease resistance protein (TIR-	TMV resistance protein N	6.58071	5.32381	6.47826	6.12759	6.17212	5.00143	3.05878	4.74411	-1.38349	0.162069	0.988473	2.31159	1.67528	1.59603	1.86097	1.73301	2.02261	1.59766	1.78443	2.43821	4.94329	1.55096	2.97749	0.0765422	0.923656	0.984061	1.11652	0.189035	0.764657	1.19306	0.1638	0.739754	-0.192264	0.346349	0.725927	0.396928	0.0664007	0.328197	-1.25642	3.96213e-05	0.001471	6.72515	0.340244	0.357372	0.844226	0.045346
Mtr.45666.1.S1_at		Medtr2g099950.1 | cell-wall invertase | HC | chr2:	beta-fructosidase, putative / beta-fructofuranosidase, putative	4.99435	5.72376	3.80022	4.83945	4.99064	4.4806	7.39885	5.62336	0.783914	0.42662	0.988473	1.68316	1.80007	2.01134	1.83152	1.93537	1.86484	1.89432	1.89818	2.34625	6.21534	10.6055	6.38904	-0.0666542	0.970695	0.994787	4.55751	0.0338018	0.521897	4.49086	0.0357842	0.686433	0.3353	0.176204	0.550922	0.166266	0.489151	0.784074	0.661834	0.0152874	0.124522	10.7387	0.0373629	0.872251	0.981269	0.174595
Mtr.4182.1.S1_at		Medtr3g077870.1 | inactive poly [ADP-ribose] polym	hypothetical protein predicted by Glimmer/Critica	2.08494	7.57999	1.93735	3.86742	1.77254	7.10296	3.47176	4.11575	0.248329	0.909314	0.9954	1.85245	2.15471	1.75709	1.92142	1.41169	1.93537	1.5214	1.62282	3.03684	2.09189	4.29569	3.14147	0.298598	0.564243	0.85015	1.22006	0.0412451	0.552494	1.51865	0.016848	0.62153	-0.727985	0.00404478	0.0558486	-0.631999	0.00951716	0.119882	-0.405705	0.070533	0.329536	5.97085	0.27353	0.626169	0.931141	1.28024
Mtr.29875.1.S1_at		Medtr6g036920.1 | plant/F1M20-13 protein | HC | ch	expressed protein	7.06169	4.82811	5.34658	5.74546	4.35949	3.71504	3.85262	3.97571	-1.76974	0.0305647	0.988473	1.74554	1.77926	1.77926	1.76802	1.77926	1.98946	1.77926	1.84932	1.67594	1.8624	1.70885	1.74906	-0.0813071	0.39925	0.759137	-0.0189555	0.840456	0.98054	-0.100263	0.304607	0.773222	-0.397119	0.0918116	0.405363	0.908001	0.00132706	0.036614	-0.143303	0.520068	0.8333	4.01644	0.106032	0.732416	0.954464	-0.408457
Mtr.42422.1.S1_at		Medtr3g058820.1 | disease resistance protein (TIR-	TMV resistance protein N	5.46957	7.88975	6.38745	6.58226	7.10899	7.51802	8.59663	7.74121	1.15895	0.163905	0.988473	6.28198	7.04005	5.70632	6.34278	7.84722	2.74975	2.25366	4.28354	2.65169	3.45291	2.17739	2.76066	2.05924	0.174612	0.606683	-3.58212	0.0331217	0.520067	-1.52288	0.301604	0.771827	1.04246	0.000551575	0.0131107	0.544512	0.0304648	0.225419	-1.17416	0.000208811	0.00522708	7.39526	0.260969	0.045594	0.558932	-0.365663
Mtr.39451.1.S1_x_at		Medtr3g028540.1 | transmembrane protein, putative	hypothetical protein predicted by Glimmer/Critica	1.83243	5.30423	4.40264	3.84643	5.48954	3.99827	3.99827	4.49536	0.648929	0.539362	0.988473	1.66926	2.15638	1.88735	1.90433	1.51775	1.93537	2.2999	1.91768	1.8706	2.00336	2.03394	1.9693	-0.0133455	0.950587	0.9901	0.0649713	0.763598	0.966874	0.0516257	0.8109	0.962932	0.216525	0.629849	0.888672	-0.0495994	0.91166	0.974305	-0.511671	0.265629	0.644081	8.38725	0.338257	0.396185	0.860991	-0.134943
Mtr.15352.1.S1_x_at		Medtr3g029620.1 | F-box SKIP23-like protein | LC |	F-box protein At2g17030	3.61651	3.44633	3.51675	3.52653	3.51752	2.90412	3.38769	3.26978	-0.256755	0.252856	0.988473	2.17712	2.94932	2.17712	2.43452	1.7163	2.25977	2.28783	2.08797	2.17712	2.17712	2.13652	2.16358	0.34655	0.191807	0.619948	-0.270932	0.29661	0.809947	0.0756178	0.762658	0.949923	-0.203116	0.389157	0.757883	-0.457644	0.0676464	0.330952	-0.831799	0.00344123	0.0429124	5.03576	0.469633	0.00112253	0.214958	0.211113
Mtr.30715.1.S1_at		Medtr2g036320.1 | UPF0481 plant-like protein | HC	expressed protein	10.8921	9.46303	10.0567	10.1373	10.5404	10.6328	6.34964	9.1743	-0.962992	0.47737	0.988473	1.93537	1.70406	1.69039	1.77661	1.59796	2.43101	1.9129	1.98062	5.82276	9.6647	3.30291	6.26346	-0.204016	0.885786	0.974834	4.48685	0.012616	0.365897	4.28283	0.0156249	0.609815	-0.282867	0.306012	0.693361	1.03749	0.00215027	0.0498352	-2.07991	5.58898e-06	0.000333153	9.40654	0.584405	0.0785472	0.626434	0.213089
Mtr.16471.1.S1_s_at		Medtr2g036320.1 | UPF0481 plant-like protein | HC	UPF0481 protein At3g47200	10.7352	8.67085	9.25907	9.55503	9.86746	10.0677	2.79979	7.57832	-1.9767	0.388633	0.988473	1.64379	1.65775	1.39835	1.56663	1.92437	1.93537	1.7448	1.86818	5.33649	8.96433	2.10544	5.46875	-0.301549	0.841705	0.961699	3.90212	0.0300499	0.506525	3.60058	0.0409824	0.696594	-0.170487	0.6082	0.879108	1.19389	0.00328601	0.0640185	-1.92186	7.95599e-05	0.00251947	8.55114	0.493687	0.131776	0.693662	0.118711
Mtr.39451.1.S1_at		Medtr3g028540.1 | transmembrane protein, putative	hypothetical protein predicted by Glimmer/Critica	4.45667	5.61309	5.26763	5.11246	5.73867	4.84868	4.92398	5.17045	0.0579818	0.889321	0.9954	1.85245	1.88106	1.84415	1.85922	1.83736	1.93537	1.97868	1.91714	1.97481	2.05997	2.26639	2.10039	-0.0579182	0.55588	0.845593	0.241174	0.0353494	0.526546	0.183256	0.0896595	0.727496	0.118813	0.776107	0.94082	-0.0248001	0.952581	0.986687	-0.720776	0.103744	0.408432	7.82554	0.414106	0.319069	0.825201	-0.189859
Mtr.17612.1.S1_x_at		Medtr7g016720.1 | chalcone and stilbene synthase f	chalcone and stilbene synthase family protein	4.68724	4.39486	5.45984	4.84732	6.41269	5.60577	4.60587	5.54144	0.69413	0.246457	0.988473	1.51223	2.1981	2.8442	2.18484	2.88753	2.29878	2.18849	2.45827	2.04309	2.46414	1.69861	2.06861	-0.273426	0.480153	0.806413	-0.116227	0.760728	0.966252	-0.389652	0.322725	0.778908	-2.24579	2.98082e-06	0.000213137	-1.36232	0.00030023	0.0139059	-2.22273	3.30596e-06	0.00022213	9.18053	0.415588	0.0846756	0.635114	0.601292
Mtr.28326.1.S1_at	MtCbf4	Medtr1g088860.1 | nuclear transcription factor Y p	Nuclear transcription factor Y subunit B-5 Short=AtNF-YB-5;	5.66965	5.49218	5.87575	5.6792	6.40636	5.84966	3.37721	5.21108	-0.46812	0.585931	0.988473	2.18683	2.1874	2.34492	2.23972	4.08908	2.22055	5.89395	4.06786	2.01959	2.98165	1.94139	2.31421	-1.82814	0.0588275	0.47488	0.0744921	0.929995	0.992647	-1.75365	0.0674958	0.718057	-1.1202	0.00422487	0.0575158	-1.33635	0.00125624	0.0352519	-0.385971	0.245592	0.623467	5.77708	0.104959	0.618299	0.929141	-0.299532
Mtr.39165.1.S1_at		Medtr2g090695.1 | transmembrane protein, putative	hypothetical protein predicted by Glimmer/Critica	8.78228	9.96804	11.242	9.99744	10.8703	10.5887	10.6128	10.6906	0.693145	0.311899	0.988473	2.98165	3.36925	5.62633	3.99241	2.31696	2.03808	2.07139	2.14214	2.65169	3.59072	7.22304	4.48848	1.85027	0.162289	0.595335	0.496075	0.689182	0.952414	2.34634	0.0874799	0.727173	-0.0683599	0.882226	0.972427	-0.431707	0.358408	0.692387	-0.723105	0.136095	0.469705	8.65292	0.238804	0.366477	0.847555	0.0355887
Mtr.10536.1.S1_at		Medtr7g068780.1 | temperature-sensitive omega-3 fa	omega-3 fatty acid desaturase, chloroplast (FAD7) (FADD)	2.82099	6.89381	7.78426	5.83302	7.86589	5.39702	2.2915	5.1848	-0.648215	0.745897	0.9919	2.30648	2.21272	4.22158	2.91359	1.96736	2.30648	2.30648	2.19344	2.25673	2.21585	3.24551	2.5727	0.720155	0.229664	0.645311	-0.340897	0.554086	0.915849	0.379259	0.511616	0.859562	-0.954909	0.0201337	0.167107	-1.35264	0.00263125	0.0561531	-1.36201	0.0025105	0.0340199	7.42504	0.476255	0.0561445	0.580001	0.0380622
Mtr.43353.1.S1_at		Medtr3g092630.1 | hypothetical protein | HC | chr3	hypothetical protein predicted by Glimmer/Critica	9.80942	7.28459	9.29756	8.79719	8.5896	8.84835	6.0904	7.84278	-0.954407	0.382575	0.988473	5.18832	3.04815	1.9647	3.40039	2.95578	2.02937	2.26316	2.41611	7.16035	3.04815	9.65713	6.62188	0.984284	0.5546	0.844993	3.22149	0.0802165	0.659015	4.20577	0.0315496	0.674241	-1.28122	0.000100012	0.00356933	0.252028	0.277895	0.622428	-1.00809	0.000726978	0.0135752	4.93291	-0.0981241	0.846126	0.976788	-0.200468
Mtr.37714.1.S1_at		Medtr3g065080.1 | Avr9/Cf-9 rapidly elicited prote	U-box domain-containing protein 20 EC=6.3.2.-; AltName: Full=Plant U-box protein 20;	7.26792	8.01193	9.54902	8.27629	8.19097	8.57996	3.07733	6.61608	-1.66021	0.349673	0.988473	2.08839	2.15792	2.61421	2.28684	2.48434	2.71591	2.46352	2.55459	4.26288	2.44602	2.21897	2.97595	-0.267749	0.606206	0.869442	0.689112	0.206222	0.770172	0.421363	0.423489	0.822344	-0.870021	0.0126214	0.122279	-0.238936	0.434419	0.748347	-0.75353	0.0259283	0.177008	7.08026	-0.136842	0.64357	0.935179	-0.147299
Mtr.41983.1.S1_at		Medtr7g080900.1 | UDP-glucosyltransferase family p	Uncharacterized UDP-glucosyltransferase At1g05670 EC=2.4.1.-;	2.75669	7.96566	8.4685	6.39695	8.09127	5.13587	6.38872	6.53862	0.14167	0.937541	0.996541	2.76227	2.2892	2.43109	2.49419	1.57969	1.58815	1.81794	1.66193	1.6956	2.44779	1.99953	2.04764	0.832259	0.00463175	0.209002	-0.446544	0.0670267	0.632958	0.385715	0.104073	0.728673	-0.683647	0.0045724	0.0607124	-0.965624	0.000374554	0.0159608	1.19954	5.80449e-05	0.00198101	6.47394	0.710539	0.0253328	0.504584	-0.160314
Mtr.9372.1.S1_at		Medtr4g094275.1 | chaperone DnaJ domain protein |	Chaperone protein dnaJ 20, chloroplastic Short=AtJ20; Short=AtDjC20; Flags: Precursor;	4.23131	4.46459	4.55848	4.41813	7.25836	4.25711	4.11833	5.21127	0.793139	0.408634	0.988473	2.05973	1.53977	1.68694	1.76215	1.74956	1.61421	1.81461	1.72613	1.50254	2.08943	1.46893	1.68697	0.0360205	0.86264	0.967474	-0.0751821	0.718969	0.95801	-0.0391616	0.850825	0.972209	-0.554028	0.0193971	0.163415	-0.231739	0.279392	0.62402	-1.51598	9.95074e-06	0.000517185	7.98936	-0.131247	0.725172	0.953177	-0.024101
Mtr.19967.1.S1_x_at		Medtr3g028465.1 | transmembrane protein, putative	hypothetical protein predicted by Glimmer/Critica	2.09831	5.06205	5.34658	4.16898	6.45105	4.22456	4.31535	4.99699	0.828009	0.478715	0.988473	1.53977	1.42967	1.47379	1.48108	1.73285	2.41752	1.55751	1.90263	1.55751	2.32329	1.39883	1.75987	-0.421548	0.189906	0.617877	0.278797	0.369993	0.845259	-0.142751	0.639227	0.908283	0.544308	0.0681598	0.345001	-0.216237	0.440295	0.752424	0.358441	0.210848	0.583127	6.85736	0.141325	0.623998	0.930584	0.0179035
Mtr.4797.1.S1_at		Medtr1g471050.1 | beta-carotene isomerase D27 | HC	hypothetical protein predicted by Glimmer/Critica	3.18001	5.08031	3.2863	3.84887	6.1415	6.33192	3.36212	5.27851	1.42964	0.200034	0.988473	2.13882	3.27524	5.85699	3.75702	1.73285	1.73072	2.11831	1.86063	1.85245	2.70212	1.61005	2.05487	1.89639	0.058997	0.475126	-1.70215	0.0832956	0.663729	0.194243	0.825618	0.96605	0.640086	0.0111651	0.112881	1.19774	0.000124981	0.00744997	-1.4422	2.32089e-05	0.000971445	4.3435	0.231905	0.119984	0.682064	-0.149749
Mtr.10272.1.S1_at		Medtr1g041285.1 | EF hand calcium-binding family p	Calmodulin-like protein 11	6.48925	4.10661	6.02299	5.53961	6.68721	4.2579	5.32239	5.4225	-0.117113	0.898078	0.9954	1.60455	1.65386	1.71672	1.65837	1.87283	1.62429	1.77046	1.75586	1.80417	2.35217	1.38431	1.84688	-0.0974882	0.673658	0.899237	0.188509	0.423212	0.869413	0.0910206	0.693942	0.927546	-1.07701	0.00130858	0.0245675	-0.654884	0.0255933	0.206277	-1.93903	8.10418e-06	0.000440255	7.99198	0.457099	0.0816527	0.632551	0.0663585
Mtr.23314.1.S1_at		Medtr7g109420.1 | DUF4228 domain protein | LC | ch	hypothetical protein predicted by Glimmer/Critica	2.52392	4.90139	2.84031	3.42188	4.76435	2.99275	1.48622	3.08111	-0.340767	0.754511	0.992261	1.65775	1.65775	1.61005	1.64185	1.83736	2.03321	1.65775	1.84277	1.68387	1.62888	1.4562	1.58965	-0.200923	0.116361	0.554405	-0.0521967	0.657532	0.946142	-0.25312	0.0580626	0.713979	-0.213947	0.415734	0.776048	1.8725	1.04389e-05	0.00116305	1.14791	0.000759132	0.0139808	7.01786	-0.0523804	0.848148	0.976871	-0.111044
Mtr.10311.1.S1_at		Medtr2g035190.1 | ABA-responsive protein | HC | ch	ABA-responsive protein ABR17	9.19851	9.68757	10.4083	9.76478	11.0173	10.3142	10.3536	10.5617	0.796923	0.082664	0.988473	2.08839	2.84287	3.56356	2.83161	2.32016	3.6088	3.89075	3.27324	6.53414	3.82993	7.87135	6.07847	-0.441629	0.669708	0.897465	3.24686	0.0127077	0.366936	2.80523	0.0242634	0.659809	-0.613659	0.297418	0.686333	-1.13904	0.0665543	0.328567	0.642148	0.276625	0.655239	9.61677	0.539799	0.19329	0.752162	0.988781
Mtr.52180.1.S1_at		Medtr7g100100.1 | Cys2-His2 zinc finger transcript	Zinc finger protein 1 AltName: Full=WZF1;	7.73404	7.18843	8.42225	7.78158	7.3392	6.36139	6.26366	6.65475	-1.12682	0.0459987	0.988473	1.56723	1.53977	1.55856	1.55519	1.7185	2.088	1.99513	1.93387	1.60052	1.9063	1.79092	1.76591	-0.378687	0.0156396	0.341721	0.210727	0.123685	0.720316	-0.16796	0.20661	0.748222	-1.21567	1.42368e-05	0.000759272	0.901849	0.000211468	0.0107986	-1.02773	6.77547e-05	0.00223099	6.90752	-0.190942	0.733136	0.954547	-0.447545
Mtr.4761.1.S1_at		Medtr3g029620.1 | F-box SKIP23-like protein | LC |	hypothetical protein predicted by Glimmer/Critica	3.49109	6.36547	3.9069	4.58782	6.60974	6.26043	4.60207	5.82408	1.23626	0.240102	0.988473	5.3084	2.22715	1.99407	3.17654	1.61941	2.38326	2.04555	2.01608	5.68819	4.94532	2.48878	4.3741	1.16046	0.312906	0.702511	1.19755	0.298771	0.810799	2.35802	0.0616004	0.714597	-0.315098	0.374385	0.747001	-0.755094	0.0477385	0.279828	-1.09277	0.00791129	0.0787633	6.52165	0.435888	0.00296122	0.29993	0.0850479
Mtr.12988.1.S1_at		Medtr1g063110.1 | 4-coumarate:CoA ligase-like prot	4-coumarate--CoA ligase family protein / 4-coumaroyl-CoA synthase family protein	5.67244	8.04388	4.98924	6.23519	8.679	8.56161	3.27978	6.84013	0.604943	0.737976	0.991717	2.50023	2.19853	5.52895	3.40923	2.76227	2.19386	2.76227	2.5728	2.65169	7.55883	2.36442	4.19164	0.836431	0.586485	0.860684	0.78241	0.610424	0.933346	1.61884	0.305623	0.773756	-0.385768	0.10091	0.424247	-0.122449	0.582324	0.838321	-0.843801	0.00226403	0.0315738	6.84458	0.689047	0.00241926	0.28211	0.346857
Mtr.41438.1.S1_at		Medtr4g102280.1 | cytochrome P450 family protein |	Cytochrome P450 71B26 EC=1.14.-.-;	2.6367	4.73456	2.49297	3.28808	5.59017	4.36043	2.40533	4.11864	0.830561	0.446059	0.988473	1.70812	1.81904	3.45291	2.32669	1.51098	1.70812	1.8133	1.67747	1.70812	1.68542	1.64642	1.67998	0.649224	0.167091	0.600315	-0.646708	0.168537	0.756233	0.00251547	0.995422	0.999808	1.09999	2.02986e-05	0.00100392	1.23875	6.45132e-06	0.00078907	-1.76888	1.66315e-07	2.42627e-05	9.37951	0.205315	0.0666175	0.601284	0.174979
Mtr.37926.1.S1_at		Medtr2g015890.1 | transcription factor | HC | chr2	Transcription factor bHLH30 AltName: Full=Transcription factor EN 53; AltName: Full=bHLH transcription factor bHLH030; AltName: Full=Basic helix-loop-helix protein 30; Short=bHLH 30; Short=AtbHLH30;	8.98364	9.42983	8.1665	8.85999	9.39652	8.60665	6.30234	8.10184	-0.758151	0.41576	0.988473	3.18391	4.21741	3.87218	3.75784	4.35782	3.91706	5.76811	4.681	2.79668	4.76128	3.08931	3.54909	-0.92316	0.196608	0.623229	-0.208748	0.757215	0.966115	-1.13191	0.123086	0.730733	-1.62745	5.07834e-05	0.00209415	-0.59412	0.0425106	0.264894	-2.50719	7.36801e-07	7.14394e-05	7.5425	0.66275	0.00128354	0.225892	0.331305
Mtr.12424.1.S1_at		Medtr7g093850.1 | disease resistance response prot	disease resistance-responsive family protein	6.72849	7.33507	7.22921	7.09759	8.12165	6.93859	7.18783	7.41602	0.318429	0.419853	0.988473	1.99538	1.74399	3.63193	2.4571	1.79548	1.87852	2.25945	1.97782	1.87852	1.87852	1.8292	1.86208	0.479283	0.321708	0.708857	-0.595021	0.226716	0.77652	-0.115738	0.804622	0.961743	-0.70009	0.0434738	0.268517	0.0350984	0.91147	0.974204	-1.92988	5.04167e-05	0.00176842	9.34939	0.108442	0.754098	0.958149	0.114435
Mtr.42353.1.S1_at		Medtr7g115360.1 | hypothetical protein | HC | chr7	hypothetical protein predicted by Glimmer/Critica	9.26743	8.92854	8.69249	8.96282	9.12479	7.40719	5.77494	7.43564	-1.52718	0.125919	0.988473	1.49649	1.93732	1.88735	1.77372	1.93537	1.44435	1.98726	1.78899	5.71761	5.2636	3.10136	4.69419	-0.0152709	0.98093	0.996435	2.92047	0.00182634	0.119058	2.9052	0.00188224	0.308235	-1.41636	0.000248503	0.00726169	-0.62385	0.0414889	0.262033	-1.79504	3.05681e-05	0.00119537	8.19681	0.154599	0.573784	0.917786	-0.173842
Mtr.156.1.S1_at		Medtr7g011663.1 | copalyldiphosphate synthase | HC	copalyl diphosphate synthase / CPS / ent-kaurene synthetase A (GA1)	7.23318	5.81145	7.40657	6.81706	9.42624	9.97933	3.64857	7.68471	0.86765	0.646025	0.990007	2.69591	3.10012	5.25953	3.68519	2.48878	2.43101	1.99007	2.30328	3.77162	2.76227	2.39719	2.97703	1.3819	0.0760051	0.505894	-0.708159	0.324104	0.82322	0.673745	0.346653	0.789933	0.235519	0.443084	0.79355	1.81369	6.12462e-05	0.00445009	-4.81691	2.58141e-09	1.2168e-06	5.91879	0.528586	0.0119259	0.433616	0.12075
Mtr.24715.1.S1_at		Medtr8g087425.1 | glutathione S-transferase | HC |	glutathione S-transferase, putative	7.25818	9.46702	8.12368	8.28296	8.28405	8.95916	2.12795	6.45705	-1.8259	0.386225	0.988473	2.05991	2.4296	7.09269	3.86073	1.89027	8.93897	1.76477	4.198	1.64046	3.1725	3.205	2.67265	-0.337271	0.879132	0.972739	-1.18808	0.595585	0.929862	-1.52535	0.49833	0.854125	-0.907807	0.00198299	0.033264	-0.666087	0.0133971	0.145197	-1.44595	4.47976e-05	0.00161572	8.96625	-0.0610916	0.790918	0.966211	0.104295
Mtr.28714.1.S1_at		Medtr3g083920.1 | chalcone and stilbene synthase f	Chalcone synthase 1A EC=2.3.1.74; AltName: Full=Naringenin-chalcone synthase 1A;	4.46687	5.03173	2.34495	3.94785	6.20043	5.43396	3.90174	5.17871	1.23086	0.231023	0.988473	3.74544	5.29288	2.98165	4.00665	3.03395	1.93537	1.95454	2.30795	1.27726	3.0102	1.91445	2.0673	1.6987	0.0392138	0.432343	-1.93935	0.0231193	0.46434	-0.240652	0.733175	0.940744	0.319631	0.206908	0.589499	0.108141	0.659362	0.876775	-1.42435	7.7394e-05	0.00246751	6.57069	1.03029	0.000242513	0.110901	0.426627
Msa.1503.1.S1_at		Medtr1g018760.1 | isoaspartyl peptidase/L-asparagi	asparaginase	4.28879	3.94693	5.14151	4.45908	3.70993	4.66966	5.49428	4.62462	0.165546	0.77339	0.992261	4.27439	3.95988	3.73752	3.9906	4.41741	3.94793	4.25045	4.20526	4.15974	3.9535	4.44019	4.18448	-0.214663	0.303769	0.696375	0.19388	0.349771	0.835406	-0.0207831	0.91765	0.987038	0.332525	0.228413	0.614554	0.128367	0.632621	0.863767	0.819882	0.00896277	0.0860052	11.9572	0.283544	0.0586654	0.58275	-0.0227457
Mtr.38613.1.S1_at		Medtr4g132460.1 | pectate lyase family protein | H	pectate lyase family protein	4.02323	6.76457	4.88407	5.22395	2.9461	3.0405	3.18254	3.05638	-2.16758	0.0243442	0.988473	1.77555	1.71547	1.77555	1.75553	1.77555	1.82592	1.76783	1.78977	2.17962	2.56232	1.78579	2.17591	-0.034243	0.851625	0.964465	0.420382	0.0470776	0.574436	0.386139	0.0630934	0.714597	0.325991	0.258972	0.648309	0.455203	0.124232	0.439122	0.0520781	0.852864	0.961806	9.05606	0.351763	0.20747	0.764878	0.155657
Mtr.40611.1.S1_at		Medtr5g083860.1 | class III peroxidase | HC | chr5	peroxidase, putative	3.10625	4.29436	2.97138	3.45733	5.99875	2.4157	3.13855	3.851	0.393673	0.710854	0.990007	1.53977	1.93537	1.74125	1.7388	1.93537	2.1954	1.95335	2.02804	1.9495	2.00178	1.93537	1.96222	-0.289241	0.0471609	0.450425	0.223419	0.106638	0.698567	-0.0658224	0.604483	0.896044	0.636949	0.247376	0.636173	0.943429	0.0972393	0.392344	0.383484	0.477852	0.808487	8.65668	0.409067	0.131842	0.693662	0.786218
Mtr.8894.1.S1_at		Medtr2g015887.1 | transmembrane protein, putative	hypothetical protein predicted by Glimmer/Critica	10.375	10.3129	10.0343	10.2407	9.67395	9.66283	8.45367	9.26348	-0.977263	0.0440493	0.988473	1.33843	5.86959	4.96996	4.05933	9.03412	8.527	3.23042	6.93051	7.76459	7.47803	6.28765	7.17676	-2.87118	0.139209	0.576203	3.11743	0.112758	0.706719	0.246244	0.890822	0.981512	-1.60678	8.49617e-05	0.00314769	-0.679003	0.0290153	0.219533	-2.28531	2.98793e-06	0.000205724	8.79666	0.663261	0.00100914	0.206428	0.242021
Mtr.6811.1.S1_s_at		Medtr8g087425.1 | glutathione S-transferase | HC |	glutathione S-transferase, putative	2.62282	5.12943	4.61418	4.12214	3.4068	3.54775	3.33904	3.4312	-0.690946	0.34257	0.988473	1.79496	1.61975	2.17712	1.86394	2.05262	1.79802	1.88229	1.91098	1.77926	1.58423	1.95607	1.77319	-0.0470352	0.784861	0.943552	-0.0907573	0.600963	0.930989	-0.137793	0.432821	0.825748	-0.838451	0.00902179	0.0983671	-0.572164	0.0546744	0.298012	-1.2663	0.000540601	0.0108276	7.51625	0.126305	0.572333	0.917391	0.00117367
Mtr.18040.1.S1_at		Medtr4g116530.1 | stress induced protein | HC | ch	expressed protein	8.90207	9.42601	10.7124	9.68017	8.52948	9.05135	8.84577	8.80887	-0.871305	0.131101	0.988473	5.46258	5.37248	4.95181	5.26229	4.42617	4.36018	4.275	4.35378	4.47582	4.95181	6.97193	5.46652	0.908508	0.157421	0.590499	0.204227	0.733557	0.961081	1.11273	0.0931342	0.727496	-0.630876	0.0630207	0.330853	0.48087	0.143923	0.470574	-0.762463	0.0293367	0.191656	6.76147	-0.554525	0.0927494	0.646611	-0.151192
Mtr.15839.1.S1_s_at		Medtr3g089070.1 | EF hand calcium-binding family p	Calcium-binding protein CML38 AltName: Full=Calmodulin-like protein 38;	5.49631	7.24762	7.76891	6.83761	7.03373	5.79261	5.69573	6.17402	-0.66359	0.384674	0.988473	3.42648	3.3372	2.46113	3.07494	1.83736	1.98793	1.60471	1.81	1.75511	2.27734	2.81029	2.28091	1.26494	0.00613987	0.236926	-0.794021	0.0471631	0.574717	0.470914	0.199219	0.74599	-0.549637	0.220295	0.604639	-1.04459	0.0305706	0.225753	-1.47288	0.00486021	0.0552037	6.79249	-0.379727	0.383708	0.854019	-0.254038
Mtr.8507.1.S1_at		Medtr4g120970.1 | pathogenesis-related protein bet	ABA-responsive protein ABR18	4.90944	7.70743	5.22171	5.94619	4.68885	4.1708	4.92619	4.59528	-1.35091	0.142182	0.988473	1.99295	2.06892	1.85552	1.97246	2.06892	2.16129	2.18271	2.13764	2.49626	1.89029	2.60831	2.33162	-0.165177	0.394141	0.755106	0.359155	0.087591	0.670809	0.193978	0.321478	0.778871	-1.17209	0.00441156	0.059246	-1.73254	0.00024591	0.0120166	-1.92383	0.000100122	0.00297252	10.5217	0.296829	0.246272	0.785855	-0.150278
Msa.1774.1.S1_at		Medtr8g087425.1 | glutathione S-transferase | HC |	glutathione S-transferase, putative	4.04083	5.99199	5.54048	5.1911	4.94242	5.48398	3.52332	4.64991	-0.541194	0.482571	0.988473	1.69173	1.97227	3.37316	2.34572	1.82754	2.03452	1.5214	1.79449	1.77926	1.95988	1.8321	1.85708	0.551236	0.212244	0.633635	-0.488642	0.263458	0.79253	0.0625935	0.880968	0.978592	-0.768136	0.0151024	0.138395	-0.615103	0.0422679	0.264211	-1.2648	0.000575388	0.0113958	8.26954	0.079394	0.716816	0.952031	-0.0175809
Mtr.17621.1.S1_x_at		Medtr7g016800.1 | chalcone and stilbene synthase f	chalcone and stilbene synthase family protein	9.82823	8.60234	11.079	9.83653	10.1297	9.90636	10.9283	10.3215	0.48493	0.502447	0.988473	1.61964	8.02054	6.61058	5.41692	6.34561	8.47375	9.1047	7.97469	1.33267	1.75373	2.67932	1.92191	-2.55776	0.147166	0.582149	-3.49502	0.0605169	0.618512	-6.05278	0.00578356	0.476886	-1.58276	8.13007e-06	0.000481813	-1.07907	0.00026409	0.0126726	-2.27695	1.97515e-07	2.73213e-05	10.0808	-0.158898	0.564049	0.915136	0.873075
Mtr.10175.1.S1_at		Medtr4g104610.1 | cytochrome P450 family 71 protei	cytochrome P450 71A26, putative (CYP71A26)	4.33371	8.93696	4.61063	5.96043	9.55482	8.87612	8.35329	8.92808	2.96764	0.0686796	0.988473	1.85245	4.30835	4.1748	3.4452	6.99411	2.41177	7.72019	5.70869	7.22013	6.96475	3.08184	5.75557	-2.26349	0.216056	0.635647	2.31038	0.207655	0.770255	0.0468832	0.978393	0.996909	0.946257	0.000931007	0.0192933	0.498402	0.0393614	0.254913	-0.17667	0.427042	0.777107	7.70729	0.563891	0.00307575	0.303221	-0.303214
Mtr.23284.1.S1_at		Medtr2g089210.1 | calcium-binding EF-hand protein	calcium-binding protein, putative	3.12673	9.13138	9.70173	7.31995	7.9621	5.23354	5.89459	6.36341	-0.956539	0.639887	0.989922	1.52644	1.86447	2.79978	2.06356	1.72055	2.04463	1.6704	1.81186	1.71931	4.08058	1.49986	2.43325	0.251699	0.720148	0.918824	0.369692	0.600644	0.930989	0.621391	0.387053	0.807373	-0.816548	0.0903885	0.401772	-0.824194	0.0877637	0.374407	-1.46402	0.00649471	0.0683467	6.67584	-0.0959668	0.764125	0.960886	0.383956
Mtr.43189.1.S1_at		Medtr7g093820.1 | disease resistance response prot	disease resistance-responsive family protein	4.68724	4.08259	4.81939	4.52974	5.39481	4.76779	2.53106	4.23122	-0.298522	0.714979	0.990007	1.6704	1.72295	2.48499	1.95945	1.6393	1.6704	1.6704	1.66003	1.6704	1.6117	1.6704	1.65083	0.299414	0.182186	0.611825	-0.308614	0.170659	0.757178	-0.00919983	0.965124	0.994962	-1.11331	0.00184356	0.0315236	-2.17819	5.72217e-06	0.000722713	-2.31143	3.17002e-06	0.000214407	5.95358	-0.0860339	0.789656	0.965986	-0.0280593
Mtr.11744.1.S1_at		Medtr8g076940.1 | cytochrome P450 family protein |	hypothetical protein predicted by Glimmer/Critica	6.56408	8.48622	9.06225	8.03752	8.70601	10.3193	7.51654	8.8473	0.809783	0.431781	0.988473	7.65247	7.21709	8.78961	7.88639	7.56766	4.42208	5.14741	5.71238	3.27205	5.31385	2.04492	3.5436	2.17401	0.0746247	0.502973	-4.34279	0.00382751	0.188994	-2.16878	0.0751887	0.72364	0.64457	0.0853386	0.390049	1.48305	0.00106885	0.0317483	-2.1178	5.56167e-05	0.00191573	8.02695	0.373287	0.129174	0.69192	0.360309
Mtr.11385.1.S1_at		Medtr5g064640.1 | hypothetical protein | HC | chr5	hypothetical protein predicted by Glimmer/Critica	6.9806	7.55256	6.54776	7.02697	7.1971	6.11685	6.68134	6.66509	-0.361881	0.383558	0.988473	2.11001	2.51365	2.46134	2.36166	2.67932	1.68804	2.24223	2.2032	2.02675	2.38332	2.00761	2.13922	0.158466	0.552343	0.844233	-0.222439	0.409712	0.863876	-0.0639733	0.808438	0.962394	-1.25073	0.000685162	0.0153655	-0.982434	0.00382749	0.0702377	-1.42066	0.000245599	0.00588574	6.45437	-0.016068	0.96191	0.994741	0.0429524
Mtr.37778.1.S1_at		Medtr1g048610.1 | ethylene response factor | HC |	Ethylene-responsive transcription factor ERF104	7.02307	7.6157	7.03362	7.22413	5.73417	4.55625	6.13995	5.47679	-1.74734	0.0100643	0.988473	3.7632	4.24017	6.70445	4.90261	3.85373	3.79208	4.48786	4.04456	4.034	4.40427	3.93259	4.12362	0.85805	0.257462	0.664384	-0.778987	0.300223	0.811905	0.0790633	0.913008	0.986405	-0.360014	0.0762616	0.366421	0.22116	0.255664	0.600125	-1.26596	2.16219e-05	0.000923704	10.1417	-0.258844	0.400274	0.86228	0.0465093
Mtr.18113.1.S1_at		Medtr3g099490.1 | hypothetical protein | HC | chr3	hypothetical protein predicted by Glimmer/Critica	7.66703	7.40117	7.45846	7.50888	7.93195	4.16329	2.9853	5.02684	-2.48204	0.10554	0.988473	1.7255	1.75922	1.88747	1.79073	1.39097	1.74085	1.91766	1.68316	1.65179	6.05914	1.61005	3.10699	0.107572	0.924146	0.984178	1.31626	0.265147	0.793111	1.42383	0.231323	0.752148	-0.973259	0.00176719	0.0306076	-0.841097	0.00470062	0.079573	-2.45974	3.95781e-07	4.46642e-05	4.90405	-0.716724	0.0233922	0.500743	-0.290076
Mtr.16859.1.S1_at		Medtr2g081580.1 | calcium-binding EF-hand protein	calcium-binding protein, putative	6.42956	9.05115	9.49593	8.32555	8.10763	7.59601	5.76783	7.15716	-1.16839	0.30151	0.988473	2.50792	3.16668	4.76819	3.48093	3.1244	2.34368	2.95862	2.8089	2.05401	3.34394	1.67941	2.35912	0.672031	0.329133	0.714564	-1.12181	0.12237	0.719106	-0.449777	0.505873	0.857412	-0.488244	0.149071	0.512511	-0.359327	0.278289	0.622759	-1.44419	0.000705217	0.0132763	9.81899	-0.177665	0.589422	0.922458	0.037773
Mtr.43486.1.S1_at		Medtr8g080980.1 | peptidyl-prolyl cis-trans isomer	peptidyl-prolyl cis-trans isomerase / FK506-binding protein (ROF1)	3.76561	6.89218	6.96969	5.87583	9.93602	6.4843	4.03017	6.81683	0.941003	0.606481	0.988473	2.99233	2.12592	2.99233	2.70353	2.32111	2.43101	3.47963	2.74391	4.57218	5.27621	8.04297	5.96379	-0.0403869	0.963476	0.993096	3.26026	0.00583708	0.242827	3.21987	0.00622405	0.49176	0.141888	0.321553	0.706596	-0.221033	0.133626	0.454202	1.57648	1.11452e-07	1.802e-05	8.74331	-0.320102	0.0797926	0.628475	-0.403412
Mtr.41148.1.S1_at		Medtr7g068380.1 | vacuolar cation/proton exchanger	Vacuolar cation/proton exchanger 3 AltName: Full=Ca(2+)/H(+) exchanger 3; AltName: Full=Ca(2+)/H(+) antiporter CAX3;	7.5512	9.92496	4.58754	7.35457	9.04215	9.0011	5.07379	7.70568	0.35111	0.847131	0.99305	3.32362	4.99698	4.84194	4.38751	4.52123	8.36873	3.35377	5.41458	3.55728	3.50736	8.0258	5.03015	-1.02707	0.543645	0.840294	0.642635	0.701698	0.954915	-0.384431	0.818169	0.964325	-1.59062	0.000161372	0.00521274	-1.7238	7.99141e-05	0.00534058	-2.68433	1.10888e-06	9.5435e-05	7.94604	0.396949	0.0667243	0.601284	0.38075
Mtr.16848.1.S1_at		Medtr5g087760.1 | late embryogenesis abundant hydr	hypothetical protein	2.8678	3.5346	3.13244	3.17828	5.59556	4.49098	3.73029	4.60561	1.42733	0.033188	0.988473	1.72394	2.13449	2.10343	1.98729	1.53701	2.60039	1.93198	2.02313	1.68387	1.64134	1.5821	1.63577	-0.0358369	0.89241	0.976293	-0.351518	0.209835	0.770658	-0.387355	0.171677	0.742077	2.76929	2.24365e-07	2.41614e-05	1.59152	5.47538e-05	0.00410674	1.13494	0.00092068	0.0161469	6.06299	-0.0918659	0.710484	0.951304	-0.201297
Mtr.15379.1.S1_at		Medtr4g127670.1 | class III peroxidase | HC | chr4	peroxidase, putative	3.65692	5.16036	2.10104	3.63944	4.14882	3.91409	4.8979	4.32027	0.68083	0.432723	0.988473	1.70729	1.8094	1.68118	1.73262	1.86659	3.09827	1.86659	2.27715	1.86659	2.03546	2.10069	2.00092	-0.544526	0.123249	0.562451	0.268291	0.418469	0.866916	-0.276235	0.405461	0.8149	-0.171809	0.60309	0.876714	-0.595346	0.0896793	0.377922	0.237178	0.475269	0.806844	8.46756	1.04753	0.022382	0.49465	-0.234161
Mtr.32795.1.S1_s_at		Medtr1g088920.1 | monothiol glutaredoxin-S2 protei	Monothiol glutaredoxin-S11 Short=AtGrxS11;	3.73576	3.12297	3.25388	3.37087	3.75682	3.73576	6.08173	4.52477	1.1539	0.151931	0.988473	1.85245	2.41499	1.93391	2.06711	2.5711	3.09356	2.22701	2.63056	2.34643	3.88915	2.34643	2.86067	-0.563443	0.242829	0.654509	0.793555	0.114654	0.709633	0.230112	0.619391	0.90187	-0.799938	0.176241	0.550977	0.546906	0.344841	0.682824	-1.5965	0.0144371	0.119615	7.41168	0.943973	1.10637e-05	0.0125549	0.0690091
Mtr.32254.1.S1_at		Medtr1g054450.1 | C2H2 and C2HC zinc finger protei	Zinc finger protein 6	7.39044	5.54131	4.11031	5.68068	2.56003	4.59943	2.77398	3.31115	-2.36954	0.0574553	0.988473	1.89092	1.89092	1.87083	1.88422	1.94412	1.7985	2.27644	2.00635	1.83299	1.89092	1.6704	1.7981	-0.122131	0.377453	0.744305	-0.086118	0.528068	0.907558	-0.208249	0.151094	0.736127	-0.657452	0.0574891	0.315163	0.125838	0.693817	0.892217	-0.843856	0.0196216	0.147368	7.83961	-0.033445	0.883017	0.982835	0.761025
Mtr.40073.1.S1_at		Medtr2g042900.2 | jasmonate zim-domain protein | H	hypothetical protein predicted by Glimmer/Critica	4.51338	4.35191	6.61768	5.16099	4.97103	4.11047	2.88958	3.99036	-1.17063	0.206665	0.988473	2.05954	2.16165	1.94726	2.05615	2.04882	1.71195	2.11831	1.9597	2.05954	1.89843	2.72025	2.22608	0.0964556	0.673585	0.899219	0.169923	0.463823	0.883165	0.266379	0.263165	0.757718	-0.702521	0.0853664	0.390117	-1.34836	0.0037895	0.0697755	-0.898787	0.033825	0.209176	7.04024	-0.22808	0.344002	0.83614	-0.157084
Mtr.45103.1.S1_at		Medtr8g016030.1 | GTP cyclohydrolase I 1 | HC | ch	GTP cyclohydrolase I	5.47237	5.58104	1.58629	4.21323	5.1138	4.01538	1.71973	3.6163	-0.596929	0.689277	0.990007	1.93537	1.1218	4.84431	2.63383	4.70101	1.77666	5.78682	4.08817	1.43985	2.53415	1.47807	1.81736	-1.45434	0.276692	0.679719	-0.816471	0.529752	0.908432	-2.27081	0.107048	0.728857	2.00893	8.92803e-05	0.003276	1.09409	0.00807238	0.10874	0.205869	0.559524	0.853301	7.15484	0.798643	0.0180365	0.472162	0.226207
Mtr.8968.1.S1_at		Medtr2g100350.1 | inorganic pyrophosphatase | HC |	Probable phosphatase phospho1 EC=3.1.3.-;	9.84164	6.7236	10.4677	9.01099	8.7601	6.56823	4.59833	6.64222	-2.36877	0.153574	0.988473	6.35833	8.41528	8.77378	7.84913	7.84368	7.50081	6.74855	7.36434	7.06698	6.27678	2.40613	5.24996	0.484783	0.701831	0.910891	-2.59917	0.0680587	0.63561	-2.11438	0.123739	0.730982	-2.36422	3.57027e-07	3.54585e-05	-0.653142	0.0151607	0.155693	-6.39305	5.83365e-12	3.37352e-08	5.82989	0.836804	0.000965502	0.205208	0.177024
Mtr.43513.1.S1_at		Medtr4g128570.1 | xyloglucan endotransglucosylase/	MERI-5 protein (MERI-5) (MERI5B) / endo-xyloglucan transferase / xyloglucan endo-1,4-beta-D-glucanase (SEN4)	8.24835	5.32469	7.30603	6.95969	7.94435	5.14986	2.97409	5.3561	-1.60359	0.311114	0.988473	1.39425	1.67413	1.31952	1.46263	1.60912	1.47572	1.54845	1.54443	1.44587	1.44435	6.04236	2.97752	-0.0817991	0.944206	0.988808	1.51489	0.219643	0.774146	1.43309	0.243065	0.754668	-0.516636	0.0941141	0.410121	0.413316	0.171165	0.506968	-0.15615	0.591953	0.868331	7.94652	-0.166993	0.592512	0.922868	-0.014666
Mtr.4763.1.S1_at		Medtr1g087710.1 | DUF761 domain protein | HC | chr	hypothetical protein predicted by Glimmer/Critica	3.06409	8.27983	9.88543	7.07645	6.99404	3.37539	2.10166	4.15703	-2.91942	0.230124	0.988473	1.5548	1.68835	1.38035	1.54117	1.5548	1.89573	1.56745	1.67266	1.77926	1.52702	1.29922	1.53517	-0.131491	0.43275	0.778305	-0.00599968	0.97081	0.996805	-0.137491	0.412976	0.818135	0.213508	0.382765	0.753286	0.259658	0.292282	0.637036	1.23687	0.00022927	0.00560622	5.76773	-0.2798	0.565658	0.915792	-0.123013
Mtr.13566.1.S1_at		Medtr3g014880.1 | cytochrome P450 family 82 protei	cytochrome P450 family protein	9.12444	11.1586	9.51191	9.93165	11.3048	10.7638	8.36797	10.1455	0.213873	0.829033	0.99305	6.47816	1.53977	3.22106	3.74633	8.74516	7.62287	5.33009	7.23271	9.17775	10.323	6.11585	8.53886	-3.48638	0.0624044	0.481251	4.79253	0.0182952	0.429474	1.30616	0.437257	0.827443	0.0345488	0.884896	0.973094	0.292789	0.234538	0.580806	-0.955006	0.00161527	0.0245123	9.06055	0.675522	0.00680992	0.381258	-1.20992
Mtr.37312.1.S1_at		Medtr4g063710.1 | heat shock cognate 70 kDa protei	Heat shock cognate 70 kDa protein 2	6.43392	8.23898	9.91753	8.19681	8.02216	4.86211	9.73708	7.54045	-0.656359	0.677771	0.990007	4.02706	5.80752	5.73734	5.19064	8.28528	7.61126	6.64481	7.51378	11.4304	9.39151	11.9077	10.9099	-2.32314	0.0207059	0.373364	5.71921	0.000133116	0.0195613	3.39607	0.00319758	0.374869	-0.998509	0.000638562	0.0145843	-1.90001	1.8098e-06	0.000269177	1.53685	1.47263e-05	0.00069683	9.06219	-0.15279	0.546557	0.90976	-0.18426
Mtr.34636.1.S1_at		Medtr2g035430.1 | cationic amino acid transporter	amino acid permease family protein	6.61658	6.9193	7.33626	6.95738	7.32969	6.6478	4.63175	6.20308	-0.7543	0.341167	0.988473	1.67281	1.59766	1.48331	1.58459	1.92584	1.91832	1.80787	1.88401	2.13891	1.6249	2.22623	1.99668	-0.299415	0.0986754	0.535148	0.412086	0.0338039	0.521897	0.112671	0.49925	0.854627	-1.36551	0.000455906	0.0113565	-0.615435	0.0508708	0.288124	-3.26883	1.05079e-07	1.77384e-05	6.77316	0.437685	0.01549	0.45842	0.570321
Mtr.37527.1.S1_at		Medtr4g075690.1 | multi-copper oxidase-like protei	L-ascorbate oxidase homolog EC=1.10.3.-; Flags: Precursor;	1.99462	7.18416	9.54353	6.24077	7.18883	7.41207	5.25306	6.61798	0.377215	0.856947	0.994218	1.51033	1.54626	1.96838	1.67499	1.87717	7.80665	1.78517	3.823	1.61005	1.78517	1.69137	1.69553	-2.14801	0.184544	0.613842	0.0205372	0.98921	0.999057	-2.12747	0.188291	0.743122	0.934473	0.00760389	0.0874498	1.47464	0.000298999	0.0138777	0.253903	0.398575	0.756485	9.6647	0.115539	0.742853	0.956178	-0.0357294
Mtr.12958.1.S1_at		Medtr7g082570.1 | class I glutamine amidotransfera	Gamma-glutamyl-gamma-aminobutyrate hydrolase Short=Gamma-Glu-GABA hydrolase; EC=3.5.1.94;	6.93693	3.59844	3.03401	4.52312	5.57463	3.57066	2.68583	3.94371	-0.579417	0.667302	0.990007	2.63756	1.77926	1.82359	2.08014	1.48768	1.76291	1.9938	1.74813	1.82359	1.79452	4.05672	2.55828	0.332008	0.596277	0.865506	0.478139	0.450228	0.87842	0.810146	0.21665	0.749882	0.707401	0.00650935	0.0782272	-0.0421628	0.846962	0.95305	-0.0276396	0.899274	0.973701	8.37012	-0.895479	0.145116	0.707955	0.41384
Mtr.7267.1.S1_at		Medtr4g027040.1 | NF-X1-type zinc finger protein N	NF-X1 type zinc finger family protein	2.69728	6.81607	2.42539	3.97958	3.20132	4.14163	3.00259	3.44851	-0.53107	0.688411	0.990007	1.75507	1.63769	1.51707	1.63661	1.54496	1.64457	1.50336	1.5643	1.63769	1.72015	1.77926	1.71237	0.0723139	0.44857	0.787629	0.0757556	0.428165	0.871308	0.148069	0.142996	0.735617	-1.14668	0.0204192	0.168661	-0.145403	0.739597	0.910371	-0.861572	0.0674729	0.321109	7.29896	-0.232614	0.545466	0.909197	0.817419
Mtr.1538.1.S1_at		Medtr5g082130.1 | hypothetical protein | HC | chr5	expressed protein	6.37561	6.02793	2.81708	5.07354	7.50183	7.14299	2.64121	5.76201	0.688466	0.693038	0.990007	4.61977	3.66914	6.55985	4.94958	4.38146	1.99291	1.63164	2.66867	2.4453	3.29347	2.35683	2.69853	2.28091	0.0401063	0.433139	-2.25105	0.0421196	0.556252	0.0298589	0.974917	0.996159	0.0436358	0.903468	0.977147	0.621917	0.103615	0.403438	-1.16214	0.00662677	0.0692607	6.43781	-0.198397	0.313579	0.822687	0.0878861
Mtr.38422.1.S1_at		Medtr5g064530.1 | leguminosin group485 secreted pe	hypothetical protein predicted by Glimmer/Critica	3.96173	2.96724	3.9177	3.61556	2.95844	3.54078	3.75869	3.41931	-0.19625	0.609897	0.988473	7.18819	2.70396	3.13199	4.34138	3.13199	3.08741	3.13199	3.11713	3.13199	3.77373	3.10338	3.33636	1.22425	0.285266	0.684296	-1.00502	0.374258	0.847068	0.219236	0.842169	0.969674	-0.919404	0.000367642	0.00971166	-0.868049	0.000581885	0.0214255	-0.0516059	0.78545	0.941357	7.14731	0.681148	0.0851972	0.635114	0.196158
Mtr.34867.1.S1_s_at		Medtr4g087160.2 | maternal effect embryo arrest pr	expressed protein	4.75568	4.16092	3.78812	4.23491	4.34458	3.76889	3.17589	3.76312	-0.471791	0.278999	0.988473	2.0124	2.50804	2.3332	2.28455	2.4783	1.77608	1.50307	1.91915	1.84784	1.83295	1.77926	1.82002	0.365395	0.17971	0.610438	-0.464529	0.0993213	0.687884	-0.0991338	0.699102	0.929215	0.959407	0.0115986	0.115605	0.0016695	0.995931	0.998872	-0.881191	0.0181194	0.139663	9.89552	-0.0983616	0.71887	0.952323	-0.574583
Mtr.37314.1.S1_at		Medtr4g063720.1 | heat shock cognate 70 kDa protei	Chloroplast envelope membrane 70 kDa heat shock-related protein	2.26141	8.48727	1.99203	4.2469	8.13146	6.69052	2.46514	5.76238	1.51547	0.541063	0.988473	4.06332	5.46303	6.09053	5.20563	2.17712	9.55229	3.29347	5.00763	9.0795	1.9063	10.0235	7.00309	0.198003	0.940507	0.988128	1.79746	0.504807	0.898631	1.99546	0.460656	0.836722	-0.961868	4.24417e-05	0.00180482	-1.03922	2.06474e-05	0.00197077	0.0556075	0.719438	0.919833	8.09007	-0.403136	0.150738	0.713277	-0.669585
Mtr.8688.1.S1_at		Medtr4g087160.1 | maternal effect embryo arrest pr	expressed protein	10.3842	8.45217	9.65215	9.49618	8.07819	8.84842	8.96507	8.63056	-0.865617	0.17052	0.988473	8.34153	9.13798	7.82471	8.43474	8.87267	7.78282	3.29347	6.64965	9.65002	8.03978	8.34153	8.67711	1.78509	0.22112	0.639986	0.242369	0.86093	0.983477	2.02746	0.170602	0.741819	0.551113	0.0465732	0.279576	-0.0312762	0.90155	0.971153	-0.650219	0.0226258	0.161982	10.7317	-0.159638	0.465872	0.885831	-0.600253
Mtr.43278.1.S1_at		Medtr1g073740.1 | cellulose synthase-like protein	Cellulose synthase-like protein G2 Short=AtCslG2; EC=2.4.1.-;	5.95015	3.85253	4.65973	4.8208	7.33857	6.2221	7.46868	7.00978	2.18898	0.0155541	0.988473	4.98055	2.46933	4.49246	3.98078	1.73285	1.80633	2.13442	1.8912	2.07395	2.41985	7.40694	3.96691	2.08958	0.17397	0.606172	-0.0138687	0.9923	0.99915	2.07572	0.176499	0.742893	-1.28243	0.000626965	0.0143677	-0.519201	0.0856197	0.37034	-1.01564	0.00336665	0.0422403	9.33322	-0.274404	0.309508	0.81987	0.624342
Mtr.25672.1.S1_a_at		Medtr2g049577.1 | hypothetical protein | HC | chr2	hypothetical protein predicted by Glimmer/Critica	9.58625	10.4535	2.70876	7.58285	11.2522	3.37579	6.13579	6.92125	-0.661596	0.826526	0.99305	2.49802	2.04669	2.60584	2.38352	11.7996	6.43598	9.94339	9.39299	12.6859	11.2714	12.1391	12.0321	-7.00948	0.000517878	0.059545	9.6486	6.48908e-05	0.0118698	2.63913	0.0619634	0.714597	-0.523842	0.102786	0.428036	-0.34159	0.271301	0.616114	0.140578	0.643329	0.891687	4.22527	0.071227	0.771717	0.962455	0.665378
Mtr.18369.1.S1_at		Medtr4g059730.1 | glutathione S-transferase, amine	glutathione S-transferase, putative	7.6045	10.2042	7.2335	8.34741	10.3601	7.61362	7.63464	8.53613	0.188725	0.872427	0.995221	5.84527	5.30181	7.65025	6.26578	2.78047	4.88395	2.33235	3.33226	4.10337	4.58363	2.90331	3.86344	2.93352	0.0104489	0.296841	-2.40234	0.0255284	0.478733	0.531181	0.55631	0.878326	0.111358	0.645427	0.895182	0.418525	0.102128	0.400524	-0.315242	0.206837	0.578721	10.8801	0.160849	0.516434	0.901257	0.135995
Mtr.48743.1.S1_at		Medtr5g040940.1 | ribonuclease T2 family protein |	ribonuclease T2 family protein	5.51976	4.1554	4.60422	4.75979	5.4845	5.94436	1.55769	4.32885	-0.430943	0.741782	0.991717	2.06627	2.32838	5.8101	3.40159	1.57595	1.7566	1.6704	1.66765	1.80376	1.63518	4.61599	2.68498	1.73394	0.168873	0.602135	-0.716609	0.547633	0.913753	1.01733	0.399243	0.811975	-0.495681	0.0585154	0.318039	-0.171774	0.481466	0.77985	-3.84668	2.50191e-09	1.19775e-06	3.10711	0.815256	0.00265948	0.290851	-0.128933
Mtr.16368.1.S1_at		Medtr5g080460.1 | hypothetical protein | HC | chr5	hypothetical protein predicted by Glimmer/Critica	3.20823	2.79015	3.53541	3.17793	3.52039	2.9853	3.72335	3.40968	0.231748	0.453403	0.988473	2.37824	2.70953	2.88298	2.65692	2.49872	2.43101	2.49009	2.47327	2.6029	2.97966	2.6029	2.72849	0.183647	0.275501	0.679086	0.0715703	0.659539	0.946386	0.255218	0.143437	0.735617	-0.491264	0.0242399	0.187737	-0.403955	0.0553655	0.300108	-0.364715	0.0793966	0.351982	3.50679	-0.0608403	0.679979	0.944055	0.661481
Mtr.42941.1.S1_at		Medtr4g092110.1 | (2R)-phospho-3-sulfolactate synt	hypothetical protein	3.68954	3.02978	5.56058	4.0933	7.77788	3.47488	8.91499	6.72258	2.62928	0.147796	0.988473	2.63245	2.15636	1.95273	2.24718	2.44757	2.65527	2.09534	2.39939	5.068	4.95074	10.9588	6.99252	-0.152209	0.920277	0.983705	4.74533	0.0133847	0.373554	4.59312	0.0155388	0.609815	0.895141	0.0661844	0.339856	0.120472	0.789655	0.930154	3.95172	1.53667e-06	0.00012293	7.28696	0.0659628	0.724756	0.953175	-0.462369
Mtr.5685.1.S1_at		no hit below tool-cutoff	hypothetical protein predicted by Glimmer/Critica	2.02057	2.19379	5.20861	3.14099	4.133	2.89072	2.056	3.02657	-0.114416	0.91552	0.995696	1.34203	1.41666	1.47825	1.41231	1.71332	1.572	1.57633	1.62055	1.85575	1.81812	1.49329	1.72239	-0.208237	0.107068	0.545017	0.310079	0.0277665	0.493427	0.101841	0.398166	0.8114	-0.632945	0.0479778	0.28488	0.00974082	0.973432	0.992181	-0.262688	0.377487	0.74184	5.94423	-0.321991	0.210776	0.765883	-0.550997
Mtr.40041.1.S1_at		Medtr4g029620.1 | extensin-like repeat protein | H	Cyclin-B1-2 AltName: Full=G2/mitotic-specific cyclin-B1-2; Short=CycB1;2;	4.67149	4.43762	5.34658	4.81856	4.20437	4.16329	4.68277	4.35014	-0.468419	0.169455	0.988473	3.93972	6.18986	2.99943	4.37634	7.10584	7.31504	3.61876	6.01321	3.387	3.51871	2.95621	3.28731	-1.63688	0.188396	0.616827	-1.08903	0.365562	0.842456	-2.72591	0.0446917	0.700684	0.688766	0.0353637	0.23863	0.623048	0.0530394	0.293467	1.27805	0.000913917	0.0160559	10.8057	0.401643	0.00924438	0.407831	0.22081
Mtr.14325.1.S1_at		Medtr4g096840.1 | plant gibberellin 2-oxidase | HC	gibberellin 2-oxidase, putative / GA2-oxidase, putative	4.2827	6.97857	3.17494	4.81207	4.51606	5.96991	4.18	4.88866	0.0765885	0.945948	0.99769	3.46332	3.13372	5.69628	4.09777	2.47579	2.06892	2.48682	2.34384	2.17475	4.25077	2.55601	2.99384	1.75393	0.0531297	0.463509	-1.10393	0.189023	0.764657	0.649999	0.421126	0.821583	1.1922	1.66178e-05	0.000861508	1.32748	5.86088e-06	0.000734443	0.567594	0.00605805	0.0649562	6.98703	-0.0506255	0.795248	0.967253	0.259862
Mtr.36289.1.S1_at		Medtr8g445380.1 | hypothetical protein | HC | chr8	hypothetical protein predicted by Glimmer/Critica	5.82236	6.90244	9.40372	7.37617	6.57945	6.15416	6.8922	6.54194	-0.834238	0.408172	0.988473	2.2403	2.7052	2.25475	2.40008	3.18298	3.89661	2.03268	3.03742	2.79668	2.33814	2.58821	2.57434	-0.63734	0.179313	0.609956	0.17426	0.696605	0.953998	-0.46308	0.315093	0.776853	-0.240757	0.369437	0.744112	-0.396907	0.150561	0.479112	0.138271	0.60187	0.872227	5.47957	-0.129294	0.48078	0.89163	0.459547
Mtr.37578.1.S1_at		Medtr4g088770.1 | plant-specific domain TIGR01615	expressed protein	8.93483	8.01113	9.05762	8.66786	7.90676	7.28534	6.00057	7.06422	-1.60364	0.0334271	0.988473	5.18488	4.69829	5.50467	5.12928	6.46227	4.38433	3.95885	4.93515	4.54517	4.75898	8.75925	6.02114	0.194132	0.872627	0.97098	0.891857	0.469363	0.885625	1.08599	0.382435	0.804878	-0.242339	0.340667	0.721565	-0.562616	0.040443	0.258368	-1.42883	8.98197e-05	0.00274924	7.56298	-0.353127	0.229431	0.777771	0.0821142
Mtr.21905.1.S1_at		Medtr6g059760.1 | Kunitz type trypsin inhibitor /	Kunitz-type trypsin inhibitor-like 1 protein AltName: Full=Protease inhibitor from pea 1; Flags: Precursor;	3.04921	3.34398	3.58755	3.32691	3.41303	3.61214	3.32278	3.44931	0.122402	0.545966	0.988473	1.85245	1.6317	1.69913	1.72776	1.74246	2.16348	1.85245	1.91946	1.85245	2.17547	2.15638	2.06143	-0.191706	0.220597	0.639728	0.333673	0.0507442	0.588989	0.141966	0.353129	0.792762	0.218154	0.465105	0.806447	-0.381145	0.212431	0.557093	0.670784	0.0393293	0.230509	6.44239	-0.689918	0.182062	0.744916	-0.0238085
Mtr.30260.1.S1_at		Medtr3g093000.1 | hypothetical protein | HC | chr3	hypothetical protein predicted by Glimmer/Critica	8.04343	8.06598	6.66285	7.59075	6.6704	6.61885	4.36579	5.88501	-1.70574	0.0727084	0.988473	4.62662	5.51383	6.98008	5.70685	7.77313	3.80463	2.56018	4.71265	3.21762	3.89729	3.51436	3.54309	0.994199	0.457665	0.793365	-2.16376	0.129543	0.725077	-1.16956	0.385734	0.806691	-0.283057	0.295364	0.684577	0.171334	0.520058	0.802581	0.12453	0.638659	0.88975	5.56651	-0.13487	0.27771	0.804547	0.303553
Mtr.11085.1.S1_at		Medtr7g118330.2 | late elongated hypocotyl-like pr	myb-related transcription factor (CCA1)	2.65468	7.54672	5.62493	5.27544	2.90252	6.24299	2.98059	4.04203	-1.23341	0.456922	0.988473	1.63454	1.42765	1.63454	1.56558	1.39638	1.43579	1.8337	1.55529	1.61005	1.63454	6.95299	3.39919	0.0102839	0.993949	0.998446	1.83362	0.202355	0.76842	1.8439	0.200106	0.746022	-1.56215	0.00146209	0.0266253	-1.56927	0.00141469	0.0380216	0.418101	0.289484	0.668326	9.65869	0.228185	0.301198	0.816199	0.123854
Mtr.30257.1.S1_at		no hit below tool-cutoff	hypothetical protein predicted by Glimmer/Critica	8.9721	8.57908	9.24348	8.93156	7.87785	5.29374	7.68582	6.95247	-1.97909	0.039904	0.988473	1.99185	1.66087	2.56566	2.07279	4.95637	1.5068	1.97833	2.81384	3.55495	2.46352	5.30766	3.77538	-0.741045	0.489751	0.811501	1.70259	0.136536	0.733645	0.961543	0.375458	0.80247	-0.975043	0.000216871	0.00652402	-1.1965	3.54663e-05	0.00298528	0.32733	0.101996	0.404906	5.54519	-0.0736374	0.777266	0.963077	-0.00113416
Mtr.42877.1.S1_at		Medtr2g022610.1 | hypothetical protein | HC | chr2	expressed protein	3.57158	3.669	2.65659	3.29906	3.61302	2.35163	2.96298	2.97587	-0.323183	0.484496	0.988473	2.0323	2.36511	1.77926	2.05889	2.47226	1.87114	1.86659	2.07	2.0323	3.10675	1.90436	2.3478	-0.0111094	0.975207	0.995415	0.288912	0.429324	0.871976	0.277803	0.446538	0.831628	-0.37012	0.188143	0.566288	-0.428391	0.132397	0.45198	-0.620028	0.037918	0.225081	6.67061	-0.286641	0.13767	0.699397	0.0408148
Mtr.37024.1.S1_at		Medtr4g020900.1 | hypothetical protein | LC | chr4	hypothetical protein predicted by Glimmer/Critica	7.59044	7.53085	8.45504	7.85878	5.74975	9.14416	3.06841	5.98744	-1.87134	0.270726	0.988473	2.9393	2.7232	2.226	2.6295	1.97494	2.06892	3.97616	2.67334	2.7232	3.4273	3.56949	3.24	-0.0438454	0.937678	0.98754	0.610498	0.295213	0.809292	0.566652	0.328761	0.782088	0.176063	0.717807	0.922127	0.162108	0.739214	0.910371	0.45938	0.353654	0.724674	7.03407	-0.341301	0.0631546	0.593011	-0.424883
Mtr.40028.1.S1_s_at		Medtr8g074330.1 | Chitinase (Class Ib) / Hevein |	class IV chitinase (CHIV)	9.10704	6.68701	6.44512	7.41305	8.0465	10.6199	9.83245	9.49961	2.08655	0.0820766	0.988473	8.49673	7.30987	7.33382	7.71347	7.6134	3.31386	5.51638	5.48122	9.94474	8.80628	10.2115	9.65417	2.23226	0.0603672	0.47793	1.9407	0.0933923	0.679033	4.17296	0.00384564	0.407704	2.25289	0.00348829	0.0502717	2.46545	0.00188898	0.0460067	1.47893	0.0342087	0.21072	7.95661	-0.521524	0.187971	0.747631	0.178238
Mtr.37369.1.S1_at		Medtr3g464190.1 | sesquiterpene synthase | LC | ch	(+)-delta-cadinene synthase isozyme A Short=D-cadinene synthase A; EC=4.2.3.13;	12.3988	12.2873	12.105	12.2637	11.9611	12.8086	12.8742	12.548	0.284284	0.361693	0.988473	8.94935	4.51627	5.27465	6.24675	10.0571	10.1435	9.87523	10.0253	12.8772	12.9158	9.88776	11.8936	-3.77852	0.0179453	0.356847	5.64683	0.00235536	0.1398	1.86832	0.175939	0.742893	0.110307	0.58748	0.870064	0.626632	0.00842392	0.111436	-1.26542	4.04177e-05	0.00149412	8.64315	0.986982	0.00197189	0.262682	-0.665772
[truncated: 111 more columns]

## Sheet: GroupB Hogekamp&Kuester2013
GeneChip ID	Gene	M. truncatula genome 4.0	Gene product	NAP C1	NAP C2	NAP C3	NAP Mean	APP P1	APP P2	APP P3	APP Mean	logFC APP_vs_NAP	p APP_vs_NAP	pFDR APP_vs_NAP	ARB A1	ARB A3	ARB A5	ARB Mean	CMR K1	CMR K4	CMR K5	CMR Mean	EPI E1	EPI E2	EPI E3	EPI Mean	logFC ARB_vs_CMR	p ARB_vs_CMR	pFDR ARB_vs_CMR	logFC EPI_vs_ARB	p EPI_vs_ARB	pFDR EPI_vs_ARB	logFC EPI_vs_CMR	p EPI_vs_CMR	pFDR EPI_vs_CMR	logFC GiMyc_Control	p GiMyc_Control	FDR p GiMyc_Control	logFC GmMyc_Control	p GmMyc_Control	FDR p GmMyc_Control	logFC Phosphate_Control	p Phosphate_Control	FDR p Phosphate_Control	WT Myc Nod Log AveExpr	WT sMyc vs C 6h logFC	WT sMyc vs C 6h p	WT sMyc vs C 6h pFDR	WT sMyc vs C 24h logFC
Mtr.35511.1.S1_at		Medtr5g045470.1 | inhibitor of trypsin and hageman	Glu S.griseus protease inhibitor AltName: Full=BGIA;	1.57674	2.34711	1.63722	1.85369	11.5918	11.2836	11.5629	11.4794	9.62575	7.78386e-08	0.000379155	12.9632	12.5284	12.2099	12.5672	11.9853	12.3414	11.9915	12.1061	10.2536	7.51952	3.17683	6.98331	0.461094	0.770686	0.938513	-5.58388	0.0072776	0.276689	-5.12278	0.011102	0.564294	5.90696	5.70621e-08	7.16526e-06	5.24793	2.02323e-07	4.06489e-05	-3.80199	5.53888e-06	0.000330488	5.53904	4.12436	3.25237e-13	2.49123e-09	0.57021
Mtr.46524.1.S1_at		Medtr8g022270.1 | ABC transporter B family-like pr	Multidrug resistance protein 11 AltName: Full=P-glycoprotein 19;	3.55683	6.23713	1.56578	3.78658	9.72998	10.0398	7.2862	9.01866	5.23208	0.0107406	0.988473	11.1185	10.1017	11.2872	10.8358	7.10671	6.26047	6.18161	6.51626	6.35435	7.0363	6.64887	6.67984	4.31952	6.09476e-06	0.00261459	-4.15595	7.99854e-06	0.0025933	0.163574	0.680715	0.922912	6.69082	2.56598e-11	9.03669e-09	5.65081	1.73577e-10	8.37516e-08	-1.36436	0.00035175	0.00783802	4.58776	2.5141	4.04468e-12	2.75389e-08	-0.0842353
Mtr.42828.1.S1_at	MtVapyrin	Medtr6g027840.1 | ankyrin repeat RF-like protein,	hypothetical protein predicted by Glimmer/Critica	3.62825	7.9861	5.01708	5.54381	10.2363	10.2439	7.61504	9.36508	3.82127	0.0316859	0.988473	10.0892	8.56225	9.96063	9.53736	5.69618	6.83558	7.42291	6.65156	4.04634	5.96374	3.53985	4.51664	2.8858	0.00571172	0.229673	-5.02071	0.000218778	0.0281644	-2.13492	0.023554	0.656463	3.97886	1.04284e-08	1.56243e-06	3.2251	1.01948e-07	2.21531e-05	-1.8209	3.26503e-05	0.00125754	8.42257	1.94627	2.00523e-10	9.45204e-07	1.20993
Mtr.12950.1.S1_at		Medtr5g004990.1 | hypothetical protein | HC | chr5	hypothetical protein predicted by Glimmer/Critica	1.70161	1.52878	7.25102	3.4938	8.82568	9.36135	9.967	9.38468	5.89087	0.0132221	0.988473	1.60496	1.93949	1.93537	1.82661	1.72776	1.82152	1.65899	1.73609	1.33267	2.13945	1.5753	1.68247	0.0905174	0.672686	0.89888	-0.144133	0.505202	0.898718	-0.0536158	0.801606	0.961099	1.52756	0.0149549	0.13731	1.8251	0.00542369	0.0863613	-0.431584	0.43604	0.782477	7.00067	1.86626	0.00104924	0.20943	0.761692
Mtr.4975.1.S1_s_at		Medtr5g055690.1 | flavonol synthase/flavanone 3-hy	Protein SRG1 AltName: Full=Protein SENESCENCE-RELATED GENE 1; Short=AtSRG1;	3.01327	2.2268	1.67264	2.30424	5.7887	5.86679	4.73503	5.46351	3.15927	0.000766856	0.233788	5.4853	2.07837	6.31622	4.62663	1.8725	1.85736	1.77422	1.83469	1.68387	1.80361	1.83141	1.77297	2.79194	0.0208165	0.373966	-2.85366	0.0189333	0.434529	-0.0617247	0.950163	0.992039	1.80256	7.85615e-05	0.00295706	1.46606	0.000452366	0.0180352	-0.451945	0.162631	0.515244	7.89671	1.10896	1.76209e-08	4.3191e-05	-0.173109
Mtr.12632.1.S1_at		Medtr2g437880.1 | cytochrome P450 family 81 protei	cytochrome P450 family protein	6.88231	4.85798	3.17494	4.97174	9.82261	9.9802	10.4422	10.0817	5.10992	0.00211248	0.470723	6.76757	9.01807	7.32634	7.70399	8.1629	10.0554	10.3666	9.52831	7.34164	7.08209	11.5216	8.64844	-1.82431	0.192758	0.62081	0.944449	0.48114	0.889844	-0.879866	0.510666	0.859254	3.43581	2.50462e-06	0.000183222	2.46348	6.09387e-05	0.00444019	2.52615	4.85193e-05	0.00172158	8.53797	1.04432	0.000248512	0.112803	-0.179857
Mtr.2055.1.S1_at		Medtr4g133890.1 | myosin II heavy chain family pro	expressed protein	1.96677	1.73508	1.71465	1.8055	7.31945	7.40149	3.18996	5.9703	4.1648	0.0151662	0.988473	1.67072	2.03278	4.3064	2.66997	5.53401	3.69228	1.99102	3.7391	1.68387	1.40461	1.54424	1.54424	-1.06914	0.304236	0.696724	-1.12573	0.28121	0.801963	-2.19486	0.0557514	0.711588	2.60686	9.57862e-05	0.00345067	1.74249	0.00230839	0.0520225	1.81264	0.00175138	0.0260172	6.1333	1.03728	1.58131e-06	0.00225348	0.0265448
Mtr.45869.1.S1_at		Medtr5g075400.1 | hypothetical protein | HC | chr5	hypothetical protein similar to Oryza sativa chromosome 1, OSJNBa0090K04.28	2.28573	2.2708	2.84816	2.46823	9.88631	9.81809	10.055	9.9198	7.45157	1.03443e-07	0.000452769	9.55863	9.24777	9.85179	9.55273	8.29053	7.56108	1.65697	5.83619	2.51639	4.42462	1.65035	2.86379	3.71654	0.0582339	0.473795	-6.68894	0.00445072	0.208033	-2.97241	0.114322	0.728857	5.13018	2.23968e-08	3.1299e-06	4.15883	2.14244e-07	4.20783e-05	-2.89004	8.7868e-06	0.000472314	3.34521	0.874897	8.9171e-05	0.056919	-0.0975827
Mtr.44405.1.S1_at		Medtr1g062860.1 | eukaryotic-type carbonic anhydra	Bifunctional monodehydroascorbate reductase and carbonic anhydrase nectarin-3 EC=1.6.5.4; EC=4.2.1.1; AltName: Full=Nectarin-III; Contains: RecName: Full=Nectarin-2; Flags: Precursor;	5.97218	7.26572	5.00541	6.0811	10.2419	9.64943	7.30242	9.06459	2.98349	0.0232257	0.988473	1.65282	1.75313	1.56772	1.65789	1.77079	1.92257	1.51016	1.73451	1.77926	2.06135	2.00761	1.94941	-0.0766187	0.576075	0.856468	0.291517	0.0593208	0.615395	0.214899	0.14258	0.735617	-0.547509	0.0868295	0.392994	1.33034	0.000736609	0.0249933	-1.16103	0.00200434	0.0288702	6.42563	0.706372	0.00872519	0.403872	-0.0480187
Mtr.9002.1.S1_at		Medtr3g088565.1 | 1-aminocyclopropane-1-carboxylat	1-aminocyclopropane-1-carboxylate oxidase, putative / ACC oxidase, putative	3.2081	7.05544	3.35668	4.54007	10.4278	10.8487	8.34535	9.87393	5.33386	0.0068944	0.963775	1.9102	2.05099	2.35644	2.10588	2.02542	1.80787	2.64411	2.15913	3.01565	2.61711	1.9212	2.51799	-0.0532536	0.872084	0.970824	0.412111	0.235873	0.779771	0.358858	0.296413	0.769742	0.895739	0.0212594	0.173006	1.39326	0.00147703	0.0390633	0.216002	0.533292	0.839885	8.88245	0.687511	0.048808	0.563729	-0.227002
Mtr.8993.1.S1_at		Medtr8g107620.1 | purple acid phosphatase family p	purple acid phosphatase, putative	2.12545	2.23515	2.92919	2.42993	6.48743	6.38966	4.46407	5.78039	3.35046	0.00210191	0.470077	3.05281	5.11618	3.7704	3.9798	1.6376	1.93537	2.27644	1.94981	1.95112	2.21656	2.34499	2.17089	2.02999	0.00326073	0.17664	-1.80891	0.00602185	0.246663	0.221083	0.655643	0.914566	-0.889426	0.00219373	0.0360045	-0.782512	0.00509872	0.0831189	-2.36205	3.25143e-07	3.87628e-05	5.35406	0.611662	0.0365929	0.538247	-0.275087
Mtr.9066.1.S1_at		Medtr3g107830.1 | dehydration-responsive RD22-like	Dehydration-responsive protein RD22 Flags: Precursor;	3.91361	2.42168	3.28004	3.20511	9.40352	10.9463	9.47304	9.94096	6.73585	4.51064e-05	0.0230336	11.6539	11.011	11.9682	11.5443	9.65948	10.1634	8.89265	9.57185	6.44874	2.13503	3.88841	4.1574	1.97249	0.0824395	0.515768	-7.38694	0.00010087	0.0160548	-5.41446	0.000736224	0.20653	2.98446	5.4297e-08	6.86022e-06	2.4585	4.27432e-07	7.91305e-05	0.604636	0.028973	0.190046	5.14506	0.602627	0.0579616	0.58249	-0.217092
Mtr.7716.1.S1_at		Medtr2g023150.1 | receptor-like kinase | HC | chr2	hypothetical protein predicted by Glimmer/Critica	3.11671	2.68134	3.84718	3.21507	6.89299	7.05746	4.34451	6.09832	2.88325	0.0141069	0.988473	7.32927	6.76338	7.30174	7.13146	3.07151	5.76443	7.69301	5.50965	1.89203	3.19403	2.43835	2.50814	1.62181	0.158015	0.591368	-4.62333	0.002495	0.145193	-3.00151	0.021396	0.651642	2.52845	4.38264e-06	0.00029512	2.56008	3.87227e-06	0.000510291	-0.572808	0.0933928	0.385616	3.85639	0.472259	0.0069195	0.381258	0.340381
Mtr.4046.1.S1_at		Medtr6g464840.1 | molybdenum cofactor sulfurase |	expressed protein	3.98576	2.43398	1.77036	2.73003	8.43431	7.52588	4.97109	6.97709	4.24706	0.00833653	0.988473	7.97782	8.11358	7.00809	7.69983	2.02584	1.53739	2.20102	1.92142	1.8352	1.83572	1.72008	1.797	5.77841	1.38363e-07	0.0001863	-5.90283	1.1846e-07	0.000142333	-0.124418	0.691909	0.926894	2.80697	1.19351e-06	9.84329e-05	2.13167	1.82186e-05	0.00177771	-0.54094	0.103249	0.407555	7.29245	0.321376	0.0400324	0.549719	-0.256472
Mtr.49783.1.S1_at		Medtr4g076490.1 | glucan endo-1,3-beta-glucosidase	Glucan endo-1,3-beta-glucosidase, acidic isoform GI9 EC=3.2.1.39; AltName: Full=(1->3)-beta-glucan endohydrolase; Short=(1->3)-beta-glucanase; AltName: Full=Beta-1,3-endoglucanase; AltName: Full=PR-2B; AltName: Full=PR-36; Flags: Precursor;	1.86227	3.89973	1.75693	2.50631	7.25463	6.34636	4.03017	5.87705	3.37074	0.0186809	0.988473	3.04994	4.24017	3.18079	3.4903	3.16104	3.03047	3.23799	3.14317	2.2388	2.40589	2.10243	2.24904	0.347132	0.274237	0.677851	-1.24126	0.00344782	0.17807	-0.894125	0.0175466	0.625855	1.82773	2.84289e-05	0.00131422	2.05547	9.28312e-06	0.00105734	-1.35483	0.000389477	0.00843037	6.46657	0.470808	0.0509861	0.568473	0.12609
Mtr.31955.1.S1_at	MtGras5	Medtr1g069725.1 | GRAS family transcription factor	Protein SCARECROW Short=AtSCR; AltName: Full=Protein SHOOT GRAVITROPISM 1; AltName: Full=GRAS family protein 20; Short=AtGRAS-20;	2.45456	3.69381	2.85699	3.00179	10.1702	9.81392	8.49181	9.49198	6.49019	4.14656e-05	0.0218267	5.33153	3.55063	7.71203	5.5314	5.86691	4.94367	4.62681	5.1458	4.12222	2.67932	5.17999	3.99385	0.385599	0.728618	0.922337	-1.53755	0.191538	0.764657	-1.15195	0.315432	0.776853	3.88223	1.49736e-08	2.17946e-06	3.04693	2.04301e-07	4.09124e-05	-2.3938	2.48842e-06	0.000177929	3.72519	0.0173491	0.93146	0.9897	0.119688
Mtr.35830.1.S1_at		Medtr3g081140.1 | cysteine-rich TM module stress t	hypothetical protein predicted by Glimmer/Critica	2.58598	2.55869	2.44883	2.53116	5.62369	5.93497	4.72291	5.42719	2.89602	0.000208008	0.0822342	7.73427	7.6782	6.88589	7.43278	5.99287	6.02879	5.54893	5.85686	4.10824	3.75618	3.71718	3.86054	1.57592	0.000366587	0.0483091	-3.57225	1.35207e-06	0.000696236	-1.99633	7.83515e-05	0.0631705	6.74587	1.0956e-09	2.1112e-07	5.07664	2.52818e-08	6.64444e-06	0.048419	0.901966	0.974331	3.13317	0.436707	0.0107491	0.419544	-0.0223835
Mtr.15627.1.S1_s_at	MtBcp1	Medtr7g086160.1 | plastocyanin-like domain protein	Blue copper protein Flags: Precursor;	6.44137	1.55973	2.91533	3.63881	11.4841	10.8908	9.45954	10.6115	6.97266	0.00273366	0.569772	11.3528	11.2569	12.8451	11.8183	7.75568	8.18951	8.30353	8.08291	5.33843	7.3706	5.16261	5.95721	3.73537	0.000607955	0.0657042	-5.86106	3.17775e-05	0.00715904	-2.12569	0.0132643	0.583703	9.11525	5.44087e-13	6.41165e-10	8.2331	1.74345e-12	2.26713e-09	-0.170135	0.534383	0.840586	4.17168	0.420738	0.0496107	0.564749	-0.023863
Mtr.7599.1.S1_at		Medtr2g031270.1 | rhicadhesin receptor | HC | chr2	hypothetical protein predicted by Glimmer/Critica	7.34119	1.90605	1.70282	3.65002	11.3659	11.7104	11.7881	11.6215	7.97145	0.00310207	0.625292	3.7334	4.1599	6.07963	4.65764	8.77931	9.42739	9.14246	9.11639	2.72669	5.52257	2.32008	3.52311	-4.45874	0.00160016	0.116338	-1.13453	0.255996	0.788623	-5.59327	0.000404183	0.156091	6.99665	2.3068e-11	8.36425e-09	5.28886	5.43528e-10	2.19121e-07	-1.19776	0.0012687	0.0205888	3.2562	0.535577	0.00389659	0.329541	0.212687
Mtr.46868.1.S1_s_at		Medtr8g018620.1 | seed linoleate 9S-lipoxygenase |	lipoxygenase, putative	6.81551	8.18213	3.49254	6.16339	11.5895	11.4525	8.34055	10.4609	4.29746	0.031723	0.988473	5.58982	4.93276	5.73515	5.41924	6.55563	5.80945	7.22526	6.53011	5.59203	3.05936	2.36628	3.67256	-1.11087	0.206782	0.631103	-1.74669	0.0639607	0.626904	-2.85755	0.00839469	0.528291	2.39674	1.59626e-07	1.76882e-05	2.07062	7.42356e-07	0.000126361	-0.421612	0.0749224	0.341447	11.2902	0.5963	0.000569894	0.167348	-0.195721
Mtr.31820.1.S1_at		Medtr1g116890.1 | cytochrome P450 family protein |	7-ethoxycoumarin O-deethylase Short=ECOD; EC=1.14.-.-; AltName: Full=Phenylurea dealkylase; AltName: Full=Cytochrome P450 76B1;	6.14299	6.75618	7.06389	6.65436	8.8604	9.80767	9.45265	9.37357	2.71922	0.000369847	0.131764	6.9048	7.58363	7.45077	7.31307	8.80071	7.15696	6.43218	7.46328	7.20725	5.99471	6.42147	6.54114	-0.150216	0.809026	0.951986	-0.771923	0.236772	0.780302	-0.922139	0.165649	0.739754	0.251485	0.234622	0.622159	0.992947	0.000375514	0.0159608	-1.55091	6.68551e-06	0.000377581	4.63893	0.114707	0.512601	0.90018	0.210222
Mtr.14172.1.S1_at		Medtr7g092620.1 | cytochrome P450 family protein |	cytochrome P450 family protein	3.09069	4.59566	2.43314	3.37317	7.99037	6.75009	4.53152	6.42399	3.05083	0.0280732	0.988473	2.64619	2.77043	3.59798	3.00487	3.25195	4.27574	2.93004	3.48591	1.61005	2.61711	1.87573	2.0343	-0.481042	0.303772	0.696375	-0.97057	0.0589284	0.614168	-1.45161	0.0115057	0.568584	4.92304	5.13893e-11	1.56668e-08	4.03756	4.8084e-10	2.00442e-07	-0.157093	0.477202	0.807722	3.56306	0.282561	0.0955584	0.650578	0.218856
Mtr.37152.1.S1_at		Medtr5g031160.1 | legume lectin beta domain protei	Agglutinin-2 AltName: Full=Agglutinin II; AltName: Full=ClAII; AltName: Full=LecClAII; Flags: Precursor;	1.65422	2.12497	2.49905	2.09274	10.0574	10.1715	6.43763	8.88883	6.79609	0.00103544	0.295114	11.5357	10.5661	12.1451	11.4156	6.95357	7.21122	4.91772	6.36084	5.96305	5.22225	6.24842	5.81124	5.05477	0.000100524	0.0199351	-5.60437	5.02647e-05	0.00977816	-0.549597	0.43903	0.828138	8.33717	2.68213e-12	1.78648e-09	7.81049	5.64717e-12	5.54258e-09	-0.38366	0.195687	0.563316	3.56373	-0.0500688	0.747876	0.956694	0.244287
Mtr.40263.1.S1_at		Medtr5g016320.1 | indole-3-acetic acid-amido synth	Probable indole-3-acetic acid-amido synthetase GH3.1 EC=6.3.2.-; AltName: Full=Auxin-responsive GH3-like protein 1; Short=AtGH3-1;	2.84625	7.49489	2.45755	4.26623	11.5201	10.6058	11.1272	11.0844	6.81817	0.00365722	0.687445	9.06855	9.39098	10.498	9.65252	8.74293	8.02958	2.71145	6.49465	3.25429	3.74186	8.89394	5.2967	3.15787	0.147384	0.582281	-4.35582	0.0587556	0.613853	-1.19795	0.557817	0.878898	3.89897	3.86336e-09	6.45065e-07	3.04924	5.69081e-08	1.3361e-05	-0.839922	0.00580913	0.063015	8.90417	0.324433	0.18333	0.745587	-0.0672547
Mtr.35700.1.S1_at		Medtr5g075400.1 | hypothetical protein | HC | chr5	hypothetical protein predicted by Glimmer/Critica	2.54715	1.96202	2.11664	2.2086	9.30193	9.40305	9.7899	9.49829	7.28969	1.90809e-07	0.000639759	9.01124	9.20031	9.2801	9.16388	8.44448	7.44055	2.27644	6.05382	2.95259	4.65082	2.0738	3.22574	3.11006	0.0763493	0.506967	-5.93815	0.0050629	0.224003	-2.82809	0.101105	0.727496	3.69626	1.94765e-06	0.000149559	3.01434	1.45922e-05	0.00150789	-0.219173	0.613686	0.878454	3.12737	0.0635785	0.646197	0.935717	0.0528242
Mtr.42072.1.S1_at	MtFlot4	Medtr3g106430.1 | SPFH/band 7/PHB domain membrane-	nodulin - like protein	5.69494	5.97079	4.89753	5.52109	8.21547	9.0137	7.015	8.08139	2.5603	0.00554108	0.872869	7.07544	6.95556	7.12083	7.05061	5.62702	5.62883	6.74855	6.00147	3.7148	3.73751	3.34306	3.59846	1.04915	0.00892458	0.278169	-3.45215	5.19683e-06	0.00186229	-2.40301	6.37625e-05	0.0573681	1.94815	5.85301e-07	5.37723e-05	1.11138	0.000131455	0.00773059	-2.5281	3.65313e-08	8.47942e-06	7.20159	0.260493	0.613027	0.92761	0.0601178
Mtr.37688.1.S1_at		Medtr1g107215.1 | plant basic secretory protein (B	plant basic secretory protein (BSP) family protein	4.64144	9.63406	9.53428	7.93659	11.6078	12.1441	11.3531	11.7016	3.76505	0.042101	0.988473	5.85705	4.38843	7.57458	5.94002	3.72109	2.56037	2.46352	2.91499	2.75048	6.55133	2.35438	3.88539	3.02503	0.0416644	0.437131	-2.05463	0.136432	0.733487	0.9704	0.454741	0.83462	1.43481	2.81906e-07	2.92564e-05	1.03948	7.53931e-06	0.000880763	-0.871548	4.02167e-05	0.00148816	8.5101	0.528854	0.0104514	0.415256	0.0928985
Mtr.38950.1.S1_at		Medtr2g030855.1 | rhicadhesin receptor | HC | chr2	Germin-like protein subfamily 1 member 7 Flags: Precursor;	2.01698	1.8659	2.19615	2.02634	11.7066	11.2368	10.5339	11.1591	9.13277	3.81328e-07	0.000727259	1.24223	2.76227	5.48856	3.16436	8.27165	4.6181	7.52164	6.8038	2.46073	3.32964	1.94384	2.57807	-3.63944	0.0220973	0.381539	-0.586289	0.6556	0.945627	-4.22573	0.0112775	0.56516	8.48036	2.02744e-11	7.48418e-09	7.02936	1.69663e-10	8.29343e-08	-0.259806	0.459279	0.797387	2.96885	-0.271202	0.146074	0.708763	-0.073634
Mtr.1489.1.S1_at		no hit below tool-cutoff	hypothetical protein predicted by Glimmer/Critica	3.00616	2.2515	2.15692	2.47153	8.55284	10.1183	9.64157	9.43757	6.96604	1.27445e-05	0.00908088	10.6487	10.4365	10.5858	10.557	7.48089	2.04812	7.62689	5.71863	3.05642	1.92801	4.97317	3.3192	4.83836	0.0134141	0.320714	-7.23779	0.0016203	0.109896	-2.39943	0.151193	0.736127	7.23669	3.08112e-11	1.03172e-08	6.46599	1.10261e-10	5.77484e-08	-0.0299675	0.922262	0.979204	2.5461	-0.0391539	0.744269	0.956419	0.0659371
Mtr.7380.1.S1_at		Medtr7g074220.1 | hypothetical protein | HC | chr7	hypothetical protein predicted by Glimmer/Critica	2.5871	6.0954	3.00006	3.89418	5.6127	7.48835	7.08413	6.72839	2.83421	0.0415971	0.988473	1.5143	2.31267	1.62577	1.81758	1.64918	7.41953	1.71547	3.59473	2.98165	1.58258	1.67538	2.07987	-1.77715	0.259557	0.665599	0.262288	0.861844	0.983477	-1.51486	0.330792	0.78267	0.370585	0.495418	0.823241	0.301593	0.577704	0.83593	0.831895	0.14103	0.479179	7.00161	0.237468	0.224983	0.774653	0.574498
Mtr.52182.1.S1_at		Medtr3g093270.1 | MFS transporter | HC | chr3:4263	expressed protein	3.36823	2.42759	3.2428	3.01287	7.89125	7.29182	3.52039	6.23449	3.22161	0.0398808	0.988473	8.4382	7.62059	7.27033	7.77638	4.88092	5.47063	3.9468	4.76612	3.33572	3.81268	4.19706	3.78182	3.01026	0.000235883	0.036046	-3.99456	3.58782e-05	0.00783699	-0.984295	0.0655436	0.71657	4.73168	2.7198e-10	6.19569e-08	3.1266	2.69227e-08	6.99056e-06	0.208112	0.400094	0.75789	4.6246	-0.0836722	0.599065	0.923579	-0.00662337
Mtr.41839.1.S1_at		Medtr4g103970.1 | hypothetical protein | HC | chr4	hypothetical protein predicted by Glimmer/Critica	2.97761	3.02537	3.51875	3.17391	7.0932	6.63063	4.00294	5.90892	2.73501	0.0200554	0.988473	2.37159	1.75645	2.16054	2.09619	2.20699	1.63989	1.86659	1.90449	2.66382	2.03692	2.03692	2.24589	0.191704	0.456337	0.792681	0.149695	0.557808	0.9169	0.341399	0.202079	0.746457	0.180599	0.442586	0.79333	0.175407	0.455481	0.762428	-0.400057	0.104602	0.409886	5.77063	0.258212	0.589689	0.922569	0.276488
Mtr.51511.1.S1_at	MtCbf1	Medtr2g081600.1 | nuclear transcription factor Y p	Nuclear transcription factor Y subunit C-1 Short=AtNF-YC-1; AltName: Full=Transcriptional activator HAP5A;	9.56098	1.61291	3.94946	5.04112	11.4585	10.4694	10.6703	10.8661	5.82494	0.0318037	0.988473	8.39799	9.72283	8.54278	8.88787	9.01228	10.6391	10.2554	9.96893	6.13742	7.77846	1.56992	5.16193	-1.08106	0.477486	0.805035	-3.72593	0.0348159	0.524768	-4.80699	0.0116352	0.570452	7.33658	2.64435e-12	1.78066e-09	6.15028	1.97229e-11	1.47388e-08	-0.667671	0.0191834	0.145108	2.39911	0.197721	0.0491799	0.564021	-0.02804
Mtr.19138.1.S1_s_at		Medtr8g056790.1 | photosystem II CP43 chlorophyll	Photosystem II CP43 chlorophyll apoprotein AltName: Full=Photosystem II 44 kDa reaction center protein; AltName: Full=PSII 43 kDa protein; AltName: Full=Protein CP-43; AltName: Full=Protein P6; Flags: Precursor;	2.36314	2.15238	2.56668	2.36073	6.34358	2.86691	6.84798	5.35282	2.99209	0.0357065	0.988473	1.81623	1.85068	2.24628	1.97107	1.73285	2.09521	2.4163	2.08145	9.29308	2.93086	9.53179	7.25191	-0.110387	0.946759	0.989593	5.28084	0.0120027	0.357046	5.17046	0.0132482	0.583703	0.0270605	0.91308	0.979415	-0.100447	0.686357	0.888575	0.144468	0.562907	0.854781	9.30842	-0.332646	0.134195	0.695708	0.315964
Mtr.51511.1.S1_s_at	MtCbf1	Medtr2g081600.1 | nuclear transcription factor Y p	Nuclear transcription factor Y subunit C-1 Short=AtNF-YC-1; AltName: Full=Transcriptional activator HAP5A;	5.74659	2.80324	3.0675	3.87244	8.79535	7.46935	8.19623	8.15364	4.2812	0.00351529	0.679317	4.1346	4.21503	4.57174	4.30713	4.17774	4.16832	3.40744	3.91783	1.68387	4.09424	3.19934	2.99248	0.389292	0.509317	0.820915	-1.31464	0.0497717	0.585157	-0.925352	0.140986	0.735617	6.45365	2.98896e-11	1.01192e-08	5.58151	1.54527e-10	7.69848e-08	-0.824021	0.00986464	0.0917555	2.70269	0.0779815	0.562085	0.914743	0.14509
Mtr.244.1.S1_at		Medtr5g022210.1 | chaperone protein DnaJ 11 | HC |	Chaperone protein dnaJ 11, chloroplastic Short=AtJ11; Short=AtDjC11; Flags: Precursor;	2.78869	4.34353	2.04194	3.05805	5.09538	4.46284	7.2495	5.60257	2.54452	0.0374852	0.988473	2.48739	3.49394	2.31239	2.76457	2.67932	2.65595	2.79168	2.70898	2.74543	4.42103	5.35532	4.17392	0.0555848	0.931611	0.985978	1.40935	0.0570253	0.609445	1.46494	0.0498629	0.707013	-0.725067	0.0688339	0.346803	-2.07008	0.000109807	0.00679673	-0.629594	0.108045	0.417111	8.54062	-0.284785	0.628323	0.931923	-0.199976
Mtr.25026.1.S1_at		Medtr5g086100.1 | hypothetical protein | LC | chr5	hypothetical protein predicted by Glimmer/Critica	4.89276	6.61724	5.08287	5.53096	9.47755	9.40988	10.0665	9.6513	4.12034	0.000310824	0.114739	2.31322	8.12851	2.61894	4.35355	4.12695	1.29818	1.92658	2.45057	6.75469	3.55448	6.97867	5.76261	1.90298	0.305123	0.697426	1.40906	0.440119	0.875783	3.31204	0.0943816	0.727496	0.225637	0.383346	0.753606	0.474463	0.0818899	0.36255	-0.639055	0.025338	0.174909	5.36951	0.0222994	0.877991	0.982152	0.493725
Mtr.25607.1.S1_s_at		Medtr1g075550.1 | PLAC8 family protein | HC | chr1	Uncharacterized protein At1g14870	2.05032	1.8659	2.14101	2.01907	7.29414	5.79789	2.57611	5.22272	3.20364	0.0401497	0.988473	7.77546	5.70916	8.00525	7.16329	1.57969	2.09595	2.09595	1.92386	1.82408	1.65902	1.90188	1.795	5.23942	2.19245e-05	0.00642817	-5.36829	1.85324e-05	0.00479169	-0.128869	0.82318	0.965247	6.3495	5.0671e-12	2.63137e-09	4.99368	7.75997e-11	4.40292e-08	-0.459876	0.0643905	0.312184	3.31272	0.318441	0.0242864	0.502777	0.168336
Mtr.35652.1.S1_at		Medtr2g031270.1 | rhicadhesin receptor | HC | chr2	Germin-like protein subfamily 1 member 7 Flags: Precursor;	3.07806	2.10325	2.38367	2.52166	8.36376	7.92387	2.95965	6.41576	3.8941	0.0450104	0.988473	1.48768	1.98069	1.64438	1.70425	1.78026	1.9917	1.76729	1.84642	1.81062	2.11053	1.81062	1.91059	-0.142167	0.382081	0.747141	0.20634	0.217222	0.773436	0.0641734	0.686814	0.924858	6.18787	2.03517e-09	3.6359e-07	4.46468	7.27767e-08	1.63956e-05	-0.58812	0.141716	0.480229	3.30263	0.040633	0.771934	0.962543	-0.108814
Mtr.10450.1.S1_at		Medtr3g110172.1 | bark storage-like protein | HC |	phosphorylase family protein	1.64551	2.09886	2.8639	2.20276	6.17377	4.85352	4.35927	5.12885	2.9261	0.00270807	0.566366	2.17712	3.85924	3.30001	3.11212	3.13199	3.76363	3.10359	3.33307	1.88736	2.31257	7.76773	3.98922	-0.220952	0.882689	0.974075	0.8771	0.562433	0.918767	0.656148	0.663139	0.91709	1.79664	9.49074e-06	0.000543527	1.01122	0.00133732	0.0367811	-0.0608143	0.805059	0.947412	3.70687	0.109178	0.669854	0.940435	0.128982
Mtr.31923.1.S1_at		Medtr4g066640.1 | glycoside hydrolase family 1 pro	glycosyl hydrolase family 1	2.47075	2.21989	2.24438	2.31167	7.827	3.96481	4.35107	5.38096	3.06929	0.0303076	0.988473	3.99573	5.43251	7.40835	5.6122	7.48239	1.29818	2.30552	3.69536	1.54989	1.9526	1.89336	1.79862	1.91683	0.264191	0.670025	-3.81358	0.0453081	0.569938	-1.89674	0.268812	0.758676	-1.59296	4.30199e-05	0.00182264	1.36607	0.00016806	0.00923623	-4.30728	1.37222e-09	8.16377e-07	9.97146	0.327536	0.10601	0.664225	-0.329345
Mtr.35987.1.S1_s_at		Medtr7g102840.1 | heparan-alpha-glucosaminide N-ac	expressed protein	2.90802	2.42729	2.13398	2.48977	8.06601	8.62995	5.95301	7.54965	5.05989	0.000665043	0.210886	8.68639	8.83493	7.7783	8.43321	8.18626	4.00892	4.45619	5.55046	3.23595	3.39939	3.51436	3.38323	2.88275	0.0226661	0.384201	-5.04998	0.00128542	0.0953605	-2.16722	0.0659342	0.716933	6.29685	1.36279e-11	5.38768e-09	5.06659	1.59965e-10	7.90509e-08	-0.493051	0.0664536	0.317863	3.04329	-0.0926392	0.55866	0.913423	0.150212
Mtr.43470.1.S1_at	MtHa1	Medtr8g006790.1 | plasma membrane H+-ATPase | HC |	ATPase, plasma membrane-type, putative / proton pump, putative	2.36093	1.63254	1.74963	1.91437	9.0532	10.069	3.57935	7.56717	5.6528	0.0197794	0.988473	11.6871	11.367	11.9759	11.6767	9.11848	4.01205	5.96146	6.364	4.25422	3.78179	3.3707	3.80224	5.31265	0.00176933	0.123346	-7.87441	0.000154501	0.0217144	-2.56176	0.0535622	0.70907	7.79735	2.28233e-11	8.3248e-09	6.79596	1.08301e-10	5.73219e-08	0.11231	0.728106	0.922532	4.25426	-0.0582823	0.648046	0.936091	0.215616
Mtr.39765.1.S1_at		Medtr5g075040.1 | hypothetical protein | HC | chr5	hypothetical protein predicted by Glimmer/Critica	3.49033	3.84358	4.44565	3.92652	7.73259	7.30901	5.1309	6.72417	2.79765	0.0107319	0.988473	3.05972	2.76227	3.76392	3.1953	2.67932	2.49526	3.44105	2.87188	2.05668	2.60298	2.36158	2.34041	0.323428	0.360154	0.7334	-0.854892	0.0348297	0.524768	-0.531465	0.150645	0.736127	-0.0214091	0.916537	0.979966	0.215189	0.303616	0.647603	-0.586388	0.0129691	0.110994	8.57101	0.268698	0.0142036	0.449638	0.067309
Mtr.29773.1.S1_at		no hit below tool-cutoff	hypothetical protein predicted by Glimmer/Critica	1.45139	5.19474	2.64413	3.09675	5.06454	6.04751	6.30803	5.80669	2.70994	0.0390025	0.988473	3.28634	1.82495	4.85219	3.32116	3.38993	1.65808	1.64523	2.23108	1.86928	1.62012	2.40058	1.96333	1.09008	0.208155	0.631824	-1.35783	0.127218	0.722512	-0.267753	0.744278	0.944478	-0.504673	0.0333282	0.229889	-0.309718	0.165066	0.498611	0.18247	0.400352	0.758191	6.11404	0.175711	0.283228	0.807593	0.250431
Mtr.7370.1.S1_at		no hit below tool-cutoff	hypothetical protein predicted by Glimmer/Critica	1.54694	1.48009	1.88212	1.63638	4.54004	5.40764	1.9666	3.97142	2.33504	0.0440058	0.988473	1.58435	1.57916	1.5717	1.5784	1.69506	1.53977	1.72249	1.65244	1.26142	1.33843	1.42253	1.3408	-0.0740392	0.393803	0.755025	-0.237607	0.0214109	0.45071	-0.311646	0.00594112	0.481561	-0.141608	0.233827	0.621265	-0.169365	0.159793	0.491728	-0.089717	0.442127	0.786562	2.34173	0.252143	0.0581378	0.58249	-0.0648241
Mtr.42500.1.S1_at		Medtr2g019370.1 | plant gibberellin 2-oxidase | HC	gibberellin 2-oxidase, putative / GA2-oxidase, putative	2.93343	2.67463	2.94922	2.85243	5.92253	6.57984	4.68588	5.72942	2.87699	0.00154703	0.398315	5.61781	4.71171	6.91573	5.74841	3.12852	2.54935	2.11831	2.59873	1.77926	2.46352	1.6704	1.97106	3.14969	0.000587401	0.0641618	-3.77735	0.000185051	0.024813	-0.627666	0.29017	0.766774	2.05973	5.72354e-06	0.000366486	1.61466	5.75106e-05	0.00428206	-1.09946	0.00135042	0.0215386	5.255	0.0784136	0.769198	0.961962	-0.149792
Mtr.7293.1.S1_at		Medtr5g093570.1 | aspartate carbamoyltransferase,	carbamoyl-phosphate synthetase 2, aspartate transcarbamylase, and dihydroorotase	1.79747	2.40437	2.4834	2.22841	6.92304	7.01941	5.70247	6.54831	4.31989	8.97646e-05	0.0410492	7.21423	7.52699	8.1251	7.62211	7.4349	8.89887	8.12154	8.15177	2.04309	1.30743	1.24223	1.53092	-0.529664	0.24282	0.654509	-6.09119	9.87362e-07	0.000545077	-6.62085	5.41106e-07	0.00277264	1.29308	2.42259e-07	2.57281e-05	0.894445	1.02865e-05	0.00114815	0.213752	0.103385	0.407935	9.37663	0.0087107	0.934971	0.990294	0.0180491
Mtr.12703.1.S1_at		Medtr5g039390.2 | galactose oxidase/kelch repeat p	F-box/Kelch-repeat protein At2g02870	2.76775	1.75991	2.72983	2.41916	6.66422	3.47291	6.69316	5.61009	3.19093	0.018426	0.988473	1.62717	1.71547	2.3107	1.88445	1.9239	2.00514	1.8028	1.91061	1.78866	2.83884	8.18305	4.27018	-0.0261643	0.986213	0.996936	2.38573	0.144813	0.740329	2.35957	0.148663	0.735963	-0.265791	0.367372	0.743302	-0.609999	0.0532023	0.29397	0.116525	0.68839	0.908493	9.31234	-0.00702293	0.927812	0.988908	0.111728
Mtr.19329.1.S1_at		Medtr8g103870.1 | carbon catabolite repressor-like	Carbon catabolite repressor protein 4 homolog 3 Short=CCR4 homolog 3; EC=3.1.13.4;	2.13517	2.00555	2.5466	2.22911	4.62372	5.61058	3.47784	4.57071	2.34161	0.00690455	0.963775	2.33191	2.45766	2.06088	2.28348	2.54828	3.06882	2.61853	2.74521	2.44196	2.86708	2.44805	2.5857	-0.461725	0.0436499	0.442341	0.302215	0.153654	0.745895	-0.159511	0.427823	0.823694	0.28159	0.15119	0.515535	0.404007	0.0485004	0.282215	0.612151	0.00616479	0.0658129	6.4525	0.000979616	0.991545	0.998952	0.131168
Mtr.31221.1.S1_at		no hit below tool-cutoff	Zinc-regulated transporter 1 AltName: Full=High-affinity zinc transport protein ZRT1;	2.55187	2.12982	2.51804	2.39991	11.3678	10.4032	10.307	10.6927	8.29276	7.45056e-07	0.00106176	5.59478	5.15015	7.24625	5.99706	5.83373	2.33752	2.95504	3.70876	2.64297	2.66522	2.40058	2.56959	2.2883	0.0404552	0.434117	-3.42747	0.00679112	0.265927	-1.13917	0.254959	0.756106	4.92953	8.13717e-12	3.80633e-09	0.17919	0.34514	0.682945	-0.007333	0.968558	0.991551	2.60102	-0.146624	0.319502	0.825368	0.0189522
Mtr.36001.1.S1_at		Medtr8g036050.1 | 4-hydroxy-tetrahydrodipicolinate	Dihydrodipicolinate synthase 1, chloroplastic Short=DHDPS 1; EC=4.2.1.52; Flags: Precursor;	1.78496	1.52184	1.37801	1.5616	7.86142	3.74144	4.19091	5.26459	3.70299	0.0189791	0.988473	8.99622	8.5475	8.29589	8.6132	6.22106	6.21231	6.0085	6.14729	1.72924	1.76639	1.27726	1.59096	2.46591	4.02689e-06	0.00193779	-7.02224	1.97845e-09	9.32581e-06	-4.55633	4.76027e-08	0.000537795	4.94082	1.55958e-10	3.93284e-08	3.52115	6.84779e-09	2.04692e-06	-2.88206	6.08857e-08	1.23541e-05	2.60357	-0.168074	0.175466	0.738017	-0.0290788
Mtr.20373.1.S1_at		Medtr2g026040.1 | phloem filament protein PP1 | HC	Cysteine proteinase inhibitor 5 Short=AtCYS-5; Flags: Precursor;	7.43968	8.51639	7.61715	7.85774	12.0614	10.3534	8.62516	10.3467	2.48893	0.0361022	0.988473	7.56186	8.18344	8.06846	7.93792	7.59052	4.33032	8.13818	6.68634	4.43804	7.1131	5.14833	5.56649	1.25158	0.275454	0.679082	-2.37143	0.0587885	0.613924	-1.11985	0.32525	0.779643	0.214651	0.554991	0.855416	-0.431697	0.245811	0.590547	-0.142293	0.694303	0.910747	13.743	0.0563517	0.385759	0.855021	0.0659437
Mtr.35281.1.S1_at		Medtr4g094942.1 | carboxy-terminal domain cyclin |	Cyclin-D3-3 AltName: Full=G1/S-specific cyclin-D3-3; Short=CycD3;3;	4.69251	5.7163	3.57636	4.66172	8.12451	8.64727	5.38323	7.385	2.72328	0.0404608	0.988473	2.77537	2.31416	2.79789	2.62914	3.56476	2.77537	3.34369	3.22794	2.77537	2.653	2.77537	2.73458	-0.598802	0.0274563	0.4024	0.105443	0.643731	0.942303	-0.493359	0.0566655	0.712284	0.197755	0.290107	0.679455	-0.0495681	0.786002	0.928654	0.381102	0.0547699	0.282936	10.3335	0.0755227	0.282274	0.807118	0.12169
Mtr.36925.1.S1_at		Medtr4g066130.1 | AMP-binding enzyme | HC | chr4:2	hypothetical protein predicted by Glimmer/Critica	2.20842	7.32006	1.77216	3.76688	8.95379	10.6584	9.79144	9.80122	6.03434	0.0105047	0.988473	9.67105	9.72249	9.17274	9.52209	3.87655	9.1021	2.9383	5.30565	2.57987	5.17764	2.15638	3.30463	4.21644	0.0300883	0.408446	-6.21746	0.00495429	0.221436	-2.00102	0.242543	0.754668	4.42872	2.98742e-09	5.11349e-07	3.91808	1.15484e-08	3.30683e-06	-0.35468	0.224338	0.599394	2.52017	0.129893	0.327065	0.828526	-0.0882555
Mtr.40286.1.S1_at		Medtr3g079570.1 | serine carboxypeptidase-like pro	serine carboxypeptidase S10 family protein	3.2122	2.01961	3.39359	2.87513	9.9042	8.64911	7.15984	8.57105	5.69592	0.000506438	0.166847	10.3911	9.52346	10.527	10.1472	7.82562	9.98645	9.84537	9.21915	2.8264	2.80116	2.51596	2.71451	0.928041	0.145156	0.581124	-7.43268	2.21531e-06	0.00100654	-6.50464	5.71296e-06	0.0122008	9.03695	7.93143e-12	3.73863e-09	8.57763	1.43616e-11	1.11399e-08	0.12441	0.715459	0.918347	3.59406	-0.0749277	0.604517	0.925243	-0.151477
Mtr.36017.1.S1_at		no hit below tool-cutoff	hypothetical protein predicted by Glimmer/Critica	1.95982	1.43904	2.01514	1.80467	6.77941	7.30082	7.996	7.35874	5.55408	9.82537e-06	0.00781921	10.1583	10.6838	9.95903	10.267	8.03825	1.9262	2.12267	4.02904	3.0557	1.57831	2.35134	2.32845	6.238	0.00394708	0.195524	-7.93859	0.000997312	0.0799095	-1.70059	0.296668	0.769851	0.741454	0.00721756	0.0843719	1.10338	0.000448276	0.0179071	0.211969	0.371149	0.737638	2.65523	-0.0396309	0.772026	0.962556	0.0928441
Mtr.40544.1.S1_at		Medtr2g086630.1 | germin-like protein 9-2 | HC | c	Germin-like protein subfamily 2 member 4 Flags: Precursor;	2.48669	1.35769	2.41668	2.08702	6.93908	4.24868	6.65473	5.94749	3.86047	0.00377279	0.690117	11.5775	10.8517	11.6289	11.3527	2.8615	5.36842	2.18769	3.47254	3.33482	1.73694	4.00874	3.02683	7.88017	3.26816e-05	0.00890072	-8.32587	2.23875e-05	0.00544388	-0.445704	0.629998	0.905138	10.1086	1.85331e-14	9.7031e-11	9.28084	4.94762e-14	2.0212e-10	-0.0447918	0.841828	0.959075	2.63294	0.0547386	0.662443	0.938483	-0.0256486
Mtr.40315.1.S1_at		Medtr4g117050.1 | aluminum induced protein with YG	Stem-specific protein TSJT1	3.87306	3.94386	4.05999	3.95897	5.16577	6.14831	7.59906	6.30438	2.34541	0.0105887	0.988473	5.11429	4.11292	7.16955	5.46558	2.50494	2.39439	1.75037	2.21657	1.85245	2.24689	5.15962	3.08632	3.24902	0.0147375	0.333512	-2.37926	0.0517614	0.591596	0.869754	0.423878	0.822392	1.29733	1.36463e-05	0.000733526	0.94254	0.000242806	0.0118934	0.385297	0.0550203	0.283775	11.5218	0.230629	0.322787	0.826146	0.0398458
Mtr.4243.1.S1_at	MtAmt1	Medtr7g115050.1 | ammonium transporter 1 protein |	hypothetical protein predicted by Glimmer/Critica	1.57222	1.73001	2.81708	2.03977	8.13432	7.25987	8.58383	7.99267	5.9529	3.41971e-05	0.0183819	7.00221	2.80229	5.93459	5.24636	1.72997	3.52811	5.33217	3.53009	2.4968	1.44435	1.3133	1.75148	1.71628	0.204034	0.628863	-3.49488	0.0237087	0.466658	-1.7786	0.189814	0.743423	4.44789	6.55365e-10	1.35217e-07	4.5397	5.21232e-10	2.11523e-07	-0.369897	0.153545	0.500981	2.50631	-0.109497	0.39791	0.861573	-0.0984865
Mtr.9176.1.S1_at		Medtr5g011340.1 | subtilisin-like serine protease	Subtilisin-like protease EC=3.4.21.-; AltName: Full=Cucumisin-like serine protease; Flags: Precursor;	3.05537	2.05383	3.22025	2.77648	7.94957	5.64161	6.27725	6.62281	3.84633	0.00172185	0.42445	7.65483	7.66717	9.0319	8.11797	2.47323	2.65523	2.68387	2.60411	2.13834	1.70211	2.20613	2.01552	5.51386	7.47526e-07	0.00060221	-6.10244	3.59014e-07	0.000292505	-0.588583	0.147036	0.735617	7.96803	4.19508e-13	5.35554e-10	7.06088	1.67278e-12	2.22836e-09	-0.0369389	0.873549	0.966547	3.37757	-0.120007	0.528685	0.905052	0.0736966
Mtr.40562.1.S1_at		Medtr1g021820.1 | F-box/FBD-like domain protein |	F-box/FBD/LRR-repeat protein At1g13570	3.35557	2.16862	3.16002	2.89474	7.72522	5.41298	4.17379	5.77066	2.87593	0.0259807	0.988473	6.87433	6.22855	7.34996	6.81761	2.91414	2.60752	2.5728	2.69815	2.62582	2.22417	2.41977	2.42325	4.11946	7.67187e-07	0.00060221	-4.39436	4.81124e-07	0.000338878	-0.274899	0.344955	0.789266	1.86523	4.26304e-07	4.12035e-05	1.11625	6.58708e-05	0.004679	0.633351	0.00513524	0.0574753	7.29131	0.179159	0.173426	0.736447	0.0853102
Mtr.1103.1.S1_at		Medtr3g086430.1 | multidrug resistance-associated	Putative multidrug resistance protein AltName: Full=P-glycoprotein;	2.79347	1.94528	1.69557	2.14477	7.37065	8.09419	3.62878	6.36454	4.21977	0.0156719	0.988473	5.76425	2.08324	5.66067	4.50272	2.10061	1.97114	2.35783	2.14319	1.85245	1.72015	1.51945	1.69735	2.35952	0.0322409	0.41483	-2.80537	0.0155006	0.400234	-0.445845	0.633691	0.906071	5.48572	4.06996e-09	6.75878e-07	5.04392	1.02747e-08	2.96988e-06	-1.35212	0.0025033	0.0339375	2.80196	0.305543	0.0311864	0.52547	0.092459
Mtr.8572.1.S1_at		Medtr1g062590.1 | allergen Pru protein, putative |	Thaumatin-like protein 1a AltName: Full=Mdtl1; AltName: Full=Pathogenesis-related protein 5a; Short=PR-5a; AltName: Allergen=Mal d 2; Flags: Precursor;	2.70531	6.82288	1.89132	3.8065	9.75083	10.0976	9.72728	9.85856	6.05206	0.00461179	0.779297	1.85245	5.44878	6.54295	4.61473	3.87655	1.83041	3.04551	2.91749	1.81142	9.07429	7.79116	6.22562	1.69724	0.421324	0.772042	1.6109	0.444321	0.876978	3.30813	0.138666	0.734705	2.2595	0.000337302	0.00907307	1.34725	0.0116737	0.134488	-0.873887	0.0771312	0.347113	2.39348	0.0459293	0.688006	0.945673	-0.367857
Mtr.35509.1.S1_at		no hit below tool-cutoff	arginase	2.75096	1.67308	3.24913	2.55773	9.247	8.51708	8.40624	8.72344	6.16572	2.4273e-05	0.0140321	3.32454	1.71547	4.46834	3.16945	1.84511	1.26494	2.15217	1.75407	1.30017	1.81985	1.5753	1.56511	1.41538	0.0571996	0.471141	-1.60434	0.0363654	0.53095	-0.188967	0.772233	0.951931	3.24328	7.70888e-11	2.17689e-08	0.351164	0.0339321	0.2379	-0.103753	0.491442	0.816507	2.4614	-0.0297946	0.789655	0.965986	0.0393124
Mtr.4016.1.S1_at		Medtr7g106190.1 | armadillo/beta-catenin-like repe	hypothetical protein predicted by Glimmer/Critica	4.82472	3.63719	3.12553	3.86248	5.70332	6.51002	6.54868	6.25401	2.39153	0.00402396	0.714725	2.99174	3.71514	3.99481	3.56723	6.48555	2.67932	3.85671	4.34053	5.02006	4.67177	3.754	4.48195	-0.773296	0.417456	0.769776	0.914714	0.341803	0.831804	0.141418	0.879424	0.978394	-0.405877	0.00334689	0.0488078	-0.521224	0.000545306	0.020475	0.0108018	0.923663	0.97969	9.96469	-0.0669462	0.441155	0.877319	0.171259
Mtr.4238.1.S1_at		no hit below tool-cutoff	hypothetical protein predicted by Glimmer/Critica	2.81264	2.11388	2.59034	2.50562	4.43112	5.4993	5.21146	5.04729	2.54168	0.000479936	0.160819	1.57109	1.77243	2.151	1.83151	1.8475	2.05002	2.05308	1.98353	1.40503	1.78505	1.63605	1.60871	-0.152022	0.395623	0.75601	-0.2228	0.225697	0.776379	-0.374822	0.0594946	0.714597	0.165687	0.160518	0.528859	-0.106065	0.356705	0.691355	-0.0800134	0.48334	0.811789	2.59406	0.01891	0.885567	0.983383	-0.31412
Mtr.28306.1.S1_at		Medtr7g028815.1 | transmembrane protein, putative	expressed protein	2.10158	1.91906	2.29952	2.10672	6.85214	5.06997	5.4994	5.80717	3.70045	0.000394523	0.138146	10.9309	10.4372	10.9708	10.7796	2.63256	2.25673	2.56345	2.48425	1.99258	2.25673	2.21173	2.15368	8.29537	1.70815e-10	2.09343e-06	-8.62594	1.27929e-10	1.42044e-06	-0.33057	0.0975502	0.727496	5.44981	1.54323e-09	2.83132e-07	4.29554	2.13355e-08	5.78494e-06	-3.43265	2.37877e-07	3.13476e-05	3.33476	0.175419	0.162054	0.723563	0.0772973
Mtr.13129.1.S1_at		Medtr3g111900.1 | fatty acyl-CoA synthetase family	AMP-dependent synthetase and ligase	7.90034	4.83292	7.67053	6.80126	10.651	10.961	9.64926	10.4204	3.61914	0.00901091	0.988473	11.7817	11.824	11.224	11.6099	9.83751	10.5434	9.18251	9.85447	6.40443	6.68193	4.32015	5.80217	1.75539	0.0268234	0.400788	-5.8077	2.75109e-05	0.0064344	-4.0523	0.000301533	0.138927	2.88864	3.76678e-07	3.71094e-05	2.32395	3.51059e-06	0.000469698	-6.83504	2.82237e-11	9.36029e-08	2.49042	-0.0737106	0.598586	0.923536	0.0513285
Mtr.30274.1.S1_at		Medtr2g016730.1 | AP2 domain class transcription f	hypothetical protein predicted by Glimmer/Critica	2.20274	1.80309	1.88212	1.96265	5.47146	5.83888	2.37148	4.56061	2.59796	0.037629	0.988473	8.18954	6.85649	7.44173	7.49592	2.12162	5.83857	2.27644	3.41221	2.56608	1.9063	1.78166	2.08468	4.08371	0.00319851	0.174531	-5.41124	0.000616356	0.0569669	-1.32753	0.20445	0.748002	4.41414	1.65098e-08	2.36929e-06	3.9052	6.24521e-08	1.44413e-05	0.554758	0.111102	0.422889	2.79849	0.0282317	0.815705	0.970789	-0.0662295
Msa.2978.1.S1_at		Medtr4g094605.1 | light-harvesting complex I chlor	Chlorophyll a-b binding protein AB80, chloroplastic AltName: Full=LHCII type I CAB-AB80; Short=LHCP; Flags: Precursor;	4.60076	4.96384	2.56486	4.04315	6.45325	6.99372	8.55441	7.33379	3.29064	0.0094861	0.988473	2.03871	3.06766	4.32776	3.14471	2.78448	2.55167	3.63099	2.98905	4.59339	3.81501	3.61836	4.00892	0.155663	0.79842	0.948493	0.864207	0.182719	0.762623	1.01987	0.124001	0.730982	0.828672	0.151801	0.516708	-0.790105	0.170087	0.505483	0.820814	0.155383	0.503653	14.6172	0.0231383	0.67667	0.942893	0.0578274
Mtr.29788.1.S1_at		no hit below tool-cutoff	hypothetical protein predicted by Glimmer/Critica	1.51933	1.55973	1.41301	1.49736	5.77123	5.1476	2.6365	4.51844	3.02109	0.0125492	0.988473	7.10313	7.44907	6.76753	7.10658	1.72785	2.1334	1.99007	1.95044	1.88726	3.61741	1.36222	2.28896	5.15614	1.77852e-05	0.0055604	-4.81761	2.84198e-05	0.00649816	0.338526	0.543319	0.87286	1.06974	8.85991e-05	0.00325881	0.83751	0.000679463	0.0237108	-0.147806	0.433826	0.780872	2.51701	-0.106021	0.441596	0.877588	0.00289165
Mtr.11170.1.S1_at		Medtr4g099110.1 | beta-amylase | HC | chr4:4104222	beta-amylase, putative / 1,4-alpha-D-glucan maltohydrolase, putative	5.88829	4.31511	1.52963	3.91101	6.19266	6.87426	8.52715	7.19802	3.28701	0.0420221	0.988473	3.74101	5.12358	4.09429	4.31963	1.48768	2.37437	2.44022	2.10076	1.9795	5.12358	9.47913	5.5274	2.21887	0.216358	0.635935	1.20777	0.484614	0.89096	3.42664	0.0730789	0.720276	1.27002	0.000398301	0.010265	0.456072	0.103929	0.403803	-1.41559	0.000161327	0.0042907	8.69651	-0.214214	0.483189	0.892158	-0.601482
Mtr.8421.1.S1_at		Medtr7g072330.1 | regulatory-associated protein of	WD repeat-containing protein mip1	2.40662	7.11792	3.14307	4.22254	8.31069	6.92908	7.57067	7.60348	3.38094	0.0443234	0.988473	3.8832	4.42792	6.18236	4.83116	2.29704	8.05581	8.3281	6.22698	5.10777	4.2757	6.65252	5.34533	-1.39583	0.414615	0.767742	0.514172	0.75904	0.966115	-0.881653	0.601242	0.895205	-0.464438	0.00228439	0.0370555	-0.250938	0.0580003	0.306841	-0.406937	0.00542406	0.0598336	10.213	-0.0803628	0.220364	0.770837	-0.116223
Mtr.37209.1.S1_s_at		Medtr4g094605.1 | light-harvesting complex I chlor	Chlorophyll a-b binding protein AB80, chloroplastic AltName: Full=LHCII type I CAB-AB80; Short=LHCP; Flags: Precursor;	2.72172	7.19068	2.25328	4.05522	8.10849	9.3859	10.6265	9.37364	5.31842	0.013589	0.988473	2.27147	3.75726	6.0637	4.03081	3.38993	2.17604	9.01763	4.8612	7.05705	6.59498	4.78775	6.14659	-0.830388	0.661299	0.893992	2.11578	0.281103	0.801909	1.28539	0.501646	0.855746	0.896581	0.119234	0.460247	-0.721887	0.201371	0.544749	0.823899	0.148974	0.493182	14.7479	-0.0130908	0.812523	0.970594	0.0572571
Mtr.18756.1.S1_s_at		Medtr1g071540.1 | kinase interacting (KIP1-like) f	Putative leucine-rich repeat-containing protein DDB_G0290503	2.59858	3.78657	2.32529	2.90348	6.0781	6.60527	3.94205	5.5418	2.63833	0.0190402	0.988473	1.66993	1.91809	3.45291	2.34698	1.73285	1.79829	1.86003	1.79706	2.88325	1.59944	4.00249	2.82839	0.549923	0.42888	0.776279	0.481416	0.486369	0.891339	1.03134	0.158181	0.739508	-0.404818	0.151494	0.516166	0.121185	0.654216	0.874459	-0.0380308	0.887761	0.970827	9.38764	-0.0134772	0.896246	0.985344	-0.209409
Mtr.37209.1.S1_at		Medtr4g094605.1 | light-harvesting complex I chlor	Chlorophyll a-b binding protein AB80, chloroplastic AltName: Full=LHCII type I CAB-AB80; Short=LHCP; Flags: Precursor;	3.77486	4.32185	3.38946	3.82872	4.75697	6.88098	6.8922	6.17672	2.348	0.0138714	0.988473	1.41127	2.27781	2.40376	2.03094	2.21887	2.36615	2.52944	2.37149	2.57565	2.46352	2.52554	2.52157	-0.340545	0.208569	0.631886	0.490628	0.0853277	0.667694	0.150083	0.561994	0.881091	0.859692	0.0778885	0.370949	-0.43601	0.346595	0.684062	0.894372	0.0680461	0.32281	13.0173	0.0117353	0.879568	0.982451	0.0596916
Mtr.15632.1.S1_at		Medtr7g086220.1 | plastocyanin-like domain protein	Blue copper protein Flags: Precursor;	2.18863	1.94971	1.70964	1.94932	8.06017	7.02241	2.27678	5.78645	3.83713	0.0497914	0.988473	6.59113	6.22437	8.78696	7.20082	1.93389	2.52583	3.02761	2.49578	1.85198	1.41034	1.20206	1.48813	4.70504	0.000129484	0.0241907	-5.71269	3.51325e-05	0.00779025	-1.00765	0.162644	0.739754	9.04615	3.91439e-14	1.41097e-10	8.05712	1.47917e-13	4.63984e-10	-0.112771	0.600758	0.871945	2.77596	-0.262764	0.0947474	0.648555	-0.0163117
Mtr.35996.1.S1_at		no hit below tool-cutoff	hypothetical protein predicted by Glimmer/Critica	1.6987	1.78112	1.81454	1.76479	3.086	6.90259	6.05855	5.34905	3.58426	0.0133132	0.988473	2.54267	1.61005	4.26641	2.80638	1.75137	1.34321	1.59766	1.56408	1.50673	1.31924	1.5808	1.46892	1.2423	0.0687557	0.495381	-1.33745	0.0537384	0.599918	-0.0951571	0.874918	0.977531	4.69969	2.59859e-10	5.98634e-08	-0.173945	0.475129	0.775882	0.0529177	0.826235	0.954707	2.4573	-0.24319	0.0954171	0.65048	0.229612
Mtr.27951.1.S1_at		Medtr6g071465.2 | plant/T1N15-5 protein | HC | chr	expressed protein	2.66174	4.44741	2.50516	3.20477	5.69191	5.73491	5.62108	5.68264	2.47786	0.00491107	0.815557	8.88531	8.91635	7.26715	8.35627	7.42783	2.6373	2.2529	4.10601	3.58384	2.25255	6.18628	4.00755	4.25026	0.0266612	0.400301	-4.34871	0.0242513	0.470574	-0.0984526	0.950771	0.992086	0.349764	0.0057594	0.0715581	0.087862	0.413229	0.733604	-0.0619874	0.560836	0.854155	10.0209	-0.0344697	0.566937	0.916068	0.0158897
Mtr.37775.1.S1_at		Medtr5g031100.1 | legume lectin beta domain protei	Agglutinin-2 AltName: Full=Agglutinin II; AltName: Full=ClAII; AltName: Full=LecClAII; Flags: Precursor;	2.739	2.20231	2.62214	2.52115	8.36684	7.61133	3.2872	6.42179	3.90064	0.0319232	0.988473	9.59384	7.12295	10.371	9.02925	1.96666	2.22417	1.6896	1.96014	2.11321	1.58689	1.7435	1.81453	7.0691	1.96724e-05	0.00593836	-7.21471	1.70803e-05	0.00458185	-0.14561	0.849165	0.971566	8.34262	1.58412e-12	1.30415e-09	8.54428	1.20556e-12	1.718e-09	0.000125178	0.999634	0.99985	2.9985	-0.144417	0.199041	0.75619	0.146505
Mtr.36989.1.S1_at		Medtr1g076830.1 | FAD-binding berberine family pro	hypothetical protein predicted by Glimmer/Critica	1.34171	2.06112	1.55094	1.65126	8.65907	6.80401	7.61184	7.69164	6.04038	4.00173e-05	0.0213233	10.2289	9.39087	9.57946	9.73309	7.62825	6.73527	7.18807	7.18386	2.27461	1.85617	4.00955	2.71344	2.54923	0.0021662	0.138271	-7.01965	2.76956e-06	0.00121022	-4.47042	6.38861e-05	0.0573681	7.2342	2.25709e-12	1.60826e-09	5.83659	2.6031e-11	1.76603e-08	-0.348791	0.170708	0.527139	2.73686	-0.151579	0.248163	0.786987	-0.079959
Mtr.49679.1.S1_at		Medtr7g070810.1 | UDP-glucosyltransferase family p	Anthocyanin 3'-O-beta-glucosyltransferase Short=3'GT; EC=2.4.1.238;	1.64104	1.25121	1.39737	1.42987	5.31068	4.55014	2.3986	4.08647	2.6566	0.0149713	0.988473	5.41757	2.11888	4.07977	3.87207	2.04309	2.33091	2.78121	2.38507	2.18174	1.5536	1.59366	1.77634	1.487	0.081668	0.51431	-2.09574	0.0236573	0.466567	-0.608733	0.435547	0.826953	3.58009	5.01064e-08	6.37017e-06	3.51096	6.18437e-08	1.43548e-05	-1.36679	0.000539463	0.0108101	2.49585	0.0199227	0.872328	0.981269	-0.159051
Mtr.10562.1.S1_at		Medtr3g107810.1 | specific tissue protein | LC | c	Organ-specific protein S2	1.50855	1.24725	1.8313	1.52903	6.97386	9.44291	8.37209	8.26295	6.73392	7.58872e-05	0.0352289	11.0179	10.9408	10.8629	10.9405	8.2665	7.32634	7.17829	7.59038	5.50515	3.32235	2.48878	3.77209	3.35015	0.00184051	0.125941	-7.16844	1.34173e-05	0.00382413	-3.81828	0.00084951	0.221516	7.80605	3.65393e-12	2.21486e-09	7.13515	1.01765e-11	8.31462e-09	-1.6251	6.78112e-05	0.00223165	2.79311	0.0315176	0.856064	0.978084	-0.097442
Mtr.37506.1.S1_at		Medtr2g091215.1 | DUF538 family protein | HC | chr	expressed protein	1.62206	2.97593	2.03399	2.21066	7.93399	7.45644	9.72606	8.37216	6.16151	0.000184183	0.0742522	13.856	13.1358	14.0014	13.6644	11.5282	9.92745	10.6004	10.6853	8.70751	3.55265	8.94511	7.06843	2.97904	0.0612173	0.479029	-6.59595	0.00152007	0.105745	-3.6169	0.030076	0.674241	6.94053	3.68674e-12	2.21486e-09	6.68055	5.69834e-12	5.54258e-09	-0.823445	0.00512295	0.0574112	5.70661	-0.159288	0.240725	0.783426	0.122442
Mtr.37112.1.S1_at		Medtr7g098040.1 | peptide transporter | HC | chr7:	Peptide transporter PTR3-A Short=AtPTR3;	4.49577	6.98707	2.06296	4.51527	10.5671	9.93759	9.29835	9.93434	5.41908	0.0062578	0.911336	9.29753	9.54928	9.0308	9.29254	8.60232	9.20767	8.28809	8.69936	5.51577	7.11247	4.11321	5.58048	0.593181	0.409129	0.764632	-3.71206	0.000765453	0.0662506	-3.11887	0.00213787	0.328112	3.64326	4.63484e-08	5.95417e-06	2.85824	6.10555e-07	0.000109396	-2.52261	2.20136e-06	0.000162328	3.21647	-0.345081	0.0751478	0.621206	0.0561509
Mtr.40285.1.S1_at	MtScp1	Medtr3g079590.1 | serine carboxypeptidase-like pro	serine carboxypeptidase S10 family protein	3.41865	2.7161	2.92401	3.01959	10.1881	10.4654	8.48563	9.71304	6.69345	4.30812e-05	0.0223723	11.6308	11.8967	11.6279	11.7185	10.5976	10.9041	10.5976	10.6997	5.563	5.38586	5.29522	5.41469	1.01873	7.81212e-05	0.0166219	-6.30379	1.51725e-10	1.42044e-06	-5.28506	5.58586e-10	3.4229e-05	5.35276	2.9683e-10	6.68719e-08	5.16322	4.45068e-10	1.88089e-07	-3.51183	3.16628e-08	7.66918e-06	3.61855	-0.233149	0.0816046	0.632551	-0.15984
Msa.1648.1.S1_at		Medtr7g089120.3 | tubulin beta-1 chain | HC | chr7	Tubulin beta-3 chain AltName: Full=Beta-3-tubulin; Flags: Fragment;	3.9625	4.10908	3.79748	3.95635	7.95333	6.57639	5.44741	6.65904	2.70269	0.00653177	0.935172	3.72986	4.11389	4.05545	3.9664	4.22126	5.86431	5.74961	5.27839	4.2429	3.97323	3.51436	3.91016	-1.31199	0.0177367	0.356013	-0.0562359	0.900004	0.989244	-1.36823	0.0146877	0.604457	0.423289	0.00872715	0.0962011	0.267887	0.0703006	0.337033	0.0212978	0.876782	0.967407	11.5586	0.0624376	0.615853	0.928297	-0.0944839
Mtr.40908.1.S1_at		Medtr0316s0010.1 | 50S ribosomal protein L6 | HC |	50S ribosomal protein L6, chloroplastic AltName: Full=Protein EMBRYO DEFECTIVE 2394; Flags: Precursor;	4.20959	2.37723	1.83159	2.80614	6.56309	5.19768	3.96455	5.24177	2.43563	0.0380173	0.988473	2.44565	2.40107	2.86702	2.57124	6.36635	2.17128	3.12875	3.8888	2.01273	2.15638	2.00761	2.05891	-1.31755	0.201865	0.62705	-0.512339	0.602094	0.931169	-1.82989	0.090556	0.727496	0.473824	0.00062722	0.0143681	0.449183	0.000944758	0.0295372	0.232277	0.0427935	0.242884	9.1646	0.167169	0.152772	0.715224	0.182354
Mtr.7512.1.S1_at		Medtr8g107370.1 | phosphoethanolamine N-methyltran	Phosphoethanolamine N-methyltransferase EC=2.1.1.103;	2.04194	4.50019	2.09792	2.88002	4.94275	6.30112	5.60402	5.61596	2.73595	0.0145802	0.988473	1.71282	1.91455	2.65169	2.09302	2.16051	7.75015	2.36628	4.09231	1.91453	1.78505	1.41253	1.70404	-1.99929	0.184256	0.613596	-0.388981	0.78357	0.970894	-2.38828	0.1214	0.730733	0.0841274	0.668002	0.904582	-0.217222	0.278848	0.623304	0.802413	0.0013415	0.021441	8.35624	0.251823	0.0824979	0.633661	-0.0461912
Mtr.7596.1.S1_at		Medtr5g063930.1 | major intrinsic protein (MIP) fa	Probable aquaporin NIP4-2 AltName: Full=NOD26-like intrinsic protein 4-2; Short=AtNIP4;2; AltName: Full=Nodulin-26-like major intrinsic protein 5; Short=NodLikeMip5; Short=Protein NLM5;	2.88176	2.64915	2.6785	2.73647	9.38845	10.2938	5.32245	8.3349	5.59843	0.00650479	0.933491	2.38813	4.83117	6.07515	4.43149	5.07702	2.99567	5.34316	4.47195	1.99057	2.02605	2.09599	2.03754	-0.0404645	0.967699	0.994243	-2.39395	0.040484	0.549861	-2.43441	0.0380114	0.692897	7.0932	1.70048e-11	6.63706e-09	6.02314	1.08511e-10	5.73219e-08	-0.737468	0.0222256	0.16021	2.67414	-0.079395	0.544534	0.909171	0.0141442
Mtr.29541.1.S1_at		no hit below tool-cutoff	hypothetical protein predicted by Glimmer/Critica	1.70561	1.80897	2.13465	1.88307	3.05901	4.6447	5.83581	4.51317	2.6301	0.0115168	0.988473	2.03244	2.14845	3.03525	2.40538	2.10204	2.22417	1.90897	2.07839	1.61005	1.56572	1.75286	1.64287	0.326987	0.235327	0.649001	-0.762507	0.0183129	0.429474	-0.43552	0.126675	0.73164	1.03741	0.00015696	0.0051013	0.140561	0.471334	0.773284	-0.0825829	0.669797	0.901684	2.55264	-0.151114	0.276247	0.803555	0.0812404
Mtr.7779.1.S1_at		Medtr7g098160.1 | peptide transporter | HC | chr7:	hypothetical protein predicted by Glimmer/Critica	2.45715	2.36146	2.04194	2.28685	4.34877	6.63309	3.38577	4.78921	2.50236	0.0272781	0.988473	4.51805	5.58449	4.96867	5.02373	3.26403	2.76426	2.7576	2.92863	1.5895	2.65169	2.2065	2.14923	2.0951	0.000429807	0.0535319	-2.8745	5.42552e-05	0.010293	-0.779401	0.0583796	0.714047	0.908533	0.00539779	0.0684314	0.885529	0.0063148	0.0942865	-0.159156	0.561257	0.854307	2.62041	-0.154564	0.294036	0.812204	0.0292746
Mtr.2000.1.S1_at		Medtr4g016610.1 | disease resistance protein (TIR-	hypothetical protein predicted by Glimmer/Critica	3.27815	5.13492	4.76077	4.39128	8.03572	8.51773	9.33251	8.62866	4.23738	0.000568561	0.18434	7.07411	6.58845	8.0142	7.22558	6.50462	7.32634	4.91903	6.24999	4.32292	5.24315	2.78527	4.11711	0.97559	0.261508	0.667612	-3.10847	0.00546396	0.235127	-2.13288	0.0309382	0.674241	1.32433	5.48902e-05	0.00223048	0.751539	0.00451817	0.0777273	-0.835569	0.00223759	0.0312965	6.45817	0.178489	0.244012	0.784815	0.158242
Mtr.11351.1.S1_at		Medtr2g034950.1 | COBRA-like protein 7 precursor |	COBRA-like protein 7 Flags: Precursor;	2.75589	2.90948	4.10625	3.25721	6.8635	7.80332	5.16582	6.61088	3.35368	0.00567223	0.878613	2.08839	2.11331	1.7765	1.99273	2.10066	2.15739	2.84103	2.36636	1.85245	1.82481	2.39311	2.02346	-0.373625	0.165695	0.599342	0.0307211	0.902768	0.989773	-0.342904	0.198795	0.74599	3.06655	7.36155e-07	6.49067e-05	1.90565	7.51746e-05	0.00511816	0.0905164	0.781473	0.939682	3.24215	-0.290261	0.023416	0.500743	-0.0555506
Mtr.36004.1.S1_at	MtGras8	Medtr4g104020.1 | GRAS family transcription factor	Scarecrow-like protein 3 Short=AtSCL3; AltName: Full=GRAS family protein 5; Short=AtGRAS-5;	1.68536	1.76195	1.72671	1.72467	5.38117	8.00289	2.56432	5.31613	3.59146	0.0406547	0.988473	10.1377	10.5424	10.5681	10.416	6.64893	2.36055	2.26851	3.75933	3.44639	2.07668	2.90738	2.81015	6.6567	0.000427971	0.0534118	-7.60588	0.000182242	0.0245438	-0.949183	0.418067	0.820602	6.68551	4.61866e-11	1.42222e-08	6.0822	1.34601e-10	6.8544e-08	-0.77551	0.0200258	0.149433	2.69917	-0.178252	0.220508	0.770837	0.124957
Mtr.12170.1.S1_at		Medtr8g091690.1 | cytochrome P450 family 71 protei	cytochrome P450 family protein	2.36436	6.1689	3.04403	3.8591	9.74416	9.52038	9.3697	9.54474	5.68565	0.00183666	0.434544	9.87737	9.11395	10.7726	9.92132	5.19255	5.35122	6.11668	5.55348	4.68269	4.07569	3.93085	4.22974	4.36784	1.70063e-05	0.00537172	-5.69158	2.63685e-06	0.00116245	-1.32374	0.0197735	0.640886	6.73936	6.96238e-11	1.98437e-08	5.87591	3.26894e-10	1.43082e-07	-0.885694	0.0126925	0.109546	2.72014	-0.0820566	0.643958	0.935179	-0.293651
Mtr.44154.1.S1_at		Medtr8g031320.1 | mitochondral 37S ribosomal S27-l	expressed protein	3.21885	4.02587	3.87386	3.70619	4.99339	7.72085	8.47311	7.06245	3.35626	0.0134313	0.988473	5.77883	3.36925	6.21263	5.12024	1.17152	1.17152	1.81511	1.38605	4.56074	2.08425	1.28581	2.6436	3.73419	0.00616335	0.237235	-2.47664	0.0386187	0.541776	1.25755	0.241114	0.754518	0.16043	0.311313	0.698061	0.121407	0.439137	0.751884	0.199764	0.212896	0.585471	11.0633	-0.0659548	0.355894	0.843489	-0.0541006
Mtr.4929.1.S1_at		Medtr3g065480.1 | calmodulin-binding heat-shock pr	hypothetical protein predicted by Glimmer/Critica	2.42192	2.51146	1.9445	2.29263	5.29355	5.11204	4.2407	4.8821	2.58947	0.000385951	0.136707	1.93537	1.75981	3.52977	2.40832	1.3883	1.62887	1.65197	1.55638	1.88886	1.55181	1.62635	1.68901	0.851938	0.0851685	0.519616	-0.719311	0.135158	0.731422	0.132627	0.765762	0.950329	-0.561551	0.00517795	0.0663103	-0.537232	0.0067845	0.0982373	-0.0512395	0.759358	0.932421	8.35949	-0.0536012	0.571081	0.917361	0.106761
Mtr.40995.1.S1_at	MtZip7	Medtr3g058630.1 | ZIP metal ion transporter family	Zinc transporter 11 AltName: Full=ZRT/IRT-like protein 11; Flags: Precursor;	1.86517	1.86517	1.53338	1.75458	9.00999	8.90651	4.08221	7.33291	5.57833	0.00863817	0.988473	2.76227	2.25252	6.05147	3.68876	3.03385	2.74111	2.18734	2.6541	2.15638	2.00462	1.89929	2.0201	1.03465	0.284379	0.683829	-1.66866	0.102692	0.692501	-0.634005	0.501143	0.855577	2.61646	3.0584e-08	4.1463e-06	2.29048	1.2828e-07	2.71999e-05	0.380599	0.0845207	0.364987	7.25628	0.116666	0.332005	0.830866	0.0357722
Mtr.575.1.S1_at		Medtr6g013420.1 | blue copper-like protein | HC |	Lamin-like protein Flags: Precursor;	1.75948	4.04491	2.47859	2.76099	5.24299	4.48227	5.96243	5.22923	2.46824	0.0137953	0.988473	1.89331	2.25069	2.80043	2.31481	2.07659	2.90399	1.87795	2.28618	2.16774	2.0012	2.44511	2.20468	0.0286325	0.931454	0.985978	-0.110126	0.741671	0.962782	-0.0814937	0.806951	0.962243	0.10719	0.756729	0.935502	-0.148945	0.667491	0.880238	-0.135186	0.696395	0.91187	10.2355	0.188538	0.196475	0.754426	0.0337797
Mtr.51015.1.S1_at		Medtr1g100120.1 | transmembrane protein | HC | chr	hypothetical protein	2.34464	3.39982	3.1807	2.97506	4.93444	4.64687	8.42511	6.00214	3.02708	0.0341954	0.988473	2.32899	3.3819	2.25759	2.65616	2.17712	2.22417	1.88062	2.09397	2.05712	2.42431	6.54585	3.67576	0.56219	0.622385	0.877252	1.0196	0.380805	0.850582	1.58179	0.189214	0.74318	-0.0501334	0.767003	0.938034	-0.302124	0.0934308	0.38507	-0.111028	0.514889	0.831158	9.4281	0.130883	0.13623	0.698365	0.0949188
Mtr.37021.1.S1_at		Medtr1g105120.1 | plastocyanin-like domain protein	Mavicyanin	2.47515	2.10073	2.84794	2.4746	8.40526	5.44011	10.1564	8.00058	5.52597	0.00455775	0.779297	11.3479	11.4252	11.7348	11.5027	9.57443	9.58329	9.33028	9.496	1.77926	2.30853	4.1604	2.7494	2.00666	0.00701097	0.251407	-8.75327	4.87956e-07	0.000339784	-6.74661	3.16381e-06	0.00881235	9.50429	1.22654e-13	2.69853e-10	8.28522	5.91691e-13	1.03593e-09	0.100039	0.688393	0.908493	2.84263	0.491967	0.00390967	0.329541	-0.0917332
Mtr.12447.1.S1_at		Medtr4g104510.1 | transmembrane amino acid transpo	lysine and histidine specific transporter, putative	8.4618	6.72557	8.36773	7.8517	10.0327	11.2224	10.3692	10.5414	2.68973	0.0044928	0.77552	3.85495	4.19934	5.24468	4.43299	7.14118	3.57117	3.45122	4.72119	4.0456	4.70181	7.25784	5.33508	-0.288195	0.814521	0.953791	0.902088	0.470205	0.885625	0.613893	0.619669	0.901923	-0.54043	0.00130033	0.0244798	0.168525	0.214166	0.558977	0.0710629	0.589941	0.867229	9.50815	0.113336	0.50204	0.898119	-0.475785
Mtr.44487.1.S1_at		Medtr4g011030.1 | DUF761 domain protein | HC | chr	hypothetical protein predicted by Glimmer/Critica	2.37381	1.88663	5.87039	3.37694	7.3998	5.48926	7.70152	6.86353	3.48658	0.0329179	0.988473	2.3215	2.68966	2.59812	2.53642	2.51964	1.90983	2.13962	2.1897	2.62365	5.70785	6.86	5.06383	0.346727	0.723432	0.919877	2.52741	0.0299085	0.506525	2.87414	0.0173846	0.624682	0.490593	0.0925759	0.406949	0.548691	0.0636749	0.321592	0.214174	0.439575	0.784491	6.49588	0.0869195	0.658905	0.937982	-0.507666
Mtr.37241.1.S1_at		Medtr1g062250.1 | nucleobase:cation symporter, put	DnaJ homolog subfamily C member 28	2.2624	4.05234	4.79802	3.70425	5.14489	7.32344	8.75728	7.0752	3.37095	0.0256644	0.988473	2.37261	1.824	3.86371	2.68677	1.88408	2.21959	1.5368	1.88016	1.61693	1.824	1.43837	1.62643	0.806616	0.135225	0.5744	-1.06034	0.0612923	0.619752	-0.253726	0.613458	0.899459	-0.0637774	0.718707	0.922384	0.414722	0.0342212	0.238918	-0.136483	0.445474	0.788456	9.65955	0.0382522	0.6824	0.944159	-0.0118574
Mtr.40026.1.S1_at		Medtr7g089120.1 | tubulin beta-1 chain | HC | chr7	Tubulin beta-6 chain AltName: Full=Beta-6-tubulin;	6.2592	7.41352	6.77421	6.81564	9.64079	9.66606	8.19415	9.167	2.35136	0.00489509	0.815557	2.23885	2.45823	3.45909	2.71872	2.13921	7.185	6.72022	5.34815	4.38333	1.96253	2.00761	2.78449	-2.62942	0.0901061	0.52481	0.0657685	0.962426	0.996189	-2.56365	0.0969521	0.727496	0.488804	0.00254018	0.0399941	0.243577	0.081161	0.361465	0.0802293	0.541365	0.844397	10.5875	-0.0378252	0.805443	0.969701	-0.201404
Mtr.16863.1.S1_at	MtCbf2	Medtr2g081630.1 | nuclear transcription factor Y p	Nuclear transcription factor Y subunit C-1 Short=AtNF-YC-1; AltName: Full=Transcriptional activator HAP5A;	10.3161	5.49971	4.17482	6.66356	11.5671	11.1777	11.6685	11.4711	4.80757	0.0269242	0.988473	9.04815	9.30849	8.40344	8.92003	9.69859	10.029	9.72174	9.81644	6.6142	7.71231	4.9973	6.44127	-0.896412	0.188962	0.617515	-2.47876	0.00461003	0.212306	-3.37517	0.000789958	0.215476	2.36184	2.41817e-06	0.000178531	1.56073	0.000121857	0.00728501	-0.344699	0.236042	0.614102	7.44682	-0.245006	0.100686	0.656457	-0.0927457
Mtr.15949.1.S1_at		Medtr6g087680.1 | ABIL1-like protein | HC | chr6:3	Protein ABIL1 AltName: Full=Abl interactor-like protein 1; Short=AtABIL1;	2.19546	1.50036	1.65318	1.783	5.99527	5.89052	8.46925	6.78501	5.00202	0.000803218	0.241273	1.89236	1.45185	1.61005	1.65142	1.4998	1.64395	1.68252	1.60876	1.57969	1.4078	1.63344	1.54031	0.0426635	0.751729	0.930895	-0.111111	0.419243	0.867364	-0.0684477	0.61373	0.899536	1.7659	2.17188e-05	0.00106471	1.61489	4.97636e-05	0.00384057	1.0654	0.00151298	0.0233473	9.15433	0.135539	0.367782	0.848301	-0.0974007
Mtr.40447.1.S1_at		Medtr2g015790.1 | ribosomal protein L34 | HC | chr	50S ribosomal protein L34, chloroplastic AltName: Full=CL34; Flags: Precursor;	3.48274	3.72794	5.77265	4.32778	6.61351	6.54854	6.82157	6.66121	2.33343	0.012198	0.988473	2.40058	2.13445	3.36925	2.63476	1.93537	1.93537	1.30513	1.72529	2.04309	1.7524	1.7979	1.86447	0.90947	0.0261688	0.39832	-0.770295	0.0494211	0.584906	0.139175	0.683743	0.923787	0.537776	9.60482e-05	0.00345604	0.52441	0.000119769	0.00718825	0.202272	0.0500763	0.267787	9.72836	0.0696403	0.415799	0.868203	0.173258
Mtr.7475.1.S1_at		Medtr5g035640.1 | transmembrane protein, putative	hypothetical protein predicted by Glimmer/Critica	2.36093	2.00032	2.45451	2.27192	4.36447	3.30007	6.20919	4.62458	2.35266	0.0221523	0.988473	12.7075	12.0323	12.3328	12.3575	7.63614	9.27494	2.12305	6.34471	6.21246	2.02452	3.64833	3.96177	6.0128	0.0123206	0.313126	-8.39574	0.00216771	0.1327	-2.38294	0.231801	0.752279	9.33572	1.2846e-12	1.15761e-09	8.3659	4.4959e-12	4.66949e-09	-0.195909	0.517274	0.832071	2.69181	-0.0270366	0.849411	0.977019	-0.312114
Mtr.25379.1.S1_at		Medtr3g118535.1 | histone deacetylase family prote	hypothetical protein predicted by Glimmer/Critica	2.5953	4.12941	2.81708	3.1806	5.73561	4.97873	6.09941	5.60459	2.42399	0.00400831	0.714331	6.79443	1.73695	4.65754	4.3963	1.62696	2.00553	1.54535	1.72595	1.61126	1.78505	4.07566	2.49066	2.67035	0.0643479	0.486686	-1.90565	0.162839	0.753276	0.764707	0.552756	0.877127	-0.31332	0.00999988	0.105071	-0.293287	0.0143253	0.150544	0.0894966	0.3975	0.75592	9.4077	0.0603277	0.417428	0.86825	0.0289065
Mtr.37617.1.S1_at		Medtr2g078730.1 | branched-chain-amino-acid aminot	branched-chain amino acid aminotransferase	2.13238	2.40445	2.14708	2.22797	6.3374	6.31348	2.86455	5.17181	2.94384	0.0282809	0.988473	8.56159	8.29431	8.12752	8.32781	7.69754	6.89919	8.24106	7.6126	4.18538	2.86708	4.8944	3.98229	0.715209	0.219539	0.638971	-4.34552	5.87591e-05	0.0110111	-3.63031	0.00019365	0.11749	0.815435	0.00456837	0.0607124	0.577829	0.0293682	0.221082	-0.274418	0.26165	0.639595	11.6262	-0.0877881	0.250646	0.788044	-0.118416
Mtr.26972.1.S1_at		Medtr1g055250.1 | F-box protein interaction domain	hypothetical protein predicted by Glimmer/Critica	3.56102	2.34559	3.39962	3.10208	7.20324	6.03093	3.69108	5.64175	2.53967	0.0399237	0.988473	8.75159	8.89336	7.49316	8.37937	2.5174	2.70187	1.99007	2.40311	2.25618	2.02552	2.01068	2.09746	5.97626	4.9448e-07	0.000445599	-6.28191	3.44556e-07	0.000289229	-0.305652	0.437003	0.827279	2.05383	3.97032e-07	3.89108e-05	1.95895	6.50519e-07	0.000114044	-2.08754	3.34633e-07	3.94781e-05	3.57807	0.0427352	0.733461	0.954547	-0.120046
Mtr.35950.1.S1_at		no hit below tool-cutoff	hypothetical protein predicted by Glimmer/Critica	1.79767	1.65324	2.56988	2.00693	9.01939	8.3421	4.63576	7.33242	5.32549	0.00535346	0.84989	5.33803	6.55754	5.29732	5.73096	5.38504	3.71754	2.37925	3.82728	1.85245	3.11304	1.70327	2.22292	1.90368	0.0431834	0.441148	-3.50804	0.00245899	0.143507	-1.60436	0.07702	0.723875	-0.0835349	0.557391	0.856239	-0.0958669	0.501766	0.792433	0.0402418	0.776162	0.937994	2.61545	-0.12627	0.301709	0.816507	0.0606403
Mtr.34395.1.S1_at		Medtr4g074370.1 | integral membrane single C2 doma	C2 domain-containing protein	4.82761	2.98255	3.83091	3.88036	5.69569	7.86972	9.49841	7.68794	3.80758	0.0129998	0.988473	1.61251	2.75928	6.33771	3.56983	1.90596	2.31645	1.6704	1.96427	4.13313	2.11313	5.64923	3.96516	1.60556	0.253238	0.661313	0.395332	0.768759	0.968062	2.00089	0.164189	0.739754	-0.36803	0.0848986	0.388791	-0.736656	0.00283892	0.0588112	-0.245403	0.233727	0.611385	8.76527	-0.249855	0.00195742	0.261836	0.0782233
Mtr.15596.1.S1_s_at		Medtr4g108040.1 | integral membrane single C2 doma	C2 domain-containing protein	1.70161	1.91543	1.70246	1.77317	2.75082	4.76142	5.87427	4.46217	2.689	0.0167651	0.988473	1.83052	1.57378	4.11187	2.50539	1.71092	1.52383	1.96115	1.73197	1.83052	1.53977	2.0116	1.79397	0.773425	0.243926	0.655354	-0.711426	0.280405	0.801393	0.0619987	0.921875	0.987793	-0.64878	0.0183054	0.157006	-0.821306	0.00483878	0.0809255	-0.255324	0.302029	0.680655	7.88547	-0.357459	0.000119576	0.0691264	0.156101
Mtr.10862.1.S1_at		Medtr7g111350.1 | low temperature and salt respons	Hydrophobic protein RCI2B AltName: Full=Low temperature and salt-responsive protein LTI6B;	3.65168	5.47554	3.51396	4.21373	6.59918	8.58863	7.07221	7.42001	3.20628	0.00656963	0.9384	8.22321	8.92349	9.16026	8.76899	8.41761	9.82043	10.3876	9.54188	7.04835	3.7454	10.0001	6.93128	-0.77289	0.599925	0.866685	-1.83771	0.231726	0.778388	-2.6106	0.104336	0.728673	0.156508	0.656248	0.899909	-1.01495	0.0123024	0.138579	0.646691	0.0844253	0.364825	10.2254	0.0650367	0.461828	0.884362	0.0905556
Mtr.15274.1.S1_x_at		Medtr1g088620.1 | universal stress protein, putati	hypothetical protein predicted by Glimmer/Critica	6.02632	3.89607	3.86389	4.59543	7.07138	6.0712	7.9962	7.04626	2.45083	0.0229113	0.988473	5.40767	6.71264	6.85747	6.32593	6.64845	2.35041	8.72185	5.9069	9.30525	6.01147	8.67477	7.99717	0.419025	0.800744	0.949324	1.67124	0.329576	0.826849	2.09027	0.230918	0.75187	0.0631981	0.655006	0.899414	0.188885	0.196492	0.538016	0.214245	0.146946	0.489629	5.04517	-0.118632	0.42589	0.871114	-0.126198
Mtr.15548.1.S1_at		Medtr1g017910.1 | exocyst subunit exo70 family pro	Exocyst complex component 7 AltName: Full=Exocyst complex component Exo70; Short=rExo70;	2.43281	2.10147	2.04194	2.19207	7.23565	7.10693	3.37616	5.90625	3.71417	0.0166985	0.988473	8.66697	7.48514	8.532	8.22803	1.76692	1.44435	2.05849	1.75658	1.7872	3.555	1.80063	2.38095	6.47145	3.57101e-06	0.0017575	-5.84709	7.31751e-06	0.00239787	0.624361	0.275835	0.760397	2.89758	9.7628e-08	1.15047e-05	1.66598	2.65449e-05	0.00238857	1.80983	1.20867e-05	0.000601286	3.56045	-0.387987	0.0567523	0.581594	-0.0561287
Msa.2793.1.S1_at		Medtr4g073690.1 | nodulin-like/MFS transporter | H	nodulin family protein	2.07334	5.83879	2.35835	3.4235	6.73393	7.02544	7.07752	6.94563	3.52213	0.0172555	0.988473	2.17712	1.64797	1.78731	1.8708	2.17712	2.17257	2.17712	2.1756	5.19244	1.88725	7.78721	4.95563	-0.304804	0.81547	0.954086	3.08483	0.0423788	0.557416	2.78003	0.0610694	0.714597	-1.69114	7.95055e-05	0.00298479	-0.57682	0.0664597	0.328402	-2.70925	8.22737e-07	7.75626e-05	11.7207	-0.0356018	0.680323	0.944124	0.129408
Mtr.38518.1.S1_at		Medtr3g101490.1 | DUF829 domain protein | HC | chr	expressed protein	1.90147	5.57998	3.107	3.52948	7.35446	6.53283	6.73073	6.87267	3.34319	0.0149295	0.988473	8.32359	1.98771	5.48675	5.26602	2.03417	1.39716	1.89882	1.77672	2.65169	7.17984	5.83408	5.22187	3.4893	0.0734945	0.501625	-0.0441507	0.979667	0.998208	3.44515	0.0764793	0.723875	0.105194	0.4232	0.781243	-0.0582192	0.654388	0.8746	0.240338	0.0830975	0.361659	8.93661	-0.117877	0.279097	0.805446	-0.169347
Mtr.30611.1.S1_at		Medtr3g118535.1 | histone deacetylase family prote	hypothetical protein predicted by Glimmer/Critica	3.96407	5.06186	2.32052	3.78215	6.52407	6.1923	8.5257	7.08069	3.29854	0.0140911	0.988473	6.65933	2.63629	5.70797	5.0012	2.72202	1.63841	4.05429	2.80491	3.09899	3.30879	8.14885	4.85221	2.19629	0.20736	0.631351	-0.148988	0.927827	0.992428	2.0473	0.236598	0.753911	-0.685675	0.00223708	0.0365167	-0.406361	0.0398966	0.256482	0.135687	0.455076	0.794635	6.65539	0.0624728	0.566392	0.915859	0.227898
Mtr.36792.1.S1_at		Medtr1g073700.1 | cyclopropane-fatty-acyl-phosphol	cyclopropane-fatty-acyl-phospholipid synthase	3.62178	2.79301	2.80889	3.07456	9.77727	10.0656	7.33146	9.05812	5.98356	0.000409735	0.141852	2.64474	2.91008	2.65116	2.73533	2.30625	2.36906	2.77537	2.48356	2.98165	5.31083	2.77537	3.68928	0.251765	0.692924	0.907769	0.953954	0.161248	0.752671	1.20572	0.0876015	0.727173	0.97756	0.00422404	0.0575158	1.21437	0.000929138	0.0292128	-1.11495	0.00173749	0.0258548	9.48108	-0.160563	0.508743	0.899494	-0.0428261
Mtr.1484.1.S1_at	MtGras4	Medtr7g109580.1 | GRAS family transcription factor	DELLA protein RGA2 AltName: Full=RGA-like protein 2; AltName: Full=BrRGA2;	1.67385	1.43343	1.68719	1.59815	5.55541	2.98541	4.73901	4.42661	2.82845	0.00643766	0.928204	2.10572	2.11122	3.93482	2.71725	3.63099	1.5508	3.66522	2.949	2.11122	1.6704	1.85539	1.879	-0.231751	0.746228	0.928851	-0.83825	0.261594	0.791213	-1.07	0.162436	0.739754	1.6093	3.61931e-05	0.00158871	1.21316	0.000419407	0.0171873	0.0423166	0.867676	0.965278	7.28585	0.305469	0.26725	0.797581	-0.0519023
Mtr.40866.1.S1_at		Medtr6g086560.1 | sigma factor sigb regulation pro	sigma factor SigB regulation protein RsbQ	2.5953	5.69959	4.30285	4.19925	7.90536	6.23377	6.29034	6.80982	2.61057	0.0310607	0.988473	1.79208	2.19514	5.34183	3.10968	3.0393	1.5214	3.5056	2.68876	2.29371	2.19514	2.06535	2.18473	0.420918	0.666186	0.895873	-0.924949	0.354788	0.837727	-0.50403	0.606479	0.896751	1.56063	0.000323884	0.00885234	1.04807	0.00568752	0.0885692	-0.430149	0.190832	0.557042	7.51468	-0.385674	0.00973897	0.41138	0.0604545
[truncated: 111 more columns]

## Sheet: Induced in APP and by Myc-LCOs
GeneChip ID	Gene	M. truncatula genome 4.0	Gene product	NAP C1	NAP C2	NAP C3	NAP Mean	APP P1	APP P2	APP P3	APP Mean	logFC APP_vs_NAP	p APP_vs_NAP	pFDR APP_vs_NAP	ARB A1	ARB A3	ARB A5	ARB Mean	CMR K1	CMR K4	CMR K5	CMR Mean	EPI E1	EPI E2	EPI E3	EPI Mean	logFC ARB_vs_CMR	p ARB_vs_CMR	pFDR ARB_vs_CMR	logFC EPI_vs_ARB	p EPI_vs_ARB	pFDR EPI_vs_ARB	logFC EPI_vs_CMR	p EPI_vs_CMR	pFDR EPI_vs_CMR	logFC GiMyc_Control	p GiMyc_Control	FDR p GiMyc_Control	logFC GmMyc_Control	p GmMyc_Control	FDR p GmMyc_Control	logFC Phosphate_Control	p Phosphate_Control	FDR p Phosphate_Control	WT Myc Nod Log AveExpr	WT sMyc vs C 6h logFC	WT sMyc vs C 6h p	WT sMyc vs C 6h pFDR	WT sMyc vs C 24h logFC
Mtr.35511.1.S1_at		Medtr5g045470.1 | inhibitor of trypsin and hageman	Glu S.griseus protease inhibitor AltName: Full=BGIA;	1.57674	2.34711	1.63722	1.85369	11.5918	11.2836	11.5629	11.4794	9.62575	7.78386e-08	0.000379155	12.9632	12.5284	12.2099	12.5672	11.9853	12.3414	11.9915	12.1061	10.2536	7.51952	3.17683	6.98331	0.461094	0.770686	0.938513	-5.58388	0.0072776	0.276689	-5.12278	0.011102	0.564294	5.90696	5.70621e-08	7.16526e-06	5.24793	2.02323e-07	4.06489e-05	-3.80199	5.53888e-06	0.000330488	5.53904	4.12436	3.25237e-13	2.49123e-09	0.57021
Mtr.46524.1.S1_at		Medtr8g022270.1 | ABC transporter B family-like pr	Multidrug resistance protein 11 AltName: Full=P-glycoprotein 19;	3.55683	6.23713	1.56578	3.78658	9.72998	10.0398	7.2862	9.01866	5.23208	0.0107406	0.988473	11.1185	10.1017	11.2872	10.8358	7.10671	6.26047	6.18161	6.51626	6.35435	7.0363	6.64887	6.67984	4.31952	6.09476e-06	0.00261459	-4.15595	7.99854e-06	0.0025933	0.163574	0.680715	0.922912	6.69082	2.56598e-11	9.03669e-09	5.65081	1.73577e-10	8.37516e-08	-1.36436	0.00035175	0.00783802	4.58776	2.5141	4.04468e-12	2.75389e-08	-0.0842353
Mtr.42828.1.S1_at	MtVapyrin	Medtr6g027840.1 | ankyrin repeat RF-like protein,	hypothetical protein predicted by Glimmer/Critica	3.62825	7.9861	5.01708	5.54381	10.2363	10.2439	7.61504	9.36508	3.82127	0.0316859	0.988473	10.0892	8.56225	9.96063	9.53736	5.69618	6.83558	7.42291	6.65156	4.04634	5.96374	3.53985	4.51664	2.8858	0.00571172	0.229673	-5.02071	0.000218778	0.0281644	-2.13492	0.023554	0.656463	3.97886	1.04284e-08	1.56243e-06	3.2251	1.01948e-07	2.21531e-05	-1.8209	3.26503e-05	0.00125754	8.42257	1.94627	2.00523e-10	9.45204e-07	1.20993
Mtr.12950.1.S1_at		Medtr5g004990.1 | hypothetical protein | HC | chr5	hypothetical protein predicted by Glimmer/Critica	1.70161	1.52878	7.25102	3.4938	8.82568	9.36135	9.967	9.38468	5.89087	0.0132221	0.988473	1.60496	1.93949	1.93537	1.82661	1.72776	1.82152	1.65899	1.73609	1.33267	2.13945	1.5753	1.68247	0.0905174	0.672686	0.89888	-0.144133	0.505202	0.898718	-0.0536158	0.801606	0.961099	1.52756	0.0149549	0.13731	1.8251	0.00542369	0.0863613	-0.431584	0.43604	0.782477	7.00067	1.86626	0.00104924	0.20943	0.761692
Mtr.4975.1.S1_s_at		Medtr5g055690.1 | flavonol synthase/flavanone 3-hy	Protein SRG1 AltName: Full=Protein SENESCENCE-RELATED GENE 1; Short=AtSRG1;	3.01327	2.2268	1.67264	2.30424	5.7887	5.86679	4.73503	5.46351	3.15927	0.000766856	0.233788	5.4853	2.07837	6.31622	4.62663	1.8725	1.85736	1.77422	1.83469	1.68387	1.80361	1.83141	1.77297	2.79194	0.0208165	0.373966	-2.85366	0.0189333	0.434529	-0.0617247	0.950163	0.992039	1.80256	7.85615e-05	0.00295706	1.46606	0.000452366	0.0180352	-0.451945	0.162631	0.515244	7.89671	1.10896	1.76209e-08	4.3191e-05	-0.173109
Mtr.12632.1.S1_at		Medtr2g437880.1 | cytochrome P450 family 81 protei	cytochrome P450 family protein	6.88231	4.85798	3.17494	4.97174	9.82261	9.9802	10.4422	10.0817	5.10992	0.00211248	0.470723	6.76757	9.01807	7.32634	7.70399	8.1629	10.0554	10.3666	9.52831	7.34164	7.08209	11.5216	8.64844	-1.82431	0.192758	0.62081	0.944449	0.48114	0.889844	-0.879866	0.510666	0.859254	3.43581	2.50462e-06	0.000183222	2.46348	6.09387e-05	0.00444019	2.52615	4.85193e-05	0.00172158	8.53797	1.04432	0.000248512	0.112803	-0.179857
Mtr.2055.1.S1_at		Medtr4g133890.1 | myosin II heavy chain family pro	expressed protein	1.96677	1.73508	1.71465	1.8055	7.31945	7.40149	3.18996	5.9703	4.1648	0.0151662	0.988473	1.67072	2.03278	4.3064	2.66997	5.53401	3.69228	1.99102	3.7391	1.68387	1.40461	1.54424	1.54424	-1.06914	0.304236	0.696724	-1.12573	0.28121	0.801963	-2.19486	0.0557514	0.711588	2.60686	9.57862e-05	0.00345067	1.74249	0.00230839	0.0520225	1.81264	0.00175138	0.0260172	6.1333	1.03728	1.58131e-06	0.00225348	0.0265448
Mtr.45869.1.S1_at		Medtr5g075400.1 | hypothetical protein | HC | chr5	hypothetical protein similar to Oryza sativa chromosome 1, OSJNBa0090K04.28	2.28573	2.2708	2.84816	2.46823	9.88631	9.81809	10.055	9.9198	7.45157	1.03443e-07	0.000452769	9.55863	9.24777	9.85179	9.55273	8.29053	7.56108	1.65697	5.83619	2.51639	4.42462	1.65035	2.86379	3.71654	0.0582339	0.473795	-6.68894	0.00445072	0.208033	-2.97241	0.114322	0.728857	5.13018	2.23968e-08	3.1299e-06	4.15883	2.14244e-07	4.20783e-05	-2.89004	8.7868e-06	0.000472314	3.34521	0.874897	8.9171e-05	0.056919	-0.0975827
Mtr.44405.1.S1_at		Medtr1g062860.1 | eukaryotic-type carbonic anhydra	Bifunctional monodehydroascorbate reductase and carbonic anhydrase nectarin-3 EC=1.6.5.4; EC=4.2.1.1; AltName: Full=Nectarin-III; Contains: RecName: Full=Nectarin-2; Flags: Precursor;	5.97218	7.26572	5.00541	6.0811	10.2419	9.64943	7.30242	9.06459	2.98349	0.0232257	0.988473	1.65282	1.75313	1.56772	1.65789	1.77079	1.92257	1.51016	1.73451	1.77926	2.06135	2.00761	1.94941	-0.0766187	0.576075	0.856468	0.291517	0.0593208	0.615395	0.214899	0.14258	0.735617	-0.547509	0.0868295	0.392994	1.33034	0.000736609	0.0249933	-1.16103	0.00200434	0.0288702	6.42563	0.706372	0.00872519	0.403872	-0.0480187
Mtr.9002.1.S1_at		Medtr3g088565.1 | 1-aminocyclopropane-1-carboxylat	1-aminocyclopropane-1-carboxylate oxidase, putative / ACC oxidase, putative	3.2081	7.05544	3.35668	4.54007	10.4278	10.8487	8.34535	9.87393	5.33386	0.0068944	0.963775	1.9102	2.05099	2.35644	2.10588	2.02542	1.80787	2.64411	2.15913	3.01565	2.61711	1.9212	2.51799	-0.0532536	0.872084	0.970824	0.412111	0.235873	0.779771	0.358858	0.296413	0.769742	0.895739	0.0212594	0.173006	1.39326	0.00147703	0.0390633	0.216002	0.533292	0.839885	8.88245	0.687511	0.048808	0.563729	-0.227002
Mtr.8993.1.S1_at		Medtr8g107620.1 | purple acid phosphatase family p	purple acid phosphatase, putative	2.12545	2.23515	2.92919	2.42993	6.48743	6.38966	4.46407	5.78039	3.35046	0.00210191	0.470077	3.05281	5.11618	3.7704	3.9798	1.6376	1.93537	2.27644	1.94981	1.95112	2.21656	2.34499	2.17089	2.02999	0.00326073	0.17664	-1.80891	0.00602185	0.246663	0.221083	0.655643	0.914566	-0.889426	0.00219373	0.0360045	-0.782512	0.00509872	0.0831189	-2.36205	3.25143e-07	3.87628e-05	5.35406	0.611662	0.0365929	0.538247	-0.275087
Mtr.7716.1.S1_at		Medtr2g023150.1 | receptor-like kinase | HC | chr2	hypothetical protein predicted by Glimmer/Critica	3.11671	2.68134	3.84718	3.21507	6.89299	7.05746	4.34451	6.09832	2.88325	0.0141069	0.988473	7.32927	6.76338	7.30174	7.13146	3.07151	5.76443	7.69301	5.50965	1.89203	3.19403	2.43835	2.50814	1.62181	0.158015	0.591368	-4.62333	0.002495	0.145193	-3.00151	0.021396	0.651642	2.52845	4.38264e-06	0.00029512	2.56008	3.87227e-06	0.000510291	-0.572808	0.0933928	0.385616	3.85639	0.472259	0.0069195	0.381258	0.340381
Mtr.4046.1.S1_at		Medtr6g464840.1 | molybdenum cofactor sulfurase |	expressed protein	3.98576	2.43398	1.77036	2.73003	8.43431	7.52588	4.97109	6.97709	4.24706	0.00833653	0.988473	7.97782	8.11358	7.00809	7.69983	2.02584	1.53739	2.20102	1.92142	1.8352	1.83572	1.72008	1.797	5.77841	1.38363e-07	0.0001863	-5.90283	1.1846e-07	0.000142333	-0.124418	0.691909	0.926894	2.80697	1.19351e-06	9.84329e-05	2.13167	1.82186e-05	0.00177771	-0.54094	0.103249	0.407555	7.29245	0.321376	0.0400324	0.549719	-0.256472
Mtr.49783.1.S1_at		Medtr4g076490.1 | glucan endo-1,3-beta-glucosidase	Glucan endo-1,3-beta-glucosidase, acidic isoform GI9 EC=3.2.1.39; AltName: Full=(1->3)-beta-glucan endohydrolase; Short=(1->3)-beta-glucanase; AltName: Full=Beta-1,3-endoglucanase; AltName: Full=PR-2B; AltName: Full=PR-36; Flags: Precursor;	1.86227	3.89973	1.75693	2.50631	7.25463	6.34636	4.03017	5.87705	3.37074	0.0186809	0.988473	3.04994	4.24017	3.18079	3.4903	3.16104	3.03047	3.23799	3.14317	2.2388	2.40589	2.10243	2.24904	0.347132	0.274237	0.677851	-1.24126	0.00344782	0.17807	-0.894125	0.0175466	0.625855	1.82773	2.84289e-05	0.00131422	2.05547	9.28312e-06	0.00105734	-1.35483	0.000389477	0.00843037	6.46657	0.470808	0.0509861	0.568473	0.12609
[truncated: 111 more columns]

## Sheet: nsMyc not Nod not RAM1 nsMyc
GeneChip ID	Gene	M. truncatula genome 4.0	Gene product	logFC APP_vs_NAP	p APP_vs_NAP	pFDR APP_vs_NAP	logFC ARB_vs_CMR	p ARB_vs_CMR	pFDR ARB_vs_CMR	logFC GiMyc_Control	p GiMyc_Control	FDR p GiMyc_Control	logFC GmMyc_Control	p GmMyc_Control	FDR p GmMyc_Control	logFC Phosphate_Control	p Phosphate_Control	FDR p Phosphate_Control	WT Myc Nod Log AveExpr	WT sMyc vs C 6h logFC	WT sMyc vs C 6h p	WT sMyc vs C 6h pFDR	WT sMyc vs C 24h logFC	WT sMyc vs C 24h p	WT sMyc 24h pFDR	WT s/nsMyc vs C 6h logFC	WT s/nsMyc vs C 6h p	WT s/nsMyc vs C 6h pFDR	WT s/nsMyc vs C 24h logFC	WT s/nsMyc vs C 24h p	WT s/nsMyc vs C 24h pFDR	WT nsMyc vs C 6h logFC	WT nsMyc vs C 6h p	WT nsMyc vs C 6h pFDR	WT nsMyc vs C 24h logFC	WT nsMyc vs C 24h p	WT nsMyc vs C 24h pFDR	WT Nod vs C 6h logFC	WT Nod vs C 6h p	WT Nod vs C 6h pFDR	WT Nod vs C 24h logFC	WT Nod vs C 24h p	WT Nod 24h pFDR	Mutants Myc Log AveExpr	NFP sMyc vs C 6h logFC	NFP sMyc vs C 6h p	NFP sMyc vs C 6h pFDR	NFP s/nsMyc vs C 6h logFC	NFP s/nsMyc vs C 6h p
Mtr.4951.1.S1_at		Medtr1g088925.1 | monothiol glutaredoxin-S2 protei	Monothiol glutaredoxin-S11 Short=AtGrxS11;	-0.200015	0.43949	0.988473	-0.0412044	0.72137	0.919362	-0.3608	0.627013	0.887169	1.90948	0.0220939	0.189777	-0.389533	0.600155	0.871715	3.86407	1.11382	0.000186238	0.0959015	-0.0383933	0.883405	0.9999	0.185392	0.480719	0.960088	0.15565	0.553317	0.945802	1.46646	4.46712e-06	0.00720358	-0.0433747	0.868414	0.999984	-0.0062403	0.980979	0.998906	0.157889	0.547661	0.936843	4.09052	0.457353	0.271946	0.913858	-0.488626	0.241066
Mtr.8612.1.S1_at		Medtr2g022370.1 | extracellular dermal glycoprotei	Basic 7S globulin 2 AltName: Full=SBg7S; Short=Bg; Contains: RecName: Full=Basic 7S globulin 2 high kDa subunit; Contains: RecName: Full=Basic 7S globulin 2 low kDa subunit; Flags: Precursor;	0.273314	0.474442	0.988473	-0.431673	0.0143229	0.330149	0.520688	0.14512	0.506241	1.89543	0.000116635	0.0070975	-0.0272549	0.936214	0.98318	7.96761	0.14802	0.786303	0.965015	0.357995	0.513348	0.994386	-0.205768	0.706429	0.984502	-1.34123	0.0193305	0.567306	1.20603	0.0338284	0.843773	-0.381999	0.485744	0.999984	-0.502742	0.360426	0.936906	-0.127102	0.815884	0.984264	7.25573	1.00659	0.0526588	0.878855	-0.468128	0.357631
Mtr.51214.1.S1_at		Medtr5g074680.1 | orcinol O-methyltransferase | HC	O-methyltransferase family 2 protein	0.0194231	0.906755	0.9954	0.0657523	0.480243	0.806428	0.0482336	0.91868	0.980297	-0.597901	0.221089	0.566578	0.333014	0.485563	0.81296	3.30104	1.27635	0.0194726	0.477105	-0.574904	0.273943	0.975261	0.342073	0.512174	0.964164	-0.164001	0.752628	0.974262	1.14967	0.0337565	0.843604	-0.823157	0.12126	0.999984	-0.0630402	0.903499	0.995436	-0.342263	0.511941	0.929986	2.87475	0.174807	0.395468	0.935116	-0.0226174	0.912019
Mtr.32795.1.S1_x_at		Medtr1g088920.1 | monothiol glutaredoxin-S2 protei	Monothiol glutaredoxin-S11 Short=AtGrxS11;	0.0857255	0.654285	0.990007	-0.0720056	0.701656	0.910727	-1.26008	0.0987948	0.42018	0.128805	0.857582	0.95688	-2.02146	0.0143107	0.118874	5.02965	0.892658	0.000664631	0.175758	-0.0506127	0.829996	0.999604	-0.374936	0.119504	0.857734	0.225625	0.342202	0.895408	0.966718	0.000283093	0.194914	-0.120729	0.609234	0.999984	0.158735	0.502254	0.960238	0.149234	0.527988	0.93345	5.68345	0.358608	0.241527	0.903749	-0.395503	0.197385
Mtr.19212.1.S1_at		Medtr3g086740.1 | DUF617 family protein | HC | chr	expressed protein	0.219344	0.637086	0.989695	-0.0560343	0.642646	0.886148	0.00391606	0.986014	0.99693	0.181445	0.423373	0.741136	-0.261498	0.255606	0.633258	4.64989	0.379188	0.12246	0.685055	-0.0901934	0.707748	0.998876	0.266331	0.272865	0.918443	0.0515254	0.83028	0.983062	0.950448	0.000422907	0.254067	-0.0833985	0.728815	0.999984	0.426784	0.083826	0.749913	0.0580149	0.809313	0.983461	4.57559	0.652689	0.0957154	0.879912	-0.65629	0.0939675
Mtr.6541.1.S1_at		Medtr2g101830.1 | RHO guanyl-nucleotide exchange f	Rop guanine nucleotide exchange factor 1 Short=RopGEF1; AltName: Full=Kinase partner protein-like; Short=KPP-like;	-0.085139	0.77143	0.992261	-0.319571	0.27859	0.680759	-0.239428	0.339403	0.720625	-0.114331	0.643045	0.869109	-0.899668	0.00298109	0.0386125	6.5356	0.602751	0.00828603	0.402723	0.316396	0.147278	0.947386	0.513583	0.0222416	0.711722	0.570746	0.0119025	0.524898	0.879969	0.000279422	0.194914	0.555159	0.0141555	0.999984	0.444833	0.0452397	0.651837	1.36655	5.3679e-07	0.00014057	5.4029	0.516013	0.325996	0.925779	0.132517	0.79962
Mtr.32795.1.S1_s_at		Medtr1g088920.1 | monothiol glutaredoxin-S2 protei	Monothiol glutaredoxin-S11 Short=AtGrxS11;	1.1539	0.151931	0.988473	-0.563443	0.242829	0.654509	-0.799938	0.176241	0.550977	0.546906	0.344841	0.682824	-1.5965	0.0144371	0.119615	7.41168	0.943973	1.10637e-05	0.0125549	0.0690091	0.700169	0.998378	-0.175009	0.332199	0.932307	0.0109937	0.951019	0.995422	0.877175	3.11707e-05	0.0382016	0.109456	0.54214	0.999984	0.118926	0.508019	0.961066	0.0382995	0.83061	0.98539	7.97858	0.332973	0.179421	0.89095	-0.265783	0.281702
Msa.2287.1.S1_at		Medtr3g026230.1 | leguminosin group485 secreted pe	hypothetical protein predicted by Glimmer/Critica	0.0157628	0.927725	0.996168	-0.124392	0.469287	0.800248	-0.44378	0.121413	0.46433	-0.735815	0.0174349	0.168295	0.318641	0.254044	0.631734	4.62107	1.51561	3.36691e-05	0.0299011	0.00862618	0.977871	0.999956	1.19232	0.000587594	0.221785	-0.0150003	0.96153	0.996255	0.866247	0.00887223	0.741709	0.196178	0.529607	0.999984	-0.273299	0.382745	0.941762	-0.218484	0.484246	0.923745	3.46608	-0.500905	0.247866	0.90521	-0.599189	0.168565
Mtr.44069.1.S1_at		Medtr0016s0010.1 | MtN27 family | HC | scaffold001	hypothetical protein predicted by Glimmer/Critica	0.0515455	0.907673	0.9954	-0.0215722	0.833912	0.95956	0.0940769	0.87219	0.969701	1.41461	0.0299968	0.223638	2.41123	0.00129928	0.0209096	5.59713	1.34611	0.000354828	0.136749	1.22421	0.000948224	0.436882	0.839022	0.0173157	0.689251	0.46271	0.174125	0.824079	0.80836	0.0214026	0.82496	1.04329	0.00389231	0.934934	0.200172	0.551253	0.965324	0.608637	0.0772076	0.616835	7.15726	0.139887	0.739479	0.977114	-0.361013	0.392832
Mtr.24071.1.S1_at		Medtr8g092670.1 | hypothetical protein | HC | chr8	hypothetical protein predicted by Glimmer/Critica	-0.909051	0.268259	0.988473	0.90549	0.00988895	0.289931	0.404356	0.213326	0.596529	0.145074	0.645337	0.870363	-0.500622	0.129894	0.45914	10.2318	0.461867	0.0177197	0.471936	-0.0268632	0.884609	0.9999	0.272129	0.14897	0.874688	0.242594	0.196572	0.836649	0.801798	0.000150603	0.124711	0.354111	0.0636054	0.999984	0.592329	0.00313107	0.204985	0.648779	0.0014133	0.0825589	9.28954	0.0688139	0.862784	0.990493	-0.188061	0.637145
Mtr.9669.1.S1_at		Medtr4g022290.1 | HXXXD-type acyl-transferase fami	Uncharacterized acetyltransferase At3g50280 EC=2.3.1.-;	0.0713995	0.805154	0.99305	-0.1471	0.311642	0.701729	-0.00623313	0.985316	0.996645	0.374049	0.281944	0.626839	0.240836	0.481886	0.810902	5.00687	0.424068	0.266495	0.796677	0.209337	0.580188	0.996878	0.74299	0.0567756	0.808401	-0.283394	0.455007	0.925609	0.792621	0.0430058	0.850769	-0.116185	0.758413	0.999984	0.0364666	0.923038	0.996064	0.190333	0.614868	0.951426	3.84594	0.422114	0.0167146	0.878855	0.121241	0.475697
Mtr.9002.1.S1_at		Medtr3g088565.1 | 1-aminocyclopropane-1-carboxylat	1-aminocyclopropane-1-carboxylate oxidase, putative / ACC oxidase, putative	5.33386	0.0068944	0.963775	-0.0532536	0.872084	0.970824	0.895739	0.0212594	0.173006	1.39326	0.00147703	0.0390633	0.216002	0.533292	0.839885	8.88245	0.687511	0.048808	0.563729	-0.227002	0.502182	0.994208	0.16658	0.621761	0.975923	-0.34466	0.310766	0.885636	0.786443	0.0256653	0.830656	-0.235661	0.486152	0.999984	0.3252	0.338395	0.931763	0.0228478	0.945935	0.995806	8.40742	-0.103358	0.859167	0.990132	-0.284698	0.625524
Mtr.773.1.S1_s_at		Medtr7g118330.2 | late elongated hypocotyl-like pr	myb-related transcription factor (CCA1)	-0.530016	0.0747932	0.988473	-0.173762	0.256698	0.663538	-1.5395	0.00245978	0.0391508	-1.70102	0.00121065	0.0343635	0.486775	0.247468	0.625386	8.31161	0.183795	0.407346	0.865089	0.332216	0.139512	0.94617	-0.614709	0.00881251	0.604932	-0.377874	0.0946401	0.760102	0.754346	0.00176333	0.488929	-0.135735	0.539471	0.999984	-0.00282776	0.989766	0.999475	-0.119413	0.589034	0.946774	5.97102	0.269856	0.436033	0.940268	-0.977996	0.00709449
Mtr.14563.1.S1_at		Medtr3g084430.1 | transmembrane protein, putative	hypothetical protein predicted by Glimmer/Critica	0.351707	0.439885	0.988473	0.148801	0.144327	0.580242	-0.123873	0.300124	0.688506	-0.0840059	0.4766	0.776647	-0.0920113	0.436641	0.782903	3.27287	0.168385	0.565752	0.915807	-0.114978	0.694483	0.998145	-0.0470528	0.872155	0.994605	-0.0618756	0.832434	0.983328	0.753803	0.0145866	0.807024	0.0392843	0.893115	0.999984	0.00220573	0.99398	0.999556	-0.0494976	0.865577	0.988661	3.05203	-0.0798171	0.52349	0.950356	0.180126	0.154613
Mtr.26042.1.S1_at		Medtr7g118290.1 | thylakoid membrane phosphoprotei	Thylakoid membrane phosphoprotein 14 kDa, chloroplastic Flags: Precursor;	-0.0421119	0.748437	0.992081	-0.0341184	0.743319	0.927782	-0.0850208	0.587771	0.870208	0.426024	0.016745	0.164704	0.0686033	0.661099	0.898555	6.5386	0.830221	0.00252789	0.284228	0.633937	0.0172489	0.793868	0.354001	0.168679	0.877174	0.132136	0.602132	0.953429	0.731829	0.00678671	0.726006	0.498321	0.0564952	0.999984	0.0103083	0.96748	0.997585	0.395703	0.125445	0.705751	5.59837	0.316292	0.127408	0.880976	0.361695	0.0827797
Mtr.41025.1.S1_at		Medtr1g028460.1 | bidirectional sugar transporter	Protein RUPTURED POLLEN GRAIN 1	0.180231	0.263536	0.988473	0.10469	0.479728	0.80611	-1.52234	0.000732083	0.0161427	-0.482962	0.1754	0.512641	-3.05959	1.23982e-06	0.000103789	11.2305	0.754717	0.000986851	0.206428	0.392582	0.0661956	0.899818	0.0749672	0.717921	0.984995	-0.303139	0.151125	0.807377	0.731348	0.00133164	0.433785	0.022771	0.912536	0.999984	0.266772	0.204616	0.876509	0.643592	0.00400044	0.161488	10.5971	0.572425	0.144255	0.880976	-0.521396	0.182435
Msa.2885.1.S1_at		Medtr5g014260.1 | glycine cleavage system H protei	Glycine cleavage system H protein, mitochondrial Flags: Precursor;	-0.251001	0.373394	0.988473	0.0648529	0.62487	0.878028	-0.0454548	0.731811	0.926831	0.0931252	0.486207	0.782606	0.166239	0.224236	0.599288	6.16252	0.830564	0.000774554	0.18626	0.239757	0.286323	0.975502	0.286156	0.205084	0.894692	0.185575	0.407324	0.911643	0.712427	0.0031309	0.627656	0.133817	0.548997	0.999984	-0.12609	0.572167	0.966962	0.29016	0.198996	0.788273	4.29431	0.0229896	0.936006	0.996001	-0.395184	0.173086
Mtr.31247.1.S1_s_at		Medtr8g087400.1 | UNE1-like protein | HC | chr8:36	expressed protein	0.0153258	0.914732	0.995696	-0.172547	0.181315	0.611113	1.04641	0.00338688	0.0491222	0.681339	0.0347554	0.240715	0.325221	0.276715	0.655337	4.47293	0.624928	0.00438552	0.342324	0.368915	0.078149	0.916573	0.251235	0.223466	0.902883	0.295787	0.153835	0.809529	0.70934	0.00150005	0.450588	0.185971	0.364675	0.999984	0.39022	0.0632572	0.715379	0.0658583	0.746629	0.97633	4.04669	0.102162	0.641641	0.965876	-0.161713	0.462322
Mtr.27744.1.S1_at		Medtr6g027450.1 | Dof zinc finger DOF5.2-like prot	hypothetical protein predicted by Glimmer/Critica	-0.127224	0.468132	0.988473	-0.107383	0.583429	0.859631	-0.363259	0.136042	0.491385	0.383996	0.117052	0.427279	0.0458334	0.843297	0.959462	6.56782	0.389628	0.090009	0.642482	0.168315	0.454559	0.993386	0.0210464	0.925131	0.998109	-0.395469	0.0855275	0.747233	0.66673	0.00552173	0.682224	0.29956	0.187849	0.999984	0.260495	0.250349	0.901759	0.56642	0.0163833	0.33775	6.4161	0.0461377	0.846827	0.988111	-0.395264	0.1042
Mtr.20464.1.S1_x_at		Medtr7g016700.1 | chalcone and stilbene synthase f	chalcone and stilbene synthase family protein	-0.144121	0.853619	0.993757	-0.431214	0.0482661	0.452521	-2.26615	8.15803e-06	0.000483003	-1.57491	0.000225634	0.0112684	-3.06022	3.86419e-07	4.39313e-05	6.5968	0.339275	0.277071	0.804052	0.72545	0.024832	0.804761	0.35044	0.2619	0.911401	0.246744	0.426962	0.918304	0.666639	0.0379047	0.849388	0.420976	0.179861	0.999984	0.438463	0.163005	0.847426	1.25369	0.000318808	0.0272848	5.84151	-0.205903	0.692803	0.971551	-0.974582	0.0675046
Mtr.32820.1.S1_at		Medtr5g062190.1 | glycoside hydrolase family 5 pro	hypothetical protein predicted by Glimmer/Critica	0.192125	0.347178	0.988473	0.178959	0.200335	0.625897	0.499809	0.181115	0.557091	1.21272	0.00503469	0.0827451	-0.787199	0.0454772	0.251944	4.85434	0.222933	0.312759	0.822163	-0.0285532	0.896205	0.999902	-0.251929	0.255154	0.90968	-0.322843	0.147695	0.806103	0.663619	0.0048054	0.678492	0.0220298	0.919822	0.999984	-0.882135	0.00034428	0.0433623	0.0431349	0.843796	0.986368	7.1074	-0.141462	0.613265	0.961884	-0.670715	0.0208072
Mtr.7635.1.S1_at		Medtr0807s0020.1 | albumin-2 protein | LC | scaffo	hypothetical protein predicted by Glimmer/Critica	-0.254051	0.243855	0.988473	-0.321867	0.0604693	0.478245	-0.594622	0.107467	0.438407	1.73	0.000305733	0.0140558	-0.740401	0.0513617	0.271853	8.64123	0.18694	0.525202	0.903848	0.164374	0.576086	0.996602	-0.0344929	0.906353	0.9971	-0.276474	0.349439	0.895692	0.655525	0.0319737	0.836743	0.250153	0.396555	0.999984	-1.25028	0.000181529	0.0253967	0.0662342	0.821341	0.984674	7.51911	0.516584	0.448811	0.942212	-0.246762	0.716667
Mtr.38949.1.S1_at		Medtr0807s0020.1 | albumin-2 protein | LC | scaffo	Albumin-2 AltName: Full=PA2;	-0.357767	0.358964	0.988473	0.0799628	0.525896	0.830199	-0.18864	0.550417	0.853108	1.24543	0.00170262	0.0428649	-0.453892	0.165619	0.519383	7.16396	0.249186	0.427068	0.871955	0.0319182	0.91852	0.999902	0.109364	0.726219	0.985419	-0.307632	0.32825	0.89009	0.648594	0.0449895	0.850896	0.298695	0.342264	0.999984	-0.890688	0.00748296	0.321557	0.0514264	0.869104	0.988729	5.62096	0.734935	0.133948	0.880976	0.220347	0.648508
Mtr.42451.1.S1_at		Medtr1g012700.1 | Lipid transfer protein | HC | ch	14 kDa proline-rich protein DC2.15 Flags: Precursor;	0.00107402	0.996902	0.99986	-0.0243352	0.860161	0.966871	-0.261539	0.060004	0.322616	-0.128781	0.325665	0.66734	-0.161498	0.223184	0.5981	3.92094	0.146246	0.491911	0.894619	-0.156135	0.463365	0.993704	-0.2834	0.187909	0.888482	-0.0340999	0.872179	0.987496	0.637428	0.00510786	0.680852	0.211969	0.321404	0.999984	-0.5487	0.0142164	0.429842	-0.12289	0.56311	0.941147	5.04738	-0.477338	0.102939	0.879912	-0.875254	0.00407126
Mtr.50686.1.S1_x_at		Medtr6g060130.1 | hypothetical protein | LC | chr6	hypothetical protein predicted by Glimmer/Critica	0.00952572	0.983349	0.999573	-0.524031	0.704661	0.912289	-0.0113886	0.933246	0.983218	-0.105341	0.444415	0.754908	-0.0285181	0.834	0.957086	3.79954	0.598812	0.0144723	0.451043	-0.0268249	0.90793	0.999902	0.447432	0.061577	0.81313	0.0535887	0.817351	0.981993	0.632935	0.0101768	0.772185	0.105518	0.649732	0.999984	0.101924	0.660865	0.975636	0.110809	0.633493	0.954859	3.43118	0.066271	0.774829	0.980572	0.183027	0.431235
Mtr.4738.1.S1_at		Medtr4g062470.1 | disease resistance-responsive, d	disease resistance-responsive family protein / fibroin-related	-0.0378823	0.878807	0.995341	-0.109654	0.566759	0.851401	0.0226882	0.956909	0.989634	0.682057	0.123792	0.438559	-0.112562	0.788961	0.942343	7.34768	0.824327	0.000523125	0.162721	-0.0311731	0.883458	0.9999	0.494026	0.0262943	0.730131	-0.182878	0.39282	0.907765	0.631434	0.00562503	0.686634	-0.195354	0.361779	0.999984	0.250827	0.243851	0.89765	-0.0894114	0.674586	0.96331	6.96491	0.0628202	0.920205	0.994548	0.0259626	0.966974
Mtr.32496.1.S1_at		Medtr4g125330.1 | hypothetical protein | HC | chr4	hypothetical protein predicted by Glimmer/Critica	0.216685	0.468442	0.988473	0.164815	0.246741	0.656727	0.627951	0.000601201	0.0140024	0.181	0.204333	0.548145	0.56446	0.00134627	0.0214835	4.76622	0.453334	0.0220205	0.491983	0.206303	0.279463	0.975261	0.3821	0.0505251	0.791752	0.1258	0.506803	0.93601	0.628708	0.00223669	0.555645	0.0766786	0.685021	0.999984	0.462538	0.0196847	0.490403	0.257879	0.178896	0.768976	4.18155	0.329373	0.181394	0.89095	0.244909	0.317658
Mtr.38949.1.S1_x_at		Medtr0807s0020.1 | albumin-2 protein | LC | scaffo	Albumin-2 AltName: Full=PA2;	0.000279612	0.999271	0.999907	-0.26103	0.185436	0.614512	-0.258035	0.284583	0.673889	1.614	1.70738e-05	0.00170399	-0.508755	0.04789	0.260529	8.16024	0.15381	0.597157	0.92337	0.163769	0.573758	0.99639	-0.0635413	0.82682	0.992422	-0.289118	0.323526	0.889654	0.62792	0.0375347	0.84845	0.242568	0.406307	0.999984	-1.03057	0.00125726	0.113583	0.181208	0.533921	0.934644	6.7957	0.304607	0.5966	0.958654	-0.337698	0.557516
Mtr.12957.1.S1_at		Medtr3g109820.1 | LRR receptor-like kinase | HC |	Probable serine/threonine-protein kinase Cx32, chloroplastic EC=2.7.11.1; Flags: Precursor;	0.195468	0.511616	0.988473	-0.0560353	0.728915	0.922346	-0.440433	0.0260558	0.196753	-0.201149	0.267458	0.6124	-0.143506	0.422687	0.774356	5.27416	0.417174	0.107928	0.667097	0.431876	0.0965998	0.927946	0.302376	0.238845	0.906973	0.0112952	0.964466	0.996255	0.624702	0.019076	0.824677	0.229875	0.368057	0.999984	0.12047	0.635354	0.973842	0.0304061	0.904552	0.991931	5.22073	0.00925033	0.968857	0.997771	-0.0241728	0.918742
Mtr.11088.1.S1_at		Medtr1g076570.1 | 2-methyl-6-phytylbenzoquinone me	chloroplast inner envelope membrane protein	-0.0186972	0.885205	0.9954	-0.201095	0.357198	0.731458	-0.415127	0.0818472	0.380587	-0.351673	0.133375	0.453775	0.808895	0.0031509	0.0402085	4.79274	0.634581	0.00906569	0.405288	0.268786	0.245259	0.972447	0.136761	0.550834	0.970382	-0.0942296	0.680569	0.964963	0.617514	0.0108653	0.775816	0.267787	0.246977	0.999984	-0.0780857	0.732866	0.982853	-0.14216	0.535323	0.935049	4.60841	0.00627385	0.983216	0.998911	-0.197126	0.509902
Mtr.40769.1.S1_at		Medtr5g006950.1 | Lipid transfer protein | HC | ch	protease inhibitor/seed storage/lipid transfer protein (LTP) family protein	1.3745	0.164757	0.988473	0.0943493	0.283882	0.683793	-0.30993	0.036371	0.242518	-0.76817	8.90444e-05	0.00581712	-0.197407	0.158579	0.508489	9.57247	0.424571	0.00292286	0.298125	-0.219798	0.102839	0.927946	0.390095	0.00568825	0.552962	-0.223497	0.0974388	0.763218	0.616978	5.60449e-05	0.0619896	0.0328784	0.802751	0.999984	-0.338101	0.0148837	0.439751	-0.181591	0.174559	0.764791	8.84619	0.154359	0.598564	0.9592	-0.418952	0.158023
Mtr.2040.1.S1_at		Medtr5g073210.1 | laccase/diphenol oxidase family	Laccase-3 EC=1.10.3.2; AltName: Full=Benzenediol:oxygen oxidoreductase 3; AltName: Full=Urishiol oxidase 3; AltName: Full=Diphenol oxidase 3; Flags: Precursor;	0.06116	0.737416	0.991717	0.0155255	0.88575	0.974834	0.277526	0.37065	0.745108	0.123482	0.686129	0.888479	0.136347	0.655697	0.896996	7.38627	0.780521	0.00657	0.381208	0.0448208	0.867433	0.9999	0.471893	0.0868942	0.836238	-0.00204718	0.993915	0.999675	0.614169	0.028489	0.83528	-0.0799703	0.765963	0.999984	-0.0415027	0.877162	0.99416	-0.0376841	0.888382	0.989838	6.20526	-0.224965	0.794475	0.983407	-0.21075	0.807187
Mtr.19957.1.S1_at		Medtr3g028340.1 | transmembrane protein, putative	hypothetical protein predicted by Glimmer/Critica	-0.126896	0.800815	0.99305	-0.446092	0.0639518	0.485432	-0.0368587	0.915206	0.97969	-0.526202	0.147216	0.474607	0.139707	0.687529	0.908268	5.78837	0.424008	0.046161	0.560129	-0.169207	0.412289	0.989149	0.552761	0.0110631	0.643489	-0.311039	0.137181	0.799602	0.612917	0.00537756	0.681435	-0.258892	0.213287	0.999984	0.424733	0.0458151	0.653383	0.065875	0.748346	0.976965	4.9728	0.767849	0.0450485	0.878855	0.143896	0.699498
Mtr.11744.1.S1_at		Medtr8g076940.1 | cytochrome P450 family protein |	hypothetical protein predicted by Glimmer/Critica	0.809783	0.431781	0.988473	2.17401	0.0746247	0.502973	0.64457	0.0853386	0.390049	1.48305	0.00106885	0.0317483	-2.1178	5.56167e-05	0.00191573	8.02695	0.373287	0.129174	0.69192	0.360309	0.142479	0.947386	0.0868347	0.71889	0.984995	0.787968	0.00261816	0.366291	0.608762	0.0164966	0.824677	0.366336	0.136169	0.999984	0.284705	0.243146	0.89765	1.19613	2.62063e-05	0.00375775	6.15641	0.487983	0.176845	0.890287	-0.459613	0.202726
Mtr.37502.1.S1_s_at		Medtr2g022380.1 | extracellular dermal glycoprotei	Basic 7S globulin 2 AltName: Full=SBg7S; Short=Bg; Contains: RecName: Full=Basic 7S globulin 2 high kDa subunit; Contains: RecName: Full=Basic 7S globulin 2 low kDa subunit; Flags: Precursor;	0.0242934	0.939998	0.996789	0.138419	0.121972	0.56097	-0.0294437	0.925018	0.981502	0.856032	0.0166645	0.16436	-0.761416	0.0292407	0.191147	11.515	0.170411	0.539624	0.908089	0.344467	0.219688	0.963197	-0.156021	0.57419	0.972582	-0.685195	0.0186099	0.561404	0.605128	0.0357337	0.846148	-0.104745	0.70557	0.999984	-0.06574	0.81242	0.989526	0.209109	0.45241	0.913421	11.2575	0.457738	0.132335	0.880976	-0.259383	0.388688
Mtr.46883.1.S1_at		Medtr8g066630.1 | EF hand calcium-binding family p	Probable calcium-binding protein CML11 AltName: Full=Calmodulin-like protein 11;	0.350414	0.341902	0.988473	-0.226203	0.162838	0.59574	0.0217265	0.929411	0.982417	0.318497	0.210065	0.554298	-0.0948787	0.699772	0.91305	7.38387	0.479505	0.00146122	0.236255	-0.0183943	0.893421	0.999902	0.00506606	0.970561	0.998843	-0.128883	0.35154	0.896649	0.604399	0.000124044	0.110161	0.0456605	0.739665	0.999984	0.596074	0.000146624	0.0217551	0.835132	1.19418e-06	0.000268155	7.1956	0.0851593	0.678481	0.970212	-0.307069	0.140522
Mtr.36029.1.S1_at		Medtr0022s0280.1 | hypothetical protein | HC | sca	hypothetical protein predicted by Glimmer/Critica	0.160935	0.422178	0.988473	0.292497	0.0741698	0.502556	-0.0619505	0.646753	0.895915	-0.0352474	0.793651	0.931969	-0.138484	0.314408	0.691407	3.66596	0.0654638	0.65489	0.937646	-0.293728	0.0521578	0.894066	0.260357	0.0830453	0.833885	-0.35294	0.0213973	0.578921	0.602116	0.000271065	0.194914	-0.154435	0.295544	0.999984	-0.217271	0.144837	0.833286	0.1493	0.311587	0.859966	3.44944	-0.0850506	0.642233	0.965954	-0.0398072	0.827664
[truncated: 85 more columns]

## Sheet: nsMyc and Nod not RAM1 nsMyc
GeneChip ID	Gene	M. truncatula genome 4.0	Gene product	logFC APP_vs_NAP	p APP_vs_NAP	pFDR APP_vs_NAP	logFC ARB_vs_CMR	p ARB_vs_CMR	pFDR ARB_vs_CMR	logFC GiMyc_Control	p GiMyc_Control	FDR p GiMyc_Control	logFC GmMyc_Control	p GmMyc_Control	FDR p GmMyc_Control	logFC Phosphate_Control	p Phosphate_Control	FDR p Phosphate_Control	WT Myc Nod Log AveExpr	WT sMyc vs C 6h logFC	WT sMyc vs C 6h p	WT sMyc vs C 6h pFDR	WT sMyc vs C 24h logFC	WT sMyc vs C 24h p	WT sMyc 24h pFDR	WT s/nsMyc vs C 6h logFC	WT s/nsMyc vs C 6h p	WT s/nsMyc vs C 6h pFDR	WT s/nsMyc vs C 24h logFC	WT s/nsMyc vs C 24h p	WT s/nsMyc vs C 24h pFDR	WT nsMyc vs C 6h logFC	WT nsMyc vs C 6h p	WT nsMyc vs C 6h pFDR	WT nsMyc vs C 24h logFC	WT nsMyc vs C 24h p	WT nsMyc vs C 24h pFDR	WT Nod vs C 6h logFC	WT Nod vs C 6h p	WT Nod vs C 6h pFDR	WT Nod vs C 24h logFC	WT Nod vs C 24h p	WT Nod 24h pFDR	Mutants Myc Log AveExpr	NFP sMyc vs C 6h logFC	NFP sMyc vs C 6h p	NFP sMyc vs C 6h pFDR	NFP s/nsMyc vs C 6h logFC	NFP s/nsMyc vs C 6h p
Mtr.26415.1.S1_at		Medtr5g005290.1 | hypothetical protein | LC | chr5	hypothetical protein predicted by Glimmer/Critica	0.305112	0.460427	0.988473	-0.162521	0.218731	0.637986	1.62156	0.000139851	0.00464741	0.948053	0.00719231	0.101691	0.203995	0.497322	0.820232	3.78005	1.43109	9.2207e-07	0.00137811	-0.178291	0.443827	0.992641	2.01089	1.46356e-09	4.27068e-06	-0.0427302	0.853674	0.986154	1.8806	5.81635e-09	2.22759e-05	0.215243	0.356392	0.999984	4.22286	2.60097e-17	9.37541e-14	3.58323	1.83383e-15	5.35113e-12	3.02636	0.182064	0.488479	0.946213	-0.0243409	0.925967
Mtr.46524.1.S1_at		Medtr8g022270.1 | ABC transporter B family-like pr	Multidrug resistance protein 11 AltName: Full=P-glycoprotein 19;	5.23208	0.0107406	0.988473	4.31952	6.09476e-06	0.00261459	6.69082	2.56598e-11	9.03669e-09	5.65081	1.73577e-10	8.37516e-08	-1.36436	0.00035175	0.00783802	4.58776	2.5141	4.04468e-12	2.75389e-08	-0.0842353	0.705096	0.998671	2.76561	4.16519e-13	3.6462e-09	0.296038	0.189748	0.832146	1.86563	2.96162e-09	1.2963e-05	0.292386	0.195103	0.999984	4.73237	4.25269e-19	2.60596e-15	3.08851	2.76309e-14	5.64389e-11	3.71607	0.0232253	0.941135	0.996548	-0.175509	0.577641
Mtr.25148.1.S1_at		Medtr5g033490.1 | LysM type receptor kinase | HC |	Probable serine/threonine-protein kinase RLCKVII EC=2.7.11.1;	0.451715	0.259812	0.988473	0.62034	0.0988526	0.535359	-0.626589	0.0203885	0.168492	-0.53045	0.0429277	0.266544	-1.11501	0.000498318	0.0101906	5.27503	2.01149	2.86418e-07	0.000487531	0.950534	0.00380275	0.655976	1.5294	2.19521e-05	0.0249108	1.15308	0.000660624	0.256213	1.56597	1.57237e-05	0.0224073	1.10925	0.000972276	0.717821	3.11403	4.02396e-11	2.83426e-08	2.96474	1.20863e-10	9.74508e-08	3.17073	0.221573	0.33253	0.925965	-0.105562	0.642637
Mtr.7714.1.S1_at		Medtr4g102400.1 | subtilisin-like serine protease	Subtilisin-like protease EC=3.4.21.-; AltName: Full=Cucumisin-like serine protease; Flags: Precursor;	0.190999	0.596461	0.988473	-0.100051	0.530132	0.832661	4.25478	3.42902e-06	0.0002418	3.24489	4.62148e-05	0.00361881	-0.135816	0.796393	0.945118	3.33601	1.59798	1.00533e-07	0.000192514	-0.0432282	0.849704	0.999604	1.50883	2.83557e-07	0.000469616	0.0410552	0.857172	0.986332	1.40798	9.34143e-07	0.0016836	-0.073873	0.746217	0.999984	3.07697	5.71951e-14	9.47243e-11	1.55679	1.61975e-07	5.06404e-05	2.90363	0.00107887	0.995624	0.99959	0.129541	0.511518
Mtr.24165.1.S1_at		Medtr8g074920.1 | receptor-like kinase theseus pro	Protein kinase APK1B, chloroplastic EC=2.7.11.1; Flags: Precursor;	2.74416	0.228485	0.988473	-0.559542	0.477945	0.805174	1.79811	1.839e-05	0.000932093	1.93424	9.11974e-06	0.00104261	-1.7824	1.99842e-05	0.00087471	5.85376	1.89576	1.75826e-10	8.97854e-07	0.888781	9.68959e-05	0.200647	2.05882	2.77361e-11	1.17675e-07	1.23816	7.43379e-07	0.00506142	1.34802	1.67685e-07	0.00038057	0.811674	0.000283162	0.468963	5.2719	9.71162e-22	1.9837e-17	4.37965	1.48963e-19	1.82563e-15	4.72668	0.187087	0.466295	0.945638	0.0453205	0.859431
Mtr.4983.1.S1_at		Medtr3g068125.2 | transferring glycosyl group tran	fringe-related protein	-0.292083	0.883958	0.9954	-1.13984	0.431315	0.777563	-0.293789	0.31493	0.700496	-1.38525	0.000374019	0.0159498	0.548434	0.0744043	0.340022	6.62913	1.56007	4.8211e-10	1.96952e-06	0.093387	0.584968	0.996878	1.23753	5.23532e-08	0.000118819	-0.246478	0.155795	0.810287	1.30428	1.90963e-08	6.50101e-05	0.069589	0.683678	0.999984	2.11434	4.53037e-13	5.90664e-10	0.921832	7.70194e-06	0.00131465	5.42536	0.158229	0.548249	0.951077	-0.236222	0.371552
Mtr.2055.1.S1_at		Medtr4g133890.1 | myosin II heavy chain family pro	expressed protein	4.1648	0.0151662	0.988473	-1.06914	0.304236	0.696724	2.60686	9.57862e-05	0.00345067	1.74249	0.00230839	0.0520225	1.81264	0.00175138	0.0260172	6.1333	1.03728	1.58131e-06	0.00225348	0.0265448	0.878381	0.9999	1.41724	5.11009e-09	1.36146e-05	0.550028	0.00337543	0.385974	1.30276	2.70871e-08	8.29921e-05	0.277405	0.117671	0.999984	2.24362	1.6113e-13	2.40823e-10	1.76567	4.55789e-11	4.2969e-08	5.54259	0.180274	0.531652	0.950771	-0.0545823	0.849425
Mtr.20185.1.S1_at		Medtr5g007730.1 | chalcone and stilbene synthase f	chalcone and stilbene synthase family protein	1.79193	0.0299745	0.988473	-2.80973	0.0290503	0.405259	-0.751728	0.00548458	0.0691198	-0.560657	0.0265766	0.210202	-1.62504	1.07896e-05	0.000549597	10.1486	0.825949	0.019961	0.481954	0.575789	0.0964878	0.927946	0.714545	0.0416729	0.779875	0.399527	0.24281	0.859399	1.25079	0.000839031	0.363348	0.238697	0.481876	0.999984	1.38991	0.000274934	0.0357695	2.44443	5.55054e-08	2.00074e-05	10.121	0.152477	0.686075	0.970898	0.165669	0.660613
Mtr.35414.1.S1_at		Medtr8g470190.1 | LRR receptor-like kinase family	hypothetical protein predicted by Glimmer/Critica	1.6839	0.214902	0.988473	2.21523	0.0591853	0.475719	3.09885	5.90487e-07	5.41674e-05	2.95936	9.51672e-07	0.000155927	-1.6749	0.000210163	0.00525434	6.25692	1.44673	1.26197e-09	4.8332e-06	0.125307	0.451163	0.993386	1.80203	9.75094e-12	5.43198e-08	0.604205	0.00095912	0.275929	1.22629	3.50641e-08	0.000102317	0.176036	0.292171	0.999984	3.1073	1.1944e-17	4.57439e-14	1.86648	4.29905e-12	5.33389e-09	6.00141	0.0972692	0.65832	0.968609	0.333834	0.134624
Mtr.20185.1.S1_x_at		Medtr5g007730.1 | chalcone and stilbene synthase f	chalcone and stilbene synthase family protein	1.80327	0.0286118	0.988473	-2.75827	0.0397796	0.432738	-0.713642	0.00693891	0.0820379	-0.568956	0.023322	0.195276	-1.69459	6.3009e-06	0.000362865	10.2894	0.744923	0.0408399	0.551345	0.586375	0.102616	0.927946	0.68454	0.0587719	0.808401	0.400366	0.259066	0.86744	1.2121	0.0016108	0.467802	0.225101	0.522503	0.999984	1.37559	0.000462776	0.0541183	2.44845	1.07607e-07	3.6058e-05	10.2928	0.0760817	0.83789	0.987257	0.0849204	0.819379
Mtr.37835.1.S1_at		Medtr8g064200.3 | flavonol synthase/flavanone 3-hy	Protein SRG1 AltName: Full=Protein SENESCENCE-RELATED GENE 1; Short=AtSRG1;	1.63887	0.183577	0.988473	2.29539	0.00198097	0.131789	1.26916	0.00362642	0.051607	1.15923	0.0064072	0.0950526	-0.751408	0.0532834	0.278283	9.06332	0.953563	2.09496e-06	0.00291761	-0.378592	0.0256952	0.807431	1.13578	1.02104e-07	0.000208557	0.0613982	0.705437	0.968102	1.16149	6.73845e-08	0.000172049	-0.146323	0.37051	0.999984	2.03604	3.3685e-13	4.587e-10	0.262979	0.113004	0.688691	8.20056	0.0466611	0.851726	0.98943	-0.169254	0.49904
Mtr.4975.1.S1_s_at		Medtr5g055690.1 | flavonol synthase/flavanone 3-hy	Protein SRG1 AltName: Full=Protein SENESCENCE-RELATED GENE 1; Short=AtSRG1;	3.15927	0.000766856	0.233788	2.79194	0.0208165	0.373966	1.80256	7.85615e-05	0.00295706	1.46606	0.000452366	0.0180352	-0.451945	0.162631	0.515244	7.89671	1.10896	1.76209e-08	4.3191e-05	-0.173109	0.23649	0.968183	1.08635	2.62987e-08	6.19821e-05	-0.0637324	0.659514	0.962618	1.14443	9.45968e-09	3.40983e-05	-0.231508	0.116854	0.999984	2.30409	8.31752e-16	1.99029e-12	0.205998	0.16104	0.750068	7.29753	0.0260776	0.918388	0.994548	0.101368	0.690717
Mtr.29741.1.S1_at		Medtr4g023950.1 | DUF1442 family protein | HC | ch	hypothetical protein predicted by Glimmer/Critica	-0.698078	0.339688	0.988473	2.55551	3.50864e-05	0.00918814	-0.74081	0.00347264	0.0501051	-0.705499	0.00475424	0.0801238	-0.977562	0.000459405	0.00952671	4.13998	1.31575	2.57988e-05	0.0232486	0.584061	0.0341618	0.852299	1.25664	4.79437e-05	0.0438492	0.936933	0.00129496	0.308764	1.0907	0.000270337	0.194914	0.810872	0.00445283	0.995841	2.73404	3.30439e-11	2.46935e-08	4.40056	2.90444e-16	1.11237e-12	2.81508	0.0462079	0.761926	0.979492	0.0796847	0.601826
Mtr.7265.1.S1_at		no hit below tool-cutoff	hypothetical protein predicted by Glimmer/Critica	-0.199362	0.500532	0.988473	0.0583498	0.663381	0.894759	-0.551712	0.0542759	0.306214	0.115134	0.663176	0.878537	0.376867	0.170133	0.52651	5.05274	1.10453	0.000503704	0.162175	-0.171775	0.546407	0.995364	0.559427	0.0565151	0.808401	-0.394486	0.171766	0.822161	0.977697	0.00166208	0.471524	-0.531896	0.0689659	0.999984	1.25518	0.000117776	0.0185054	0.655858	0.0270816	0.424535	4.32433	1.19953	0.0081637	0.878855	-0.0359917	0.933521
Mtr.49572.1.S1_x_at		Medtr5g007717.1 | chalcone and stilbene synthase f	chalcone and stilbene synthase family protein	1.0833	0.158339	0.988473	0.231436	0.269179	0.673805	-0.912396	0.0002226	0.00665715	-0.428896	0.0296633	0.222187	-2.11068	5.93416e-08	1.21617e-05	8.73991	0.273386	0.269128	0.798623	0.560707	0.0282605	0.819955	0.529569	0.0374337	0.769115	0.580282	0.0235911	0.591738	0.932713	0.000624098	0.316062	0.341778	0.169669	0.999984	1.04784	0.000172989	0.0246522	1.53797	6.90972e-07	0.000171423	8.5223	-0.0620019	0.794336	0.983407	0.00912946	0.969367
Mtr.31779.1.S1_at		no hit below tool-cutoff	hypothetical protein predicted by Glimmer/Critica	0.138956	0.465454	0.988473	-0.0260844	0.875914	0.971877	0.0655502	0.634366	0.890937	0.0796339	0.564347	0.82877	0.182022	0.200896	0.57059	4.06569	1.52652	6.88287e-06	0.00860752	0.311742	0.271254	0.973688	1.49975	8.96501e-06	0.011445	0.413197	0.147991	0.806103	0.918747	0.00256619	0.580262	0.529173	0.06701	0.999984	4.3316	1.88616e-15	4.28075e-12	4.53193	5.92006e-16	2.01539e-12	3.22625	-0.222907	0.410446	0.935559	-0.239504	0.37683
Mtr.45566.1.S1_s_at		Medtr7g070940.1 | UDP-glucosyltransferase family p	Anthocyanin 3'-O-beta-glucosyltransferase Short=3'GT; EC=2.4.1.238;	0.886229	0.0303943	0.988473	0.299216	0.143218	0.579553	0.844985	0.0141926	0.132514	0.665981	0.0429649	0.266644	-0.952778	0.00724892	0.0740086	6.23127	1.34382	2.34459e-07	0.00041049	-0.443251	0.0341737	0.852299	0.981229	3.28021e-05	0.0335008	0.0137378	0.945497	0.994276	0.89971	0.000100985	0.0923609	0.0574837	0.774989	0.999984	2.44158	7.36689e-13	9.21283e-10	0.161516	0.424181	0.904494	6.20228	0.0748335	0.829961	0.986264	-0.605646	0.0884904
Mtr.34935.1.S1_at		Medtr3g112060.1 | mannan endo-1,4-beta-mannosidase	Mannan endo-1,4-beta-mannosidase 7 EC=3.2.1.78; AltName: Full=Beta-mannanase 7; AltName: Full=Endo-beta-1,4-mannanase 7; Short=AtMAN7; Flags: Precursor;	0.00242382	0.99349	0.99985	0.0855328	0.717949	0.917851	0.0781169	0.812542	0.95246	0.183339	0.579948	0.837036	-1.03896	0.00759188	0.0763775	6.38508	0.744978	0.00741849	0.391214	0.208391	0.426572	0.990518	0.639137	0.0195963	0.69384	0.32992	0.211923	0.843325	0.882501	0.00193557	0.509047	0.29741	0.25924	0.999984	0.918346	0.00134783	0.118327	1.79878	1.32722e-07	4.30315e-05	5.21686	0.378092	0.280626	0.915883	-0.33305	0.341043
Mtr.45254.1.S1_at		Medtr3g069720.1 | lipase | HC | chr3:31213780-3121	expressed protein	0.056305	0.67795	0.990007	-0.028811	0.710129	0.914688	0.102808	0.805299	0.950298	-0.137179	0.742493	0.911665	0.514723	0.231552	0.608371	6.22654	0.515227	0.00238059	0.28211	0.112021	0.4742	0.993704	0.381218	0.0198552	0.69384	0.351514	0.0305843	0.629807	0.874644	4.33569e-06	0.00718061	0.430243	0.00941189	0.999984	0.91079	2.29078e-06	0.000568318	1.4865	1.935e-10	1.42859e-07	5.57365	-0.171153	0.572394	0.954349	-0.347541	0.254919
Mtr.50565.1.S1_at		Medtr3g082440.1 | endo-1,4-beta-glucanase | HC | c	Endoglucanase 12 EC=3.2.1.4; AltName: Full=Endo-1,4-beta glucanase 12; AltName: Full=OsGLU3;	-2.40927	0.0014058	0.372921	-0.195129	0.248235	0.657686	-2.02004	1.06646e-07	1.23536e-05	-0.0704386	0.694378	0.892349	-1.79869	3.65179e-07	4.19101e-05	4.8624	1.47992	9.13704e-07	0.00137811	0.851178	0.00123816	0.485673	1.11016	6.48165e-05	0.0551643	0.819435	0.00175686	0.338104	0.85667	0.001165	0.411719	0.528841	0.0339234	0.999984	2.45605	3.82582e-11	2.72603e-08	2.59787	1.05874e-11	1.17959e-08	4.49821	0.232651	0.50656	0.948837	-0.14498	0.678368
Mtr.21136.1.S1_at		Medtr2g069245.1 | Nodule-specific Glycine Rich Pep	hypothetical protein predicted by Glimmer/Critica	0.169501	0.420734	0.988473	0.132087	0.406803	0.763548	0.320026	0.070888	0.35233	0.135547	0.416607	0.736466	0.475576	0.0124537	0.108017	5.31774	1.62756	4.84017e-06	0.00617908	0.112357	0.70079	0.998378	1.45509	2.48573e-05	0.0272001	0.300829	0.307441	0.884219	0.840998	0.00703404	0.726006	-0.0130475	0.964362	0.999984	3.0205	3.18137e-11	2.40677e-08	2.80898	1.61429e-10	1.20635e-07	4.94971	-0.0111576	0.970039	0.997771	-0.117709	0.692247
Mtr.45869.1.S1_at		Medtr5g075400.1 | hypothetical protein | HC | chr5	hypothetical protein similar to Oryza sativa chromosome 1, OSJNBa0090K04.28	7.45157	1.03443e-07	0.000452769	3.71654	0.0582339	0.473795	5.13018	2.23968e-08	3.1299e-06	4.15883	2.14244e-07	4.20783e-05	-2.89004	8.7868e-06	0.000472314	3.34521	0.874897	8.9171e-05	0.056919	-0.0975827	0.614779	0.997331	1.46545	2.30207e-08	5.64266e-05	0.109628	0.572038	0.948242	0.814316	0.000211423	0.163995	0.000686659	0.997168	0.999984	4.68442	1.31926e-20	1.34736e-16	3.47585	3.82291e-17	2.12964e-13	2.70067	-0.00803126	0.972041	0.997916	-0.264887	0.252056
Mtr.32710.1.S1_at		Medtr0012s0290.1 | disease resistance protein (TIR	hypothetical protein predicted by Glimmer/Critica	0.20312	0.848064	0.993067	0.566785	0.40117	0.760397	-0.0640829	0.817942	0.953863	0.0558657	0.840907	0.95047	-2.75385	4.33967e-07	4.77711e-05	5.52473	1.43962	8.16641e-09	2.27464e-05	0.0316616	0.860656	0.999604	1.63001	6.22422e-10	2.11893e-06	0.148314	0.413583	0.912835	0.809431	9.78057e-05	0.0908081	-0.35479	0.0568847	0.999984	2.10152	1.99143e-12	2.21875e-09	1.03321	3.14592e-06	0.000608125	4.64786	0.168071	0.571329	0.954139	0.00388454	0.989537
Mtr.7716.1.S1_at		Medtr2g023150.1 | receptor-like kinase | HC | chr2	hypothetical protein predicted by Glimmer/Critica	2.88325	0.0141069	0.988473	1.62181	0.158015	0.591368	2.52845	4.38264e-06	0.00029512	2.56008	3.87227e-06	0.000510291	-0.572808	0.0933928	0.385616	3.85639	0.472259	0.0069195	0.381258	0.340381	0.0448378	0.877527	1.0205	7.86016e-07	0.00120414	0.213606	0.198312	0.838012	0.779887	4.52727e-05	0.0533504	0.13073	0.426867	0.999984	2.64447	5.962e-16	1.52225e-12	1.54277	2.49636e-10	1.71879e-07	3.1418	-0.080421	0.632143	0.964095	-0.0229406	0.891223
Mtr.29086.1.S1_at		Medtr3g068125.1 | transferring glycosyl group tran	hypothetical protein predicted by Glimmer/Critica	0.267976	0.142147	0.988473	-0.0557513	0.620973	0.876527	-0.0411052	0.896784	0.975808	-1.21546	0.00217772	0.0503179	0.896418	0.0140002	0.117066	4.61642	1.03791	2.59436e-06	0.00353283	0.266342	0.144257	0.947386	0.742538	0.00024905	0.130911	-0.359711	0.0520462	0.691918	0.766429	0.000172619	0.137373	0.0675062	0.706351	0.999984	1.79563	6.31136e-11	4.15858e-08	0.725785	0.000321712	0.0274763	3.50774	0.231862	0.252768	0.906709	0.106279	0.597486
Mtr.9555.1.S1_at		Medtr8g017410.3 | cell-wall invertase | HC | chr8:	beta-fructosidase, putative / beta-fructofuranosidase, putative	0.150204	0.429059	0.988473	0.0908403	0.435767	0.780298	0.908127	0.00904249	0.0985076	1.1488	0.00202989	0.0480076	-0.211945	0.479474	0.8096	7.12489	0.830873	0.000157733	0.0833236	0.109793	0.569597	0.99639	0.813511	0.000202132	0.118995	0.236954	0.224518	0.850156	0.741863	0.000557629	0.299473	0.156436	0.419188	0.999984	1.68945	1.16897e-09	5.92e-07	1.65862	1.72045e-09	9.58418e-07	6.60294	0.108403	0.568303	0.953896	-0.403448	0.0389141
Mtr.30715.1.S1_at		Medtr2g036320.1 | UPF0481 plant-like protein | HC	expressed protein	-0.962992	0.47737	0.988473	-0.204016	0.885786	0.974834	-0.282867	0.306012	0.693361	1.03749	0.00215027	0.0498352	-2.07991	5.58898e-06	0.000333153	9.40654	0.584405	0.0785472	0.626434	0.213089	0.511149	0.994386	0.162704	0.615318	0.975374	-0.619923	0.0628985	0.71499	0.740524	0.0282112	0.83528	-0.0549866	0.864884	0.999984	0.862051	0.0117801	0.398817	0.854586	0.01245	0.304505	8.75599	0.395468	0.18176	0.89095	-0.103602	0.723392
Mtr.40656.1.S1_at		Medtr8g095360.1 | patellin-3 protein | HC | chr8:3	Patellin-5	0.8088	0.0303528	0.988473	4.62009	0.00368073	0.188743	1.27133	3.22399e-05	0.00144047	1.21655	4.83558e-05	0.00376991	-0.362724	0.0867728	0.370128	8.94902	0.642107	8.81746e-05	0.0568754	0.0596942	0.674385	0.997967	0.535518	0.000688925	0.245441	0.0431404	0.761236	0.975205	0.724709	1.75315e-05	0.0241832	0.123042	0.3889	0.999984	1.35327	1.93835e-10	1.13122e-07	0.902232	5.64325e-07	0.00014591	8.07212	0.236298	0.201214	0.895117	-0.0797649	0.662956
Mtr.16471.1.S1_s_at		Medtr2g036320.1 | UPF0481 plant-like protein | HC	UPF0481 protein At3g47200	-1.9767	0.388633	0.988473	-0.301549	0.841705	0.961699	-0.170487	0.6082	0.879108	1.19389	0.00328601	0.0640185	-1.92186	7.95599e-05	0.00251947	8.55114	0.493687	0.131776	0.693662	0.118711	0.711805	0.998876	0.0403299	0.900014	0.996706	-0.742448	0.0269039	0.607042	0.722408	0.0309328	0.836743	-0.131922	0.681491	0.999984	0.828993	0.0144364	0.433569	1.06272	0.00235269	0.117115	7.82428	0.454777	0.13964	0.880976	-0.0721117	0.812075
Mtr.46060.1.S1_at		Medtr4g128750.1 | CAP, cysteine-rich secretory pro	Pathogenesis-related protein PR-1 Flags: Precursor;	0.970268	0.417319	0.988473	-0.347872	0.636819	0.883334	0.899811	0.0486822	0.287243	0.73241	0.0991098	0.395394	-0.709316	0.108979	0.419156	11.8642	0.75107	0.000737099	0.182691	0.0391466	0.845094	0.999604	0.501197	0.0174481	0.689251	0.0566519	0.777448	0.977431	0.717396	0.00115529	0.411592	0.160496	0.425583	0.999984	1.12728	4.16272e-06	0.000988693	0.857938	0.000172396	0.0167418	10.6981	0.210062	0.593725	0.958427	-0.480109	0.226595
Mtr.4761.1.S1_at		Medtr3g029620.1 | F-box SKIP23-like protein | LC |	hypothetical protein predicted by Glimmer/Critica	1.23626	0.240102	0.988473	1.16046	0.312906	0.702511	-0.315098	0.374385	0.747001	-0.755094	0.0477385	0.279828	-1.09277	0.00791129	0.0787633	6.52165	0.435888	0.00296122	0.29993	0.0850479	0.530974	0.995364	0.631246	5.98084e-05	0.052912	0.332904	0.0192058	0.567053	0.713476	1.107e-05	0.0169587	0.0220633	0.870466	0.999984	0.658219	3.43947e-05	0.00652519	0.92397	1.60272e-07	5.03648e-05	5.4622	0.338178	0.154924	0.884936	0.00598379	0.979634
Mtr.49783.1.S1_at		Medtr4g076490.1 | glucan endo-1,3-beta-glucosidase	Glucan endo-1,3-beta-glucosidase, acidic isoform GI9 EC=3.2.1.39; AltName: Full=(1->3)-beta-glucan endohydrolase; Short=(1->3)-beta-glucanase; AltName: Full=Beta-1,3-endoglucanase; AltName: Full=PR-2B; AltName: Full=PR-36; Flags: Precursor;	3.37074	0.0186809	0.988473	0.347132	0.274237	0.677851	1.82773	2.84289e-05	0.00131422	2.05547	9.28312e-06	0.00105734	-1.35483	0.000389477	0.00843037	6.46657	0.470808	0.0509861	0.568473	0.12609	0.589499	0.996878	-0.0879511	0.706276	0.984502	-0.083333	0.721002	0.970148	0.713054	0.00449099	0.670812	-0.0541572	0.816351	0.999984	0.93699	0.000354741	0.0441825	0.745114	0.00316231	0.140886	5.35622	0.314265	0.248121	0.90521	-0.58891	0.0343027
Mtr.47425.1.S1_s_at		Medtr6g078770.1 | transmembrane protein, putative	hypothetical protein predicted by Glimmer/Critica	-0.179381	0.422119	0.988473	0.0184557	0.825973	0.957166	-1.75337	0.000998505	0.0202069	-1.21092	0.0111399	0.131099	-1.583	0.0020917	0.0297736	4.59948	0.711152	0.00479992	0.3548	0.747741	0.00322657	0.618212	0.736862	0.00363365	0.480824	1.51856	4.1257e-07	0.00316018	0.706294	0.00505711	0.680852	0.929556	0.000412752	0.581126	2.41813	3.40381e-11	2.513e-08	3.35842	1.29086e-14	2.92968e-11	2.97202	0.314111	0.170484	0.888621	-0.452308	0.0515226
Mtr.37590.1.S1_s_at		Medtr3g094060.1 | expansin A10 | HC | chr3:4297362	Expansin-A8 Short=AtEXPA8; AltName: Full=Alpha-expansin-8; Short=At-EXP8; Short=AtEx8; AltName: Full=Ath-ExpAlpha-1.11; Flags: Precursor;	-0.194149	0.373977	0.988473	0.0784412	0.553414	0.844572	0.819085	0.0105171	0.108514	1.38933	0.000262905	0.0126355	0.826289	0.0100143	0.0927398	10.5955	0.409719	0.0257338	0.505294	-0.176888	0.318133	0.979156	0.433958	0.0187626	0.690246	-0.695491	0.000417275	0.214872	0.681098	0.000521161	0.285494	0.362751	0.0462851	0.999984	1.05488	1.47287e-06	0.000384062	1.11724	5.61539e-07	0.000145805	10.3556	-0.0740618	0.832798	0.986865	-0.172776	0.622844
Mtr.17612.1.S1_x_at		Medtr7g016720.1 | chalcone and stilbene synthase f	chalcone and stilbene synthase family protein	0.69413	0.246457	0.988473	-0.273426	0.480153	0.806413	-2.24579	2.98082e-06	0.000213137	-1.36232	0.00030023	0.0139059	-2.22273	3.30596e-06	0.00022213	9.18053	0.415588	0.0846756	0.635114	0.601292	0.0151571	0.793868	0.571694	0.020337	0.695567	0.101328	0.666404	0.963383	0.680308	0.00670853	0.723742	0.250041	0.291445	0.999984	0.784215	0.00217239	0.160385	1.74444	3.30827e-08	1.25916e-05	8.93636	0.0536212	0.85284	0.98965	-0.160878	0.578572
Msa.1878.1.S1_at		Medtr5g097900.1 | aldo/keto reductase family oxido	oxidoreductase, aldo/keto reductase family	-0.224144	0.434777	0.988473	-0.123702	0.197258	0.623862	-0.836256	3.3076e-05	0.00147192	-0.191447	0.161027	0.493271	-0.894312	1.76085e-05	0.000796319	4.81118	0.315277	0.171229	0.734312	0.163886	0.471548	0.993704	0.583568	0.0146922	0.669784	0.282628	0.218495	0.847552	0.678784	0.00526977	0.680852	0.415517	0.0747332	0.999984	0.951487	0.000217191	0.0297741	0.950725	0.000219204	0.0202295	4.35285	0.450538	0.0484556	0.878855	0.216779	0.33227
Mtr.28691.1.S1_at		no hit below tool-cutoff	hypothetical protein predicted by Glimmer/Critica	-0.134984	0.527807	0.988473	-0.229447	0.22527	0.643242	0.333718	0.498051	0.824714	0.778406	0.129672	0.448118	0.223663	0.647901	0.893746	4.25254	0.149548	0.522411	0.903056	-0.215702	0.358101	0.983629	-0.130284	0.577029	0.972603	0.0733052	0.753212	0.974467	0.66347	0.00760892	0.73473	0.0415591	0.858445	0.999984	0.766653	0.00247908	0.175015	0.0424607	0.855409	0.987495	5.3403	-0.0772082	0.838985	0.987257	-0.128288	0.735778
Mtr.49462.1.S1_s_at		Medtr2g036310.1 | UPF0481 plant-like protein | HC	UPF0481 protein At3g47200	0.720872	0.345759	0.988473	-0.0927351	0.360988	0.734076	-0.151286	0.445548	0.794736	0.742032	0.0023681	0.0526914	-0.869045	0.000749037	0.013846	5.73584	0.496314	0.125201	0.688821	0.298969	0.349274	0.98238	0.0664047	0.834095	0.992775	-0.246004	0.440046	0.921133	0.662023	0.0440354	0.850896	-0.0234149	0.941106	0.999984	0.974436	0.00431798	0.243341	0.864955	0.0101716	0.273542	5.16547	0.208322	0.417616	0.937036	-0.236835	0.357427
Mtr.20266.1.S1_at		Medtr1g098300.1 | cyclin-dependent kinase | HC | c	Putative serine/threonine-protein kinase At1g54610 EC=2.7.11.1;	1.1952	0.0692326	0.988473	0.829852	0.0265765	0.400038	3.98722	8.54246e-09	1.29251e-06	3.61126	2.5264e-08	6.64444e-06	0.019646	0.94397	0.985394	7.15959	0.588656	0.000106377	0.0651855	0.313034	0.0236171	0.799033	0.56043	0.000191756	0.117111	0.284183	0.0384028	0.649857	0.657613	2.50025e-05	0.0325979	0.0478278	0.717481	0.999984	1.61439	6.32699e-13	8.07719e-10	1.10534	3.11531e-09	1.6178e-06	6.37708	0.511065	0.00798932	0.878855	0.293067	0.11605
Msa.2534.1.S1_at		Medtr4g128750.1 | CAP, cysteine-rich secretory pro	Pathogenesis-related protein PR-1 Flags: Precursor;	1.06203	0.193642	0.988473	-0.87754	0.344662	0.724194	0.83594	0.0355288	0.239235	0.677533	0.0787064	0.356228	-0.610203	0.108951	0.419103	11.943	0.615935	0.00136967	0.229655	0.136032	0.439685	0.992218	0.49761	0.00772865	0.587676	0.13702	0.436406	0.921013	0.652187	0.000788918	0.363348	0.216192	0.223105	0.999984	1.01222	2.73606e-06	0.00066008	0.700213	0.000375789	0.0309095	10.7211	0.305515	0.402815	0.935559	-0.528403	0.151798
Mtr.33330.1.S1_at		Medtr8g469010.1 | ribonucleoside-diphosphate reduc	ribonucleotide reductase M2	-0.0166807	0.9262	0.995853	-0.31942	0.0456441	0.44754	1.18428	0.00501685	0.0647063	-0.288231	0.41746	0.736964	0.461615	0.203879	0.574597	5.68737	0.581724	0.00233407	0.28211	0.147108	0.404877	0.989044	0.797703	8.37916e-05	0.065828	-0.157239	0.373722	0.90328	0.649343	0.000843667	0.363348	0.307722	0.0876865	0.999984	0.608216	0.00157246	0.131456	0.587878	0.00213044	0.10934	4.87151	0.463526	0.088563	0.879912	-0.331443	0.21879
Mtr.38011.1.S1_s_at		Medtr8g011780.1 | Serine/Threonine-kinase OXI1-lik	Serine/threonine-protein kinase OXI1 EC=2.7.11.1; AltName: Full=Protein OXIDATIVE SIGNAL-INDUCIBLE 1;	-0.862167	0.440167	0.988473	-0.0624557	0.40831	0.764332	-1.36005	0.000141081	0.0046756	-0.815569	0.00621581	0.0935164	-0.634667	0.0239832	0.168576	4.79283	0.193485	0.371389	0.849564	0.109679	0.610642	0.997331	0.394408	0.0745362	0.824546	-0.299759	0.170245	0.820685	0.648996	0.00496118	0.680852	0.0152074	0.943591	0.999984	0.956454	0.000108786	0.0173148	0.761139	0.00128516	0.0770373	4.54703	0.648209	0.0128309	0.878855	-0.163512	0.513138
Mtr.44954.1.S1_s_at		Medtr3g070560.1 | phosphoinositide-specific phosph	Phosphoinositide phospholipase C 5 EC=3.1.4.11; AltName: Full=Phosphoinositide phospholipase PLC5; Short=PI-PLC5; Short=AtPLC5; Short=AtPLCx;	0.096329	0.577349	0.988473	-0.198469	0.0915987	0.526399	0.0357414	0.838247	0.95911	0.533038	0.00933284	0.118356	-0.312105	0.0942231	0.387529	3.48138	0.476629	0.0723612	0.616498	0.124553	0.629507	0.997815	0.403454	0.125238	0.862468	-0.488656	0.0658311	0.718776	0.645676	0.0172972	0.824677	0.0275898	0.914731	0.999984	1.10442	0.000170906	0.0245681	0.58788	0.02888	0.432185	2.95321	0.0566325	0.842386	0.987539	-0.251124	0.380365
Mtr.46391.1.S1_at		Medtr1g095730.1 | hypothetical protein | HC | chr1	hypothetical protein predicted by Glimmer/Critica	2.27505	0.0986343	0.988473	0.75508	0.136402	0.574795	0.705911	0.0538842	0.304802	-0.112205	0.739164	0.910371	-1.5087	0.000689215	0.0130351	4.00635	0.39457	0.141598	0.702862	0.127897	0.627837	0.997815	0.469651	0.0825523	0.833885	0.0900133	0.732695	0.971412	0.644701	0.0197574	0.824677	0.10627	0.686902	0.999984	1.6417	7.90107e-07	0.000220074	1.16135	0.000121245	0.0127657	3.8471	-0.186148	0.635555	0.96464	-0.740609	0.0652173
Mtr.20358.1.S1_at		Medtr7g070940.1 | UDP-glucosyltransferase family p	Anthocyanin 3'-O-beta-glucosyltransferase Short=3'GT; EC=2.4.1.238;	1.39317	0.0694668	0.988473	2.19472	5.27295e-05	0.0122392	0.3156	0.221155	0.605564	0.363384	0.163226	0.496067	-1.0419	0.00118364	0.0195954	6.76317	0.930784	0.000149428	0.079698	-0.294665	0.176957	0.952414	0.669639	0.00385857	0.492019	0.26266	0.227238	0.851391	0.643228	0.00526727	0.680852	-0.00473024	0.982422	0.999984	2.25771	2.18367e-11	1.78414e-08	0.0697334	0.745562	0.976118	6.50504	0.38692	0.249966	0.905579	-0.199908	0.54955
Mtr.15352.1.S1_x_at		Medtr3g029620.1 | F-box SKIP23-like protein | LC |	F-box protein At2g17030	-0.256755	0.252856	0.988473	0.34655	0.191807	0.619948	-0.203116	0.389157	0.757883	-0.457644	0.0676464	0.330952	-0.831799	0.00344123	0.0429124	5.03576	0.469633	0.00112253	0.214958	0.211113	0.114308	0.933423	0.418389	0.00313175	0.453805	0.292474	0.0318762	0.633072	0.638435	3.27244e-05	0.0393193	0.125169	0.342212	0.999984	0.874446	2.33295e-07	7.25679e-05	0.916328	9.98624e-08	3.39965e-05	4.39021	0.0525384	0.711537	0.974444	0.0598308	0.673755
Mtr.3182.1.S1_at		Medtr5g005110.1 | transcription factor | HC | chr5	hypothetical protein predicted by Glimmer/Critica	-1.21418	0.22733	0.988473	-0.0438096	0.678913	0.901354	-0.157385	0.622134	0.885184	0.169084	0.596791	0.845227	-0.801855	0.0247357	0.172245	8.33299	0.198238	0.404696	0.864321	0.286296	0.231901	0.968073	0.440611	0.0703961	0.820376	0.625868	0.0123945	0.52745	0.618144	0.0133984	0.801003	0.370694	0.124787	0.999984	0.984147	0.000240306	0.0320817	0.588266	0.0180361	0.352542	6.80315	0.153163	0.783629	0.98142	-0.433994	0.438216
Mtr.23865.1.S1_at		Medtr3g009050.1 | LRR receptor-like kinase | HC |	LRR receptor-like serine/threonine-protein kinase FLS2 EC=2.7.11.1; AltName: Full=Protein FLAGELLIN-SENSING 2; AltName: Full=Protein FLAGELLIN-SENSITIVE 2; Flags: Precursor;	0.475001	0.0837888	0.988473	-0.101193	0.444734	0.785923	-0.709501	0.0017175	0.0300099	0.083617	0.641561	0.868482	0.0879184	0.624689	0.883772	9.44138	0.699354	0.0115018	0.431967	0.711378	0.0102932	0.757233	0.566646	0.0369532	0.766862	0.226988	0.387853	0.90628	0.616985	0.0240537	0.828999	0.226534	0.38879	0.999984	0.603014	0.0271448	0.552284	0.800945	0.00439917	0.1704	8.8181	-0.069378	0.860971	0.990393	-0.512736	0.200608
Mtr.38043.1.S1_at		Medtr5g464810.1 | UDP-glucosyltransferase family p	Cytokinin-O-glucosyltransferase 2 EC=2.4.1.-; AltName: Full=Zeatin O-glucosyltransferase 2; Short=AtZOG2; AltName: Full=UDP-glucosyl transferase 85A1;	-0.184569	0.291229	0.988473	-0.0167436	0.916019	0.983157	0.0240008	0.93719	0.984167	-0.485194	0.130445	0.44931	0.559883	0.0857352	0.36792	9.61948	0.461265	0.00548135	0.368595	0.0796644	0.607615	0.997331	0.552085	0.00120183	0.314056	-0.126302	0.417242	0.914474	0.613783	0.000411478	0.254067	0.0475446	0.758907	0.999984	1.33337	1.72329e-09	8.38092e-07	0.986204	5.47018e-07	0.000142639	9.5019	-0.329215	0.0835144	0.878855	0.560615	0.00448908
Mtr.20668.1.S1_at		Medtr2g038220.1 | hypothetical protein | LC | chr2	expressed protein	-0.037046	0.91674	0.995696	-0.243781	0.149304	0.583733	-0.350486	0.0473001	0.282198	-0.324177	0.0634467	0.320889	-0.280205	0.102323	0.405599	5.27289	0.164506	0.298511	0.814633	0.370952	0.0238225	0.799704	0.603803	0.000558217	0.215683	0.239366	0.1344	0.797223	0.603409	0.000562019	0.299473	0.0419296	0.789167	0.999984	1.05672	2.02096e-07	6.38353e-05	0.578368	0.000863922	0.058432	5.43241	-0.208047	0.424873	0.938072	0.127706	0.623288
[truncated: 85 more columns]

## Sheet: Myc specific common Camps 2015
GeneChip ID	Gene	M. truncatula genome 4.0	Gene product	WT Myc Nod Log AveExpr	WT sMyc vs C 6h logFC	WT sMyc vs C 6h p	WT sMyc vs C 6h pFDR	WT sMyc vs C 24h logFC	WT sMyc vs C 24h p	WT sMyc 24h pFDR	WT s/nsMyc vs C 6h logFC	WT s/nsMyc vs C 6h p	WT s/nsMyc vs C 6h pFDR	WT s/nsMyc vs C 24h logFC	WT s/nsMyc vs C 24h p	WT s/nsMyc vs C 24h pFDR	WT nsMyc vs C 6h logFC	WT nsMyc vs C 6h p	WT nsMyc vs C 6h pFDR	WT nsMyc vs C 24h logFC	WT nsMyc vs C 24h p	WT nsMyc vs C 24h pFDR	WT Nod vs C 6h logFC	WT Nod vs C 6h p	WT Nod vs C 6h pFDR	WT Nod vs C 24h logFC	WT Nod vs C 24h p	WT Nod 24h pFDR	Mutants Myc Log AveExpr	NFP sMyc vs C 6h logFC	NFP sMyc vs C 6h p	NFP sMyc vs C 6h pFDR	NFP s/nsMyc vs C 6h logFC	NFP s/nsMyc vs C 6h p	NFP s/nsMyc vs C 6h pFDR	NFP nsMyc vs C 6h logFC	NFP nsMyc vs C 6h p	NFP nsMyc vs C 6h pFDR	DMI3 sMyc vs C 6h logFC	DMI3 sMyc vs C 6h p	DMI3 sMyc vs C 6h pFDR	DMI3 s/nsMyc vs C 6h logFC	DMI3 s/nsMyc vs C 6h p	DMI3 s/nsMyc vs C 6h pFDR	DMI3 nsMyc vs C 6h logFC	DMI3 nsMyc vs C 6h p	DMI3 nsMyc vs C 6h pFDR	NSP1 sMyc vs C 6h logFC	NSP1 sMyc vs C 6h p
Mtr.51360.1.S1_at		Medtr2g062600.1 | Lipid transfer protein | HC | ch	Non-specific lipid-transfer protein 8 Short=LTP 8; Flags: Precursor;	8.15385	1.22323	0.0169555	0.467807	0.218874	0.653337	0.997967	1.27927	0.0129181	0.661068	-0.666212	0.177855	0.82604	0.279743	0.566385	0.958348	-0.344686	0.480544	0.999984	0.185808	0.702853	0.980617	0.0422785	0.930746	0.994408	6.7202	-0.339972	0.603234	0.959868	-0.119578	0.854706	0.993751	-0.354839	0.587547	0.999882	0.990917	0.135136	0.492188	-0.245975	0.706627	0.948308	-0.0667494	0.918571	0.989101	0.189219	0.772076
Mtr.8757.1.S1_at		Medtr4g033150.1 | isoflavone-7-O-methyltransferase	O-methyltransferase family 2 protein	9.42189	1.20468	0.0333719	0.530311	0.904887	0.103989	0.927946	0.796211	0.150424	0.875126	0.451135	0.409349	0.911757	0.756147	0.171281	0.88272	0.278859	0.608723	0.999984	0.901045	0.105398	0.787518	2.05976	0.000661811	0.0481645	8.185	0.963733	0.179213	0.89095	-0.524383	0.460904	0.969876	0.340475	0.631362	0.999882	0.871208	0.223605	0.602967	-0.416207	0.557828	0.910637	1.60264	0.0287514	0.729801	1.13112	0.116611
Mtr.18570.1.S1_at		Medtr5g014100.1 | anionic peroxidase swpb3 protein	peroxidase, putative	5.12113	1.15918	0.00361337	0.318898	0.239276	0.517818	0.994386	1.13044	0.00440608	0.516913	-0.0639584	0.862284	0.986706	0.354118	0.340635	0.926757	0.212638	0.56518	0.999984	0.0570969	0.876927	0.99416	-0.454411	0.223789	0.806192	3.57953	0.329944	0.420906	0.937115	-0.0854514	0.83419	0.993136	-0.307059	0.453568	0.999882	0.766593	0.0665883	0.359951	-0.0227577	0.955528	0.992671	0.372871	0.36365	0.864347	0.228781	0.575895
Mtr.4951.1.S1_at		Medtr1g088925.1 | monothiol glutaredoxin-S2 protei	Monothiol glutaredoxin-S11 Short=AtGrxS11;	3.86407	1.11382	0.000186238	0.0959015	-0.0383933	0.883405	0.9999	0.185392	0.480719	0.960088	0.15565	0.553317	0.945802	1.46646	4.46712e-06	0.00720358	-0.0433747	0.868414	0.999984	-0.0062403	0.980979	0.998906	0.157889	0.547661	0.936843	4.09052	0.457353	0.271946	0.913858	-0.488626	0.241066	0.926817	0.185099	0.654317	0.999882	0.666092	0.112896	0.454448	0.112811	0.784744	0.964677	1.10301	0.0107327	0.660628	0.543077	0.193577
Mtr.42141.1.S1_s_at		Medtr3g094630.1 | horseradish peroxidase-like prot	peroxidase, putative	5.82468	1.11347	0.00570895	0.371628	0.529405	0.166023	0.952228	0.10792	0.774072	0.987786	-0.995353	0.0123263	0.52745	0.456553	0.230268	0.894545	0.465502	0.221491	0.999984	-0.240229	0.52404	0.962905	0.584737	0.127442	0.707077	6.09699	-1.531	0.115349	0.879912	-3.53937	0.000655211	0.357143	-3.55202	0.000630697	0.783611	1.06146	0.270687	0.651585	0.075375	0.937126	0.989272	0.646807	0.499815	0.905555	-0.0901906	0.924803
Mtr.29662.1.S1_at		no hit below tool-cutoff	hypothetical protein predicted by Glimmer/Critica	7.29655	1.06554	0.0383189	0.54304	0.379307	0.445708	0.992915	1.44249	0.00644511	0.559578	-0.292134	0.55615	0.94672	0.549683	0.271799	0.908589	0.540528	0.279694	0.999984	-0.131365	0.790764	0.986798	-0.719866	0.153179	0.738512	6.42657	0.0318165	0.969556	0.997771	-0.170578	0.837917	0.99337	-0.122448	0.883241	0.999882	0.935004	0.266179	0.647053	-0.700164	0.403274	0.85741	0.183505	0.825832	0.973985	0.321009	0.70048
Mtr.28714.1.S1_at		Medtr3g083920.1 | chalcone and stilbene synthase f	Chalcone synthase 1A EC=2.3.1.74; AltName: Full=Naringenin-chalcone synthase 1A;	6.57069	1.03029	0.000242513	0.110901	0.426627	0.0931433	0.926325	0.971136	0.000465151	0.197941	0.0945788	0.702975	0.96792	1.222	2.85469e-05	0.0364436	0.130704	0.598659	0.999984	0.49896	0.0516001	0.679415	1.10507	0.000105643	0.0116431	5.287	0.201354	0.632559	0.964095	-0.551197	0.195121	0.91297	-0.195048	0.643222	0.999882	1.40823	0.00178765	0.0847006	0.311267	0.460824	0.878826	0.543676	0.201144	0.802601	0.279421	0.507635
Mtr.37369.1.S1_at		Medtr3g464190.1 | sesquiterpene synthase | LC | ch	(+)-delta-cadinene synthase isozyme A Short=D-cadinene synthase A; EC=4.2.3.13;	8.64315	0.986982	0.00197189	0.262682	-0.665772	0.0290369	0.827975	0.163652	0.57636	0.972603	-0.368424	0.213528	0.845094	0.277533	0.345876	0.928061	-0.780754	0.0116514	0.999984	-0.631551	0.0375992	0.615385	-1.09579	0.000733918	0.0524162	8.14629	0.180265	0.663543	0.969056	-0.710253	0.0924881	0.83825	-0.242586	0.558684	0.999882	0.189006	0.648345	0.885524	-1.0246	0.0173801	0.361145	0.337825	0.416462	0.881201	-0.159798	0.699687
Mtr.37608.1.S1_at		Medtr8g070040.1 | Lipid transfer protein | HC | ch	protease inhibitor/seed storage/lipid transfer protein (LTP) family protein	7.0179	0.986357	0.00275741	0.2954	0.576583	0.0654047	0.899818	0.532983	0.0871833	0.836238	0.226544	0.45762	0.92599	0.579068	0.0643196	0.853012	0.305873	0.317861	0.999984	-0.0319616	0.916137	0.996064	0.26609	0.383854	0.891403	6.79012	0.243354	0.672279	0.970001	-0.813037	0.162769	0.896747	-0.15885	0.782297	0.999882	0.690525	0.234066	0.614665	-0.553798	0.338219	0.828132	0.322201	0.575784	0.924865	0.539219	0.35093
Mtr.24396.1.S1_at		Medtr1g071720.1 | Lipid transfer protein | HC | ch	protease inhibitor/seed storage/lipid transfer protein (LTP) family protein	6.27503	0.965325	0.00531195	0.3675	0.144496	0.654762	0.997967	1.09258	0.00193024	0.370788	0.0567834	0.860304	0.986543	0.0849087	0.7925	0.984199	0.371882	0.25448	0.999984	-0.00914703	0.977378	0.998583	-0.613335	0.0651891	0.586733	5.43774	0.0314071	0.956778	0.997329	0.198191	0.732549	0.989597	0.048609	0.933152	0.999882	0.77541	0.186239	0.560776	-0.683199	0.242906	0.778366	-0.0961985	0.868175	0.9817	0.384444	0.508355
Mtr.43089.1.S1_at		Medtr7g093140.1 | late embryogenesis abundant prot	18 kDa seed maturation protein	6.12714	0.896867	0.0132816	0.445238	0.682231	0.0541093	0.899536	0.133435	0.697275	0.984177	-0.0733256	0.830573	0.983063	0.302862	0.379922	0.931485	0.482314	0.166372	0.999984	-0.227589	0.508109	0.961103	0.179556	0.601055	0.948781	5.60605	0.287351	0.634499	0.96464	-0.709507	0.2442	0.929347	-0.0258483	0.965836	0.999882	0.655488	0.281314	0.661518	-0.853946	0.162778	0.711563	0.87133	0.154614	0.782386	0.0200102	0.973549
Mtr.27594.1.S1_at		Medtr8g089300.1 | CASP POPTRDRAFT-like protein | H	UPF0497 membrane protein At4g20390	6.61206	0.875458	0.0327034	0.52957	0.696991	0.0845045	0.920893	1.11421	0.00790216	0.589149	0.127314	0.746407	0.973465	0.477013	0.231205	0.894545	0.570287	0.154527	0.999984	-0.0210882	0.957243	0.996882	-0.382275	0.335125	0.869469	5.59157	0.055547	0.917708	0.994548	-0.0608939	0.90982	0.995519	-0.0100745	0.985048	0.999882	0.926356	0.0912312	0.415	-0.624206	0.249971	0.783669	0.0644915	0.904518	0.986808	0.03903	0.942123
Mtr.33792.1.S1_at		Medtr6g026820.1 | hypothetical protein | HC | chr6	hypothetical protein predicted by Glimmer/Critica	5.89153	0.769855	0.0215805	0.489771	0.421935	0.193208	0.953574	0.769566	0.0216254	0.7094	-0.0192226	0.952009	0.995549	0.195546	0.541716	0.954984	-0.09286	0.771413	0.999984	-0.0348859	0.913031	0.995994	-0.562327	0.0864163	0.637388	4.09687	0.249846	0.464889	0.945638	0.0621056	0.855345	0.993751	0.102678	0.763204	0.999882	0.761299	0.0305815	0.256708	0.116559	0.732393	0.95384	0.090864	0.78974	0.968732	0.174576	0.608913
Mtr.41025.1.S1_at		Medtr1g028460.1 | bidirectional sugar transporter	Protein RUPTURED POLLEN GRAIN 1	11.2305	0.754717	0.000986851	0.206428	0.392582	0.0661956	0.899818	0.0749672	0.717921	0.984995	-0.303139	0.151125	0.807377	0.731348	0.00133164	0.433785	0.022771	0.912536	0.999984	0.266772	0.204616	0.876509	0.643592	0.00400044	0.161488	10.5971	0.572425	0.144255	0.880976	-0.521396	0.182435	0.905627	0.422804	0.277588	0.999882	0.789171	0.0468997	0.306846	-0.279752	0.470462	0.882911	0.709509	0.0725206	0.751706	0.501122	0.199615
Mtr.20464.1.S1_x_at		Medtr7g016700.1 | chalcone and stilbene synthase f	chalcone and stilbene synthase family protein	6.5968	0.339275	0.277071	0.804052	0.72545	0.024832	0.804761	0.35044	0.2619	0.911401	0.246744	0.426962	0.918304	0.666639	0.0379047	0.849388	0.420976	0.179861	0.999984	0.438463	0.163005	0.847426	1.25369	0.000318808	0.0272848	5.84151	-0.205903	0.692803	0.971551	-0.974582	0.0675046	0.809125	0.272619	0.601233	0.999882	1.17678	0.0288757	0.250652	0.575331	0.273172	0.798587	1.06205	0.0472572	0.74133	0.169912	0.744339
Mtr.11085.1.S1_at		Medtr7g118330.2 | late elongated hypocotyl-like pr	myb-related transcription factor (CCA1)	9.65869	0.228185	0.301198	0.816199	0.123854	0.572108	0.99639	-0.664415	0.00472288	0.530057	-0.231247	0.294881	0.882259	0.889612	0.000309958	0.208721	-0.181095	0.410282	0.999984	-0.28126	0.204739	0.876509	-0.22814	0.301293	0.854352	7.36886	0.366977	0.358078	0.929486	-0.788129	0.0531448	0.789653	0.497437	0.215088	0.999882	-0.375621	0.347002	0.714587	-0.557196	0.166084	0.715198	-0.112334	0.777304	0.966987	0.533212	0.184587
Mtr.12424.1.S1_at		Medtr7g093850.1 | disease resistance response prot	disease resistance-responsive family protein	9.34939	0.108442	0.754098	0.958149	0.114435	0.741009	0.998876	0.748956	0.0373429	0.76906	0.116386	0.736764	0.971888	0.364513	0.296673	0.916217	-0.410069	0.241581	0.999984	0.591128	0.0955627	0.770512	0.562696	0.111793	0.68697	9.27264	0.683869	0.0627605	0.878855	0.0391529	0.913072	0.995815	0.483061	0.183412	0.999882	0.329749	0.360663	0.72466	-0.0112544	0.974965	0.995252	0.282115	0.433464	0.886281	0.0985769	0.783526
Mtr.35965.1.S1_at		Medtr7g026630.1 | exocyst subunit exo70 family pro	exocyst subunit EXO70 family protein	7.12884	0.105658	0.662488	0.938503	0.154185	0.52495	0.995298	0.0300218	0.901143	0.996883	0.25689	0.292551	0.881992	0.60825	0.0168599	0.824677	0.428749	0.0841412	0.999984	-0.554876	0.027963	0.560155	0.282818	0.247524	0.821325	5.99418	-0.117214	0.843967	0.987539	-0.32283	0.588425	0.97919	-0.00651545	0.991269	0.999882	1.11698	0.0669221	0.360832	0.0972046	0.870333	0.97909	1.48903	0.0163585	0.694783	0.0170033	0.977216
Mtr.43189.1.S1_at		Medtr7g093820.1 | disease resistance response prot	disease resistance-responsive family protein	5.95358	-0.0860339	0.789656	0.965986	-0.0280593	0.930631	0.999956	0.654108	0.049976	0.791752	-0.0863883	0.788811	0.978981	0.637835	0.0555568	0.852144	-0.13636	0.672737	0.999984	0.302081	0.352372	0.93678	-0.0374417	0.907532	0.991931	6.06308	-0.152198	0.653427	0.967522	0.0356419	0.916146	0.995944	0.159361	0.638301	0.999882	0.710118	0.0416218	0.292128	0.642658	0.0638578	0.547054	-0.0951855	0.77867	0.967037	0.270297	0.426606
Mtr.43353.1.S1_at		Medtr3g092630.1 | hypothetical protein | HC | chr3	hypothetical protein predicted by Glimmer/Critica	4.93291	-0.0981241	0.846126	0.976788	-0.200468	0.692068	0.997967	1.33465	0.0125934	0.656895	0.0455064	0.928268	0.993029	-0.204739	0.685872	0.97224	-0.832647	0.107542	0.999984	0.73446	0.153663	0.840645	-0.615211	0.229569	0.810601	4.83791	1.21967	0.0665902	0.878855	0.0539533	0.933778	0.996892	0.591369	0.365159	0.999882	-1.92736	0.00500961	0.123275	-0.917737	0.163235	0.711987	-0.611864	0.348971	0.859343	-0.792956	0.226736
Mtr.37312.1.S1_at		Medtr4g063710.1 | heat shock cognate 70 kDa protei	Heat shock cognate 70 kDa protein 2	9.06219	-0.15279	0.546557	0.90976	-0.18426	0.467809	0.993704	0.655758	0.0139949	0.666391	-0.784588	0.00398703	0.397264	-0.590717	0.0254129	0.830656	-0.21684	0.393721	0.999984	-0.0147243	0.953517	0.996753	-0.128408	0.612019	0.951285	7.37708	-0.191724	0.55512	0.952191	0.458448	0.162934	0.896901	-0.893239	0.00868282	0.954461	1.14205	0.0010968	0.0714013	-0.0667012	0.836995	0.974344	0.249732	0.442873	0.888539	0.136596	0.673805
Mtr.43513.1.S1_at		Medtr4g128570.1 | xyloglucan endotransglucosylase/	MERI-5 protein (MERI-5) (MERI5B) / endo-xyloglucan transferase / xyloglucan endo-1,4-beta-D-glucanase (SEN4)	7.94652	-0.166993	0.592512	0.922868	-0.014666	0.962415	0.999956	0.828713	0.0119394	0.652795	0.269084	0.390388	0.90709	-0.452597	0.153335	0.88272	-0.553224	0.0835844	0.999984	0.0531676	0.864388	0.992919	0.861048	0.00928933	0.259331	7.81115	0.830703	0.0288399	0.878855	0.203282	0.580903	0.977757	0.423212	0.253738	0.999882	-0.529116	0.155678	0.520409	-0.240084	0.514747	0.895854	-0.138818	0.705858	0.952273	0.156701	0.670157
Mtr.16859.1.S1_at		Medtr2g081580.1 | calcium-binding EF-hand protein	calcium-binding protein, putative	9.81899	-0.177665	0.589422	0.922458	0.037773	0.908426	0.999902	0.781934	0.023062	0.715703	0.350327	0.290829	0.881532	-0.23478	0.476595	0.946866	-0.876679	0.0117363	0.999984	0.233196	0.479548	0.958401	0.305419	0.355964	0.879943	9.13522	1.13739	0.00545229	0.87579	0.00908199	0.981295	0.99791	0.790953	0.0470571	0.999882	-0.053318	0.890538	0.970261	-0.791018	0.0470399	0.497327	-0.200287	0.605796	0.931313	0.0937008	0.808941
Mtr.43486.1.S1_at		Medtr8g080980.1 | peptidyl-prolyl cis-trans isomer	peptidyl-prolyl cis-trans isomerase / FK506-binding protein (ROF1)	8.74331	-0.320102	0.0797926	0.628475	-0.403412	0.0296604	0.831646	0.645956	0.00100406	0.291773	-0.363134	0.0485456	0.684841	-0.414051	0.025934	0.831067	-0.327115	0.0737472	0.999984	0.176801	0.324067	0.928259	-0.290078	0.110678	0.684871	6.99078	-0.172898	0.495057	0.947902	0.593572	0.0234471	0.714269	-0.660983	0.0123137	0.979209	0.384657	0.133873	0.490295	-0.364569	0.154751	0.704001	0.244098	0.336968	0.856334	-0.0942703	0.709252
Mtr.37314.1.S1_at		Medtr4g063720.1 | heat shock cognate 70 kDa protei	Chloroplast envelope membrane 70 kDa heat shock-related protein	8.09007	-0.403136	0.150738	0.713277	-0.669585	0.0205666	0.795081	0.618439	0.0312956	0.746285	-0.447649	0.11207	0.779286	-0.454241	0.107112	0.86828	-0.501462	0.0767012	0.999984	-0.0949169	0.730625	0.982739	-0.373495	0.181978	0.772995	6.29267	-0.464763	0.30195	0.919247	0.145083	0.745624	0.990589	-0.581158	0.198633	0.999882	0.465282	0.301418	0.678673	-0.469095	0.297533	0.811392	-0.347629	0.438558	0.887804	-0.520912	0.248177
Mtr.13273.1.S1_at		Medtr3g072610.1 | AP2 domain class transcription f	Ethylene-responsive transcription factor ERF014	6.59861	-0.446318	0.223994	0.773897	0.439461	0.231007	0.968073	0.810577	0.0318389	0.746971	0.429765	0.241202	0.859246	-0.453546	0.216777	0.891235	-1.44912	0.000373789	0.572626	-0.559148	0.13046	0.817667	-1.17119	0.00287745	0.133175	5.64392	0.538171	0.373868	0.932394	0.098851	0.869563	0.99429	0.441064	0.46532	0.999882	0.297942	0.621167	0.874446	-1.0247	0.0950217	0.616796	-0.240346	0.689967	0.949819	0.563736	0.351856
Mtr.12006.1.S1_at		Medtr2g084080.1 | lignin biosynthetic peroxidase |	peroxidase, putative	4.99804	1.89189	8.52829e-05	0.056804	0.693172	0.104412	0.928569	1.39756	0.00211251	0.384125	0.117027	0.779065	0.977695	0.813157	0.0589132	0.852144	0.173265	0.678138	0.999984	0.4892	0.246264	0.899555	0.417254	0.321121	0.864084	6.26566	-0.266671	0.622897	0.964037	-0.936523	0.0900322	0.836427	-0.479738	0.378136	0.999882	5.59273	2.05162e-12	8.38128e-09	5.06989	2.80622e-11	1.71959e-07	2.39789	7.67099e-05	0.17388	2.16034	0.000284589
Mtr.10369.1.S1_at		Medtr7g084300.1 | chalcone and stilbene synthase f	chalcone and stilbene synthase family protein	8.72346	0.721938	0.117485	0.680455	0.862312	0.0638605	0.899818	-0.0579129	0.897866	0.996706	-0.78263	0.0908856	0.754209	1.03131	0.0285991	0.83528	0.231294	0.608992	0.999984	0.538722	0.238247	0.893707	0.0523638	0.907604	0.991931	6.55092	0.492672	0.429533	0.939195	-0.305065	0.623791	0.981787	0.828708	0.187356	0.999882	0.175365	0.777736	0.933663	-0.43164	0.488419	0.887833	1.37181	0.0324382	0.738941	0.171464	0.78255
Mtr.39734.1.S1_at		Medtr7g065740.1 | glutathione S-transferase | HC |	glutathione S-transferase, putative	3.64057	0.702606	0.0094873	0.409988	-0.769497	0.00495156	0.688031	-0.226119	0.378072	0.94219	-0.773135	0.00477644	0.430298	0.596681	0.0252083	0.830656	-0.398256	0.125844	0.999984	-0.0747263	0.769442	0.985404	0.0780079	0.759638	0.977779	3.86344	-0.483801	0.105674	0.879912	-0.6268	0.0383229	0.769481	-0.872738	0.00495043	0.903721	0.593137	0.0492883	0.312709	0.457347	0.125424	0.668083	0.264636	0.370037	0.867183	0.928779	0.00297211
Mtr.19957.1.S1_at		Medtr3g028340.1 | transmembrane protein, putative	hypothetical protein predicted by Glimmer/Critica	5.78837	0.424008	0.046161	0.560129	-0.169207	0.412289	0.989149	0.552761	0.0110631	0.643489	-0.311039	0.137181	0.799602	0.612917	0.00537756	0.681435	-0.258892	0.213287	0.999984	0.424733	0.0458151	0.653383	0.065875	0.748346	0.976965	4.9728	0.767849	0.0450485	0.878855	0.143896	0.699498	0.987486	0.365887	0.329082	0.999882	0.845957	0.0281316	0.247315	0.124315	0.738711	0.95516	0.905982	0.0192739	0.704329	0.526099	0.16345
Mtr.30703.1.S1_at		Medtr1g021915.1 | GNS1/SUR4 membrane family protei	GNS1/SUR4 membrane family protein	5.89261	0.245911	0.246141	0.78582	0.0140763	0.94643	0.999956	0.626165	0.00536083	0.549116	-0.351448	0.101505	0.768949	0.00992261	0.962223	0.998202	-0.302643	0.155969	0.999984	0.386866	0.0728344	0.736113	0.147963	0.481944	0.923442	5.73262	0.528518	0.111618	0.879912	0.057603	0.859919	0.993894	0.269261	0.411522	0.999882	0.298375	0.363328	0.726467	0.682726	0.0421577	0.481607	0.20046	0.540098	0.915924	-0.17436	0.593869
Mtr.16848.1.S1_at		Medtr5g087760.1 | late embryogenesis abundant hydr	hypothetical protein	6.06299	-0.0918659	0.710484	0.951304	-0.201297	0.418156	0.989485	0.74058	0.00526495	0.548683	0.311479	0.21394	0.845612	-0.153543	0.535873	0.954451	-0.560223	0.0298784	0.999984	0.142682	0.564923	0.966392	0.197389	0.427147	0.905784	5.59352	0.316733	0.275796	0.914082	0.228412	0.430084	0.965692	0.179013	0.53563	0.999882	0.549056	0.0630111	0.350571	0.140478	0.626546	0.928737	0.611471	0.0395005	0.74133	0.249928	0.388338
Mtr.18113.1.S1_at		Medtr3g099490.1 | hypothetical protein | HC | chr3	hypothetical protein predicted by Glimmer/Critica	4.90405	-0.716724	0.0233922	0.500743	-0.290076	0.340346	0.979252	0.662463	0.0349691	0.759598	-0.152402	0.614331	0.954638	-0.447374	0.145776	0.881174	-1.03764	0.00168655	0.779864	0.23493	0.438714	0.951797	0.431866	0.159737	0.747685	4.66936	0.684991	0.138938	0.880976	0.109775	0.809768	0.992609	0.603854	0.190576	0.999882	0.305021	0.504728	0.817829	-0.223614	0.624318	0.928201	-0.60799	0.187628	0.79713	-0.0222827	0.961013
[truncated: 70 more columns]

## Sheet: 106 common Czaja2012&Camps2015
GeneChip ID	Gene	M. truncatula genome 4.0	Gene product	WT Myc Nod Log AveExpr	WT sMyc vs C 6h logFC	WT sMyc vs C 6h p	WT sMyc vs C 6h pFDR	WT sMyc vs C 24h logFC	WT sMyc vs C 24h p	WT sMyc 24h pFDR	WT s/nsMyc vs C 6h logFC	WT s/nsMyc vs C 6h p	WT s/nsMyc vs C 6h pFDR	WT s/nsMyc vs C 24h logFC	WT s/nsMyc vs C 24h p	WT s/nsMyc vs C 24h pFDR	WT nsMyc vs C 6h logFC	WT nsMyc vs C 6h p	WT nsMyc vs C 6h pFDR	WT nsMyc vs C 24h logFC	WT nsMyc vs C 24h p	WT nsMyc vs C 24h pFDR	WT Nod vs C 6h logFC	WT Nod vs C 6h p	WT Nod vs C 6h pFDR	WT Nod vs C 24h logFC	WT Nod vs C 24h p	WT Nod 24h pFDR	Mutants Myc Log AveExpr	NFP sMyc vs C 6h logFC	NFP sMyc vs C 6h p	NFP sMyc vs C 6h pFDR	NFP s/nsMyc vs C 6h logFC	NFP s/nsMyc vs C 6h p	NFP s/nsMyc vs C 6h pFDR	NFP nsMyc vs C 6h logFC	NFP nsMyc vs C 6h p	NFP nsMyc vs C 6h pFDR	DMI3 sMyc vs C 6h logFC	DMI3 sMyc vs C 6h p	DMI3 sMyc vs C 6h pFDR	DMI3 s/nsMyc vs C 6h logFC	DMI3 s/nsMyc vs C 6h p	DMI3 s/nsMyc vs C 6h pFDR	DMI3 nsMyc vs C 6h logFC	DMI3 nsMyc vs C 6h p	DMI3 nsMyc vs C 6h pFDR	NSP1 sMyc vs C 6h logFC	NSP1 sMyc vs C 6h p
Mtr.33549.1.S1_at		Medtr0118s0070.1 | expansin-like protein B1 | HC |	Putative expansin-B2 Short=At-EXPB2; Short=AtEXPB2; AltName: Full=Beta-expansin-2; AltName: Full=Ath-ExpBeta-1.4; Flags: Precursor;	4.11304	1.01189	0.0176614	0.471936	-0.025287	0.950244	0.999956	0.93216	0.0277002	0.735326	0.0160924	0.968323	0.99658	-0.0505825	0.900675	0.993382	0.0116235	0.977117	0.999984	8.02035	2.97285e-18	1.51809e-14	6.88787	1.6238e-16	6.63356e-13	2.68504	0.0924779	0.702439	0.973138	-0.0866282	0.720411	0.989588	-0.0042527	0.985969	0.999882	-0.0751904	0.756012	0.92582	0.101562	0.674872	0.94127	-0.279456	0.252193	0.826206	-0.0322801	0.893822
Mtr.13963.1.S1_at		Medtr4g102400.1 | subtilisin-like serine protease	Subtilisin-like protease EC=3.4.21.-; AltName: Full=Cucumisin-like serine protease; Flags: Precursor;	6.67168	4.66826	2.59497e-17	1.59015e-12	0.618504	0.0213141	0.795081	4.40505	1.18341e-16	3.62585e-12	0.777059	0.00477303	0.430298	4.42069	1.07909e-16	6.61248e-12	0.997576	0.000496275	0.601849	6.24623	1.07454e-20	1.31691e-16	5.36157	6.60059e-19	5.77816e-15	5.88538	0.549794	0.195121	0.893962	-0.150391	0.720138	0.989588	0.628364	0.140072	0.999882	0.200757	0.632702	0.879289	0.110258	0.792724	0.966699	0.597165	0.160231	0.783337	1.93787	4.28872e-05
Mtr.41028.1.S1_at		Medtr4g088510.1 | hypothetical protein | HC | chr4	hypothetical protein predicted by Glimmer/Critica	4.33575	2.19964	5.32926e-07	0.000837349	0.0855813	0.804025	0.999604	2.68412	1.34179e-08	3.42594e-05	0.102222	0.766985	0.975834	0.860322	0.0177138	0.824677	0.0803319	0.815812	0.999984	5.86014	1.61654e-16	5.21359e-13	4.7785	2.92111e-14	5.77418e-11	2.9067	-0.159981	0.522113	0.950356	-0.0044289	0.985821	0.998628	-0.0438007	0.860518	0.999882	0.00107159	0.996569	0.999047	-0.0492504	0.843385	0.975206	-0.0661396	0.790811	0.968732	0.175121	0.483757
Mtr.41208.1.S1_at		Medtr7g012070.1 | caffeic acid O-methyltransferase	O-methyltransferase, putative	4.9346	2.43804	2.12838e-05	0.0200651	0.83623	0.0920577	0.926283	2.10763	0.000141196	0.0972156	0.798607	0.106889	0.775167	0.804648	0.104381	0.865986	1.08053	0.0321721	0.999984	4.8347	6.93749e-11	4.52251e-08	2.91262	1.42217e-06	0.000306858	3.80308	-0.0545584	0.905838	0.993595	-0.0144406	0.975021	0.997683	-0.18208	0.693298	0.999882	1.773	0.000436512	0.0485455	1.3259	0.00639553	0.249145	0.699044	0.135644	0.772756	1.36182	0.00521866
Mtr.46524.1.S1_at		Medtr8g022270.1 | ABC transporter B family-like pr	Multidrug resistance protein 11 AltName: Full=P-glycoprotein 19;	4.58776	2.5141	4.04468e-12	2.75389e-08	-0.0842353	0.705096	0.998671	2.76561	4.16519e-13	3.6462e-09	0.296038	0.189748	0.832146	1.86563	2.96162e-09	1.2963e-05	0.292386	0.195103	0.999984	4.73237	4.25269e-19	2.60596e-15	3.08851	2.76309e-14	5.64389e-11	3.71607	0.0232253	0.941135	0.996548	-0.175509	0.577641	0.977037	0.0126354	0.967954	0.999882	-0.0945398	0.763867	0.928609	-0.0971615	0.75753	0.958962	-0.00375006	0.990487	0.998749	0.488646	0.126424
Mtr.45869.1.S1_at		Medtr5g075400.1 | hypothetical protein | HC | chr5	hypothetical protein similar to Oryza sativa chromosome 1, OSJNBa0090K04.28	3.34521	0.874897	8.9171e-05	0.056919	-0.0975827	0.614779	0.997331	1.46545	2.30207e-08	5.64266e-05	0.109628	0.572038	0.948242	0.814316	0.000211423	0.163995	0.000686659	0.997168	0.999984	4.68442	1.31926e-20	1.34736e-16	3.47585	3.82291e-17	2.12964e-13	2.70067	-0.00803126	0.972041	0.997916	-0.264887	0.252056	0.93236	-0.168995	0.462518	0.999882	-0.315801	0.173721	0.546295	-0.175463	0.445698	0.873982	-0.272351	0.239182	0.821216	-0.120373	0.600071
Mtr.20144.1.S1_at		Medtr5g010830.1 | MATE efflux family protein | HC	Multidrug and toxin extrusion protein 1 Short=MATE-1; AltName: Full=Solute carrier family 47 member 1;	6.78386	2.41822	1.77133e-13	2.21383e-09	-0.123822	0.510999	0.994386	2.89714	1.93409e-15	3.95056e-11	-0.0202196	0.914205	0.9914	2.38036	2.60284e-13	7.97484e-09	0.18664	0.324155	0.999984	4.62332	8.23891e-21	1.26216e-16	1.9715	2.23176e-11	2.2793e-08	6.22393	-0.199884	0.679703	0.970249	-0.28667	0.554262	0.975669	-0.728374	0.138034	0.999882	-1.17223	0.0196752	0.212339	0.760187	0.12214	0.664863	-0.787886	0.109545	0.763904	0.494569	0.309915
Mtr.7546.1.S1_at		Medtr8g012795.1 | Defensin related | HC | chr8:381	Low-molecular-weight cysteine-rich protein LCR78 AltName: Full=Putative defensin AMP1 protein; Flags: Precursor;	8.20309	3.7446	5.08321e-16	1.55744e-11	5.03909	2.0218e-19	1.23892e-14	4.20297	2.51691e-17	1.54231e-12	5.40822	3.00286e-20	1.84009e-15	2.581	4.97467e-12	4.22615e-08	4.40782	7.17926e-18	4.39931e-13	4.42643	6.42218e-18	2.81099e-14	5.99255	1.84516e-21	2.8267e-17	5.05581	-0.357607	0.401134	0.935559	0.0513651	0.903547	0.994961	0.0422822	0.920538	0.999882	0.217253	0.60889	0.86908	0.190851	0.652951	0.936185	0.0697776	0.869254	0.9817	0.0746136	0.860287
Mtr.26415.1.S1_at		Medtr5g005290.1 | hypothetical protein | LC | chr5	hypothetical protein predicted by Glimmer/Critica	3.78005	1.43109	9.2207e-07	0.00137811	-0.178291	0.443827	0.992641	2.01089	1.46356e-09	4.27068e-06	-0.0427302	0.853674	0.986154	1.8806	5.81635e-09	2.22759e-05	0.215243	0.356392	0.999984	4.22286	2.60097e-17	9.37541e-14	3.58323	1.83383e-15	5.35113e-12	3.02636	0.182064	0.488479	0.946213	-0.0243409	0.925967	0.996511	-0.016752	0.949008	0.999882	0.00603272	0.981626	0.995352	-0.0947352	0.717845	0.950672	-0.28581	0.279161	0.834269	0.150666	0.566054
Mtr.35524.1.S1_at		Medtr4g053630.1 | subtilisin-like serine protease	subtilase family protein	6.23372	3.50596	2.16766e-13	2.21383e-09	-0.0400484	0.883953	0.9999	2.89956	1.9428e-11	9.15777e-08	0.22413	0.416672	0.914314	3.19894	1.96533e-12	2.20911e-08	0.364252	0.191019	0.999984	4.15314	3.18252e-15	6.96494e-12	2.2649	4.14393e-09	2.04784e-06	4.81669	0.373979	0.323711	0.925452	0.00377183	0.992004	0.998935	0.197856	0.59981	0.999882	0.568103	0.137246	0.495495	0.508821	0.181857	0.727412	1.39164	0.000668149	0.359148	1.73676	4.37202e-05
Mtr.26500.1.S1_at	MtPUB1	Medtr5g083030.1 | ubiquitin-protein ligase, PUB17	U-box domain-containing protein 13 EC=6.3.2.-; AltName: Full=Plant U-box protein 13;	5.95556	2.21993	1.87685e-13	2.21383e-09	0.109672	0.526827	0.995364	2.24434	1.43638e-13	1.76037e-09	0.327213	0.0660573	0.718776	2.07728	9.3577e-13	1.9114e-08	0.439811	0.0157154	0.999984	3.83386	1.37546e-19	1.20408e-15	2.59355	3.89376e-15	1.08455e-11	4.80655	0.336249	0.26599	0.911412	-0.14875	0.620233	0.981705	0.304049	0.313744	0.999882	-0.105581	0.72483	0.914954	-0.107804	0.719287	0.95098	-0.14542	0.628057	0.935871	1.65802	2.57261e-06
Mtr.17272.1.S1_at		Medtr8g107250.1 | tubulin | HC | chr8:45318751-453	Tubulin beta-1 chain AltName: Full=Beta-1-tubulin;	8.61599	2.20511	1.18414e-15	2.41872e-11	-0.0707089	0.614613	0.997331	1.97723	1.87477e-14	2.87206e-10	0.106177	0.450895	0.924341	1.62743	2.15961e-12	2.20911e-08	-0.00405819	0.976894	0.999984	3.79442	6.24252e-22	1.91265e-17	1.35977	1.32877e-10	1.0439e-07	8.188	-0.137572	0.46807	0.946213	-0.0728292	0.70012	0.987486	-0.00384372	0.983765	0.999882	0.182623	0.336767	0.706332	-0.19493	0.305651	0.814233	0.20461	0.282612	0.83492	0.914104	2.19683e-05
Mtr.12950.1.S1_at		Medtr5g004990.1 | hypothetical protein | HC | chr5	hypothetical protein predicted by Glimmer/Critica	7.00067	1.86626	0.00104924	0.20943	0.761692	0.147334	0.947386	2.88238	4.65311e-06	0.0063363	1.25444	0.0205429	0.571934	1.86998	0.00102923	0.391732	0.280878	0.587076	0.999984	3.7826	4.29347e-08	1.61408e-05	3.12059	1.31056e-06	0.000286816	5.71459	0.559495	0.275325	0.914082	0.0348596	0.945359	0.99707	-0.194414	0.702573	0.999882	0.478155	0.350113	0.717006	-0.450731	0.378115	0.846002	0.919223	0.0770755	0.753536	1.74491	0.0014248
Mtr.4282.1.S1_at	MtCbf3	Medtr8g091720.1 | nuclear transcription factor Y p	Nuclear transcription factor Y subunit B-3 Short=AtNF-YB-3; AltName: Full=Transcriptional activator HAP3C;	4.92735	2.16525	9.37669e-09	2.49819e-05	0.0230976	0.9326	0.999956	2.56318	2.76454e-10	1.05878e-06	-0.0272252	0.920594	0.991766	1.91494	9.92164e-08	0.000243191	0.210094	0.44409	0.999984	3.59588	1.04369e-13	1.63987e-10	1.05828	0.000525623	0.0409265	4.11682	0.175867	0.581261	0.956209	0.11784	0.711386	0.988759	0.037946	0.905081	0.999882	-0.21748	0.495693	0.812478	-0.253242	0.428128	0.867678	-0.0525071	0.868953	0.9817	0.942192	0.0051067
Mtr.16214.1.S1_at		Medtr4g129010.1 | tyrosine kinase family protein |	Putative serine/threonine-protein kinase At1g01540 EC=2.7.11.1;	7.81058	2.25684	2.94024e-13	2.49123e-09	0.305479	0.0956801	0.926812	2.30293	1.79658e-13	1.83485e-09	0.658115	0.000887979	0.274709	2.07674	2.16304e-12	2.20911e-08	0.257449	0.157329	0.999984	3.39281	9.09987e-18	3.71748e-14	2.2637	2.73139e-13	5.07194e-10	6.11911	-0.0262382	0.936106	0.996001	-0.55792	0.0946307	0.839426	0.02125	0.948233	0.999882	0.663069	0.0487099	0.310745	-0.747066	0.0274286	0.425498	0.148121	0.651322	0.940871	0.481819	0.146909
Mtr.28094.1.S1_at	MtNIN1	Medtr5g099060.1 | nodule inception protein | HC |	RWP-RK domain-containing protein	5.77407	2.00308	1.24727e-10	6.9482e-07	0.430237	0.0439026	0.874321	2.30965	4.85655e-12	2.976e-08	0.887387	0.000159578	0.132143	2.0471	7.69088e-11	4.71282e-07	1.34593	3.4832e-07	0.00711478	3.36113	4.57718e-16	1.27491e-12	4.0373	3.77131e-18	2.56776e-14	4.50758	0.179943	0.463562	0.945342	0.0391773	0.872754	0.994317	0.00578201	0.981138	0.999882	0.181751	0.459117	0.791274	0.31195	0.207188	0.751396	0.211258	0.390153	0.873684	0.63215	0.013331
Mtr.7279.1.S1_s_at		Medtr8g068050.2 | lectin receptor kinase | HC | ch	hypothetical protein predicted by Glimmer/Critica	3.89583	0.72671	4.34837e-05	0.0355279	0.00276341	0.985494	0.999956	0.912989	1.47168e-06	0.00219955	0.146454	0.339195	0.894528	0.398792	0.0131014	0.801003	-0.0112102	0.941205	0.999984	3.29498	2.60998e-19	1.77705e-15	1.26051	3.77742e-09	1.88189e-06	3.14219	-0.0137773	0.94859	0.996548	0.0636218	0.766028	0.99171	-0.170524	0.426875	0.999882	-0.221198	0.304141	0.680759	-0.0609439	0.775596	0.962534	-0.108774	0.611342	0.932847	0.308963	0.15402
Mtr.25148.1.S1_at		Medtr5g033490.1 | LysM type receptor kinase | HC |	Probable serine/threonine-protein kinase RLCKVII EC=2.7.11.1;	5.27503	2.01149	2.86418e-07	0.000487531	0.950534	0.00380275	0.655976	1.5294	2.19521e-05	0.0249108	1.15308	0.000660624	0.256213	1.56597	1.57237e-05	0.0224073	1.10925	0.000972276	0.717821	3.11403	4.02396e-11	2.83426e-08	2.96474	1.20863e-10	9.74508e-08	3.17073	0.221573	0.33253	0.925965	-0.105562	0.642637	0.982949	0.145504	0.523002	0.999882	0.238857	0.296707	0.674568	0.0866203	0.703246	0.947877	0.308479	0.179931	0.792018	0.152324	0.503825
Mtr.35414.1.S1_at		Medtr8g470190.1 | LRR receptor-like kinase family	hypothetical protein predicted by Glimmer/Critica	6.25692	1.44673	1.26197e-09	4.8332e-06	0.125307	0.451163	0.993386	1.80203	9.75094e-12	5.43198e-08	0.604205	0.00095912	0.275929	1.22629	3.50641e-08	0.000102317	0.176036	0.292171	0.999984	3.1073	1.1944e-17	4.57439e-14	1.86648	4.29905e-12	5.33389e-09	6.00141	0.0972692	0.65832	0.968609	0.333834	0.134624	0.877514	0.109723	0.618013	0.999882	-0.00814455	0.970422	0.992021	0.277262	0.211828	0.755083	0.239981	0.27854	0.833901	0.492962	0.0299513
Mtr.37912.1.S1_at		Medtr0011s0280.1 | NADP-dependent alkenal double b	NADP-dependent oxidoreductase, putative	7.37945	3.53522	4.75405e-12	2.91319e-08	1.48452	5.20582e-05	0.138697	3.26985	2.88051e-11	1.17675e-07	2.05802	3.48985e-07	0.00316018	3.51279	5.51735e-12	4.22615e-08	1.4748	5.67153e-05	0.193078	3.0707	1.1814e-10	7.23938e-08	4.47036	1.59352e-14	3.48741e-11	4.52483	0.758934	0.0200961	0.878855	-0.165908	0.598213	0.979988	0.457946	0.150887	0.999882	-0.413006	0.193982	0.57013	-0.608344	0.0590326	0.53599	0.0744472	0.812786	0.971687	-0.186625	0.553536
Mtr.13473.1.S1_at	MtEnod11	Medtr3g415670.1 | transmembrane protein, putative	hypothetical protein predicted by Glimmer/Critica	5.21777	0.842936	7.06682e-05	0.0489629	0.071363	0.696947	0.998145	0.713238	0.000494778	0.203556	0.325269	0.083603	0.744236	-0.0534576	0.77036	0.982472	0.193783	0.294377	0.999984	3.02467	3.35264e-16	9.78302e-13	4.88897	9.04042e-22	1.8466e-17	3.52773	0.195804	0.290723	0.917584	0.0689194	0.708079	0.988159	0.226045	0.22376	0.999882	0.258514	0.165444	0.53416	0.233826	0.208548	0.752652	0.220372	0.235361	0.819459	0.484474	0.0117802
Mtr.37525.1.S1_at	MtNip1	Medtr8g087710.1 | major intrinsic protein (MIP) fa	Nodulin-26 Short=N-26;	6.64523	1.50734	0.000143967	0.078071	-0.201907	0.561393	0.995821	0.372324	0.287614	0.920949	0.176766	0.610882	0.95444	0.3489	0.318432	0.921298	-0.175511	0.613405	0.999984	3.02159	1.34311e-09	6.63736e-07	2.34344	1.92678e-07	5.81622e-05	5.9271	-0.780677	0.165129	0.888621	-0.123997	0.82323	0.992609	-1.00378	0.0768034	0.999882	-0.239066	0.666983	0.892623	-0.28229	0.611572	0.925137	-0.520635	0.35103	0.859894	0.149324	0.787947
Mtr.21136.1.S1_at		Medtr2g069245.1 | Nodule-specific Glycine Rich Pep	hypothetical protein predicted by Glimmer/Critica	5.31774	1.62756	4.84017e-06	0.00617908	0.112357	0.70079	0.998378	1.45509	2.48573e-05	0.0272001	0.300829	0.307441	0.884219	0.840998	0.00703404	0.726006	-0.0130475	0.964362	0.999984	3.0205	3.18137e-11	2.40677e-08	2.80898	1.61429e-10	1.20635e-07	4.94971	-0.0111576	0.970039	0.997771	-0.117709	0.692247	0.986937	-0.123903	0.676981	0.999882	-0.127993	0.666975	0.892623	-0.190525	0.52248	0.899148	-0.236702	0.427604	0.88357	0.0602548	0.83931
Mtr.42828.1.S1_at	MtVapyrin	Medtr6g027840.1 | ankyrin repeat RF-like protein,	hypothetical protein predicted by Glimmer/Critica	8.42257	1.94627	2.00523e-10	9.45204e-07	1.20993	1.86113e-06	0.0380154	2.16769	1.78683e-11	9.12442e-08	1.79423	1.15407e-09	2.35729e-05	1.95733	1.77071e-10	9.86417e-07	1.51291	3.57296e-08	0.00109472	2.99603	7.16151e-15	1.29071e-11	3.01863	5.92321e-15	1.45185e-11	7.30832	-0.176265	0.423167	0.937985	-0.547402	0.0164547	0.673601	-0.0761786	0.728278	0.999882	0.66562	0.00416506	0.115073	-0.176672	0.422107	0.86544	0.390028	0.0814114	0.753536	0.628227	0.0065214
Mtr.9895.1.S1_at		Medtr2g023890.1 | MAP kinase kinase kinase | HC |	Mitogen-activated protein kinase kinase kinase 2 EC=2.7.11.25; AltName: Full=Arabidopsis NPK1-related protein kinase 2;	5.33006	1.26305	9.35928e-06	0.0108211	-0.214647	0.368069	0.984434	1.05843	0.000102854	0.0768617	-0.201149	0.398541	0.90952	0.925967	0.000476847	0.270558	0.0499873	0.832842	0.999984	2.77923	1.67707e-12	1.9031e-09	1.75081	3.65461e-08	1.37391e-05	4.91559	0.254988	0.41786	0.937036	-0.477337	0.133703	0.876606	-0.0696701	0.824082	0.999882	-0.779594	0.0168678	0.199118	0.363938	0.249785	0.783407	-0.31205	0.322569	0.850862	-0.241189	0.44328
Mtr.50909.1.S1_at		Medtr8g041650.1 | cysteine-rich receptor-like kina	Cysteine-rich receptor-like protein kinase 8 Short=Cysteine-rich RLK8; EC=2.7.11.-; Flags: Precursor;	3.84294	0.936159	2.27472e-05	0.0211198	0.201153	0.286147	0.975502	0.815437	0.000136512	0.0961516	0.165599	0.378348	0.903875	0.444221	0.0231549	0.82496	-0.166342	0.376242	0.999984	2.76859	5.36343e-15	1.06019e-11	1.55688	3.37044e-09	1.72112e-06	3.34504	0.198548	0.355755	0.929486	-0.308265	0.155016	0.893764	-0.322541	0.137296	0.999882	0.275646	0.202266	0.579478	0.109939	0.607625	0.924218	0.0813862	0.703628	0.951967	0.562218	0.0118995
Mtr.43640.1.S1_at		Medtr8g074530.1 | DUF241 domain protein | HC | chr	expressed protein	7.59229	1.95061	2.89002e-10	1.26496e-06	0.205824	0.327137	0.979156	2.36633	3.62137e-12	2.46567e-08	0.365779	0.0871292	0.748718	1.86774	7.36227e-10	3.47035e-06	0.453772	0.0362418	0.999984	2.71097	1.38122e-13	2.11595e-10	1.84858	9.16783e-10	5.50771e-07	6.4862	0.415321	0.070819	0.878855	-0.0272474	0.903475	0.994961	-0.0799116	0.722296	0.999882	0.336659	0.140005	0.499432	-0.348937	0.126537	0.669208	0.472491	0.0411412	0.74133	0.802257	0.000959004
Mtr.7716.1.S1_at		Medtr2g023150.1 | receptor-like kinase | HC | chr2	hypothetical protein predicted by Glimmer/Critica	3.85639	0.472259	0.0069195	0.381258	0.340381	0.0448378	0.877527	1.0205	7.86016e-07	0.00120414	0.213606	0.198312	0.838012	0.779887	4.52727e-05	0.0533504	0.13073	0.426867	0.999984	2.64447	5.962e-16	1.52225e-12	1.54277	2.49636e-10	1.71879e-07	3.1418	-0.080421	0.632143	0.964095	-0.0229406	0.891223	0.994718	-0.0995803	0.553679	0.999882	0.109727	0.514234	0.822915	0.22415	0.186786	0.731319	0.197165	0.244266	0.824052	0.0656139	0.695958
Mtr.50565.1.S1_at		Medtr3g082440.1 | endo-1,4-beta-glucanase | HC | c	Endoglucanase 12 EC=3.2.1.4; AltName: Full=Endo-1,4-beta glucanase 12; AltName: Full=OsGLU3;	4.8624	1.47992	9.13704e-07	0.00137811	0.851178	0.00123816	0.485673	1.11016	6.48165e-05	0.0551643	0.819435	0.00175686	0.338104	0.85667	0.001165	0.411719	0.528841	0.0339234	0.999984	2.45605	3.82582e-11	2.72603e-08	2.59787	1.05874e-11	1.17959e-08	4.49821	0.232651	0.50656	0.948837	-0.14498	0.678368	0.986163	-0.262686	0.453664	0.999882	1.14412	0.00218539	0.0888501	1.48691	0.000128407	0.0411159	0.752624	0.0366341	0.74133	-0.183314	0.600304
Mtr.45566.1.S1_s_at		Medtr7g070940.1 | UDP-glucosyltransferase family p	Anthocyanin 3'-O-beta-glucosyltransferase Short=3'GT; EC=2.4.1.238;	6.23127	1.34382	2.34459e-07	0.00041049	-0.443251	0.0341737	0.852299	0.981229	3.28021e-05	0.0335008	0.0137378	0.945497	0.994276	0.89971	0.000100985	0.0923609	0.0574837	0.774989	0.999984	2.44158	7.36689e-13	9.21283e-10	0.161516	0.424181	0.904494	6.20228	0.0748335	0.829961	0.986264	-0.605646	0.0884904	0.835124	-0.0421317	0.903744	0.999882	0.490987	0.1644	0.532498	-0.00139247	0.996811	0.999142	0.328545	0.348581	0.859211	0.288435	0.409903
Mtr.45710.1.S1_s_at		Medtr6g078770.1 | transmembrane protein, putative	hypothetical protein predicted by Glimmer/Critica	7.37785	1.56325	6.01904e-08	0.000127184	1.47108	1.84091e-07	0.00564035	1.18928	6.26907e-06	0.00835122	1.97958	5.1322e-10	1.57245e-05	1.38941	5.03973e-07	0.000996209	1.25847	2.60424e-06	0.0227975	2.41348	6.00129e-12	5.65765e-09	3.44195	9.71603e-16	2.97689e-12	5.71558	0.264878	0.49144	0.947148	-0.678745	0.0832922	0.827443	0.0476792	0.901122	0.999882	0.709764	0.0706685	0.369395	-0.39871	0.30237	0.813812	0.32468	0.399809	0.87548	0.11387	0.76679
Mtr.11288.1.S1_at		Medtr3g008760.1 | plant invertase/pectin methylest	21 kDa protein AltName: Full=1.2 protein; Flags: Precursor;	9.65599	1.72768	5.51889e-08	0.000120781	0.54794	0.028034	0.818274	1.69262	8.09897e-08	0.000171134	1.17099	3.08918e-05	0.0655049	1.94011	5.72298e-09	2.22759e-05	1.28679	8.04575e-06	0.0493027	2.22712	3.16141e-10	1.72968e-07	2.79145	1.84607e-12	2.51385e-09	7.77462	-0.310895	0.623932	0.964037	-0.292725	0.644283	0.982949	-0.0931173	0.883075	0.999882	0.68895	0.280387	0.660784	-0.0553922	0.930277	0.988013	1.71284	0.00986177	0.660628	0.348202	0.583085
Mtr.7556.1.S1_at	MtErn1	Medtr7g085810.1 | AP2 domain class transcription f	hypothetical protein predicted by Glimmer/Critica	9.58439	1.57848	1.11871e-08	2.85636e-05	0.253247	0.213701	0.961041	1.80588	6.98732e-10	2.25352e-06	0.88673	0.000120057	0.110311	1.87723	3.03263e-10	1.54861e-06	0.432237	0.0384418	0.999984	2.15155	1.42969e-11	1.25155e-08	1.94111	1.45705e-10	1.11606e-07	8.26723	0.148094	0.639254	0.965597	0.426012	0.182302	0.905627	0.367953	0.247867	0.999882	0.35545	0.264007	0.645281	0.112968	0.720497	0.951206	1.22704	0.000382458	0.308194	1.05007	0.00189211
Mtr.45474.1.S1_at		Medtr7g024730.1 | plant integral membrane protein	UPF0497 membrane protein At2g39530	9.13814	0.644886	0.0128383	0.441968	-0.112961	0.64535	0.997852	0.977104	0.000386515	0.176913	0.649423	0.0122828	0.526914	0.858801	0.00141362	0.435296	0.607206	0.018439	0.999984	2.1075	1.77328e-09	8.48932e-07	1.61712	2.95311e-07	8.3778e-05	7.94714	-0.393935	0.408752	0.935559	-0.219465	0.644267	0.982949	-0.0686719	0.884967	0.999882	0.180445	0.704073	0.907567	-0.0763041	0.87229	0.979507	1.42982	0.00445615	0.573466	-0.312516	0.511495
Mtr.32710.1.S1_at		Medtr0012s0290.1 | disease resistance protein (TIR	hypothetical protein predicted by Glimmer/Critica	5.52473	1.43962	8.16641e-09	2.27464e-05	0.0316616	0.860656	0.999604	1.63001	6.22422e-10	2.11893e-06	0.148314	0.413583	0.912835	0.809431	9.78057e-05	0.0908081	-0.35479	0.0568847	0.999984	2.10152	1.99143e-12	2.21875e-09	1.03321	3.14592e-06	0.000608125	4.64786	0.168071	0.571329	0.954139	0.00388454	0.989537	0.998916	-0.127512	0.667274	0.999882	1.96348	8.66182e-08	8.16583e-05	2.0362	4.08373e-08	8.62907e-05	0.544261	0.0724985	0.751706	1.05857	0.000952398
Mtr.11271.1.S1_at		Medtr1g017500.1 | hypothetical protein | HC | chr1	hypothetical protein predicted by Glimmer/Critica	5.09484	0.416597	0.0687575	0.606366	0.0194488	0.930243	0.999956	0.64772	0.00643962	0.559578	-0.139576	0.531268	0.941461	0.318809	0.158643	0.88272	-0.149323	0.503204	0.999984	2.0869	2.71476e-10	1.51232e-07	1.66775	2.74007e-08	1.04941e-05	4.11583	-0.359698	0.180906	0.89095	-0.521164	0.0557404	0.795938	-0.00243576	0.99268	0.999882	-0.136874	0.606818	0.868234	-0.0666575	0.801834	0.96801	-0.259633	0.331283	0.85392	-0.0926216	0.727397
Mtr.31952.1.S1_at		Medtr5g071560.1 | MAP kinase kinase kinase | HC |	protein kinase family protein	5.5814	0.232828	0.332486	0.831289	0.0306551	0.897629	0.999902	0.879656	0.00086001	0.270822	-0.455734	0.0636682	0.716036	-0.246341	0.305671	0.918785	-0.475745	0.0535042	0.999984	1.97181	3.93872e-09	1.74896e-06	0.149229	0.532485	0.934361	4.73123	0.478738	0.359225	0.929486	0.032756	0.949686	0.99707	0.214653	0.67959	0.999882	-0.791796	0.133264	0.489518	0.0657486	0.89922	0.983655	-0.423234	0.417032	0.881211	-0.0205506	0.968421
Mtr.22752.1.S1_s_at		Medtr7g111010.1 | expansin-A1-like protein | HC |	Putative expansin-A17 Short=AtEXPA17; AltName: Full=Alpha-expansin-17; Short=At-EXP17; Short=AtEx17; AltName: Full=Ath-ExpAlpha-1.13; Flags: Precursor;	8.13902	1.17381	3.80737e-05	0.032816	-0.242833	0.322012	0.979156	0.950231	0.000479066	0.20107	-0.646705	0.0119987	0.526312	1.27522	1.19593e-05	0.0178742	0.13151	0.589433	0.999984	1.88526	1.44928e-08	5.69289e-06	-0.0708092	0.77097	0.97954	7.66337	-0.0189815	0.954238	0.997062	-0.454183	0.175249	0.902023	-0.144633	0.662334	0.999882	1.00114	0.00429298	0.116298	0.0125287	0.969785	0.994402	0.370593	0.266669	0.830068	0.353243	0.28933
Mtr.26158.1.S1_at		Medtr4g078710.1 | ethylene response factor | HC |	Ethylene-responsive transcription factor 9 Short=AtERF9; AltName: Full=Ethylene-responsive element-binding factor 9; Short=EREBP-9;	8.87938	0.579668	0.00249818	0.283494	0.104548	0.554392	0.995364	0.901088	1.74013e-05	0.0201192	0.254434	0.156357	0.810703	0.489061	0.00912123	0.746236	-0.0124938	0.943504	0.999984	1.75948	7.11995e-11	4.59259e-08	1.59689	5.95595e-10	3.76256e-07	8.69013	0.557925	0.151644	0.883646	0.191005	0.619098	0.981705	0.0769631	0.841009	0.999882	-0.57333	0.140973	0.501076	0.276793	0.472112	0.883243	-0.207245	0.589727	0.927812	-0.328953	0.393503
Mtr.46870.1.S1_at		Medtr8g018650.1 | seed linoleate 9S-lipoxygenase |	lipoxygenase, putative	10.5471	0.673691	0.000311765	0.129083	-0.151334	0.364428	0.983629	0.488744	0.0058993	0.558182	-0.751755	8.52333e-05	0.100441	-0.068103	0.681405	0.971318	-0.123257	0.458991	0.999984	1.73217	2.47774e-11	1.99777e-08	-0.474242	0.00733177	0.227366	10.3217	0.198522	0.302256	0.919255	-0.0398144	0.834932	0.993306	0.0542949	0.776338	0.999882	-0.320395	0.0998262	0.430344	-0.308364	0.112725	0.648678	0.0653575	0.732433	0.957313	0.805713	0.000144731
Mtr.31368.1.S1_at		Medtr8g041620.1 | 2OG-Fe(II) oxygenase family oxid	1-aminocyclopropane-1-carboxylate oxidase homolog 1	7.51783	0.895639	1.30139e-06	0.00189873	0.0762071	0.607429	0.997331	0.979492	2.81609e-07	0.000469616	0.555671	0.000727259	0.259099	0.474699	0.00307475	0.626106	0.20404	0.175042	0.999984	1.70673	2.55221e-12	2.6802e-09	1.13478	1.81399e-08	7.46026e-06	7.08705	0.257264	0.207871	0.89588	-0.167491	0.409262	0.963855	-0.00582932	0.976979	0.999882	-0.203012	0.318286	0.691855	-0.10344	0.609262	0.924479	0.107174	0.596452	0.929338	0.318039	0.121604
Mtr.46391.1.S1_at		Medtr1g095730.1 | hypothetical protein | HC | chr1	hypothetical protein predicted by Glimmer/Critica	4.00635	0.39457	0.141598	0.702862	0.127897	0.627837	0.997815	0.469651	0.0825523	0.833885	0.0900133	0.732695	0.971412	0.644701	0.0197574	0.824677	0.10627	0.686902	0.999984	1.6417	7.90107e-07	0.000220074	1.16135	0.000121245	0.0127657	3.8471	-0.186148	0.635555	0.96464	-0.740609	0.0652173	0.805256	-0.615188	0.122918	0.999882	0.894953	0.0274615	0.245089	-0.000395651	0.999195	0.999906	0.543557	0.171334	0.786609	0.19868	0.613055
Mtr.43259.1.S1_at		Medtr7g108875.1 | pectinesterase/pectinesterase in	Pectinesterase-2 Short=PE; EC=3.1.1.11; AltName: Full=Pectin methylesterase; Flags: Precursor;	9.67423	1.39387	0.000143479	0.078071	0.223389	0.487574	0.993704	1.49404	6.04432e-05	0.052912	0.439927	0.176809	0.82604	1.217	0.000647352	0.322507	0.0811512	0.800176	0.999984	1.55074	3.69951e-05	0.00695395	2.33599	4.7956e-08	1.73885e-05	9.88771	-0.117859	0.778717	0.980854	-0.943221	0.0295636	0.738523	-0.579878	0.172168	0.999882	3.08631	9.27992e-09	1.2099e-05	2.58081	3.71346e-07	0.000517167	1.97235	3.31581e-05	0.135458	1.54108	0.000710256
Mtr.4414.1.S1_at		Medtr1g021635.1 | cysteine-rich receptor-kinase-li	Cysteine-rich receptor-like protein kinase 29 Short=Cysteine-rich RLK29; EC=2.7.11.-; Flags: Precursor;	4.82243	0.753301	0.000268158	0.119074	-0.177387	0.335683	0.979252	0.738336	0.000335407	0.163119	0.118938	0.516696	0.938659	0.141454	0.441291	0.940885	-0.548425	0.00519799	0.999984	1.43514	1.13249e-08	4.53573e-06	0.841882	7.0494e-05	0.00847006	4.00187	-0.0552237	0.811873	0.985013	-0.259758	0.266855	0.936581	0.0299261	0.897345	0.999882	0.138661	0.550929	0.841313	0.359144	0.127654	0.670753	-0.00800447	0.972469	0.996519	-0.130961	0.57316
Mtr.20185.1.S1_x_at		Medtr5g007730.1 | chalcone and stilbene synthase f	chalcone and stilbene synthase family protein	10.2894	0.744923	0.0408399	0.551345	0.586375	0.102616	0.927946	0.68454	0.0587719	0.808401	0.400366	0.259066	0.86744	1.2121	0.0016108	0.467802	0.225101	0.522503	0.999984	1.37559	0.000462776	0.0541183	2.44845	1.07607e-07	3.6058e-05	10.2928	0.0760817	0.83789	0.987257	0.0849204	0.819379	0.992609	0.0898821	0.809032	0.999882	0.279563	0.453829	0.787846	0.66984	0.0779398	0.583535	0.751969	0.0490513	0.74133	0.483487	0.19861
Mtr.33916.1.S1_at		Medtr5g035430.1 | DUF4228 domain protein | HC | ch	expressed protein	8.92365	0.479926	0.0003472	0.135612	-0.101681	0.396489	0.987942	0.632716	1.0025e-05	0.012537	0.159026	0.188805	0.830907	0.443512	0.000793802	0.363348	0.186092	0.12619	0.999984	1.3569	3.43892e-12	3.51217e-09	0.507618	0.000183723	0.0175088	8.84037	-0.0673533	0.675939	0.970212	-0.0619154	0.70073	0.987486	0.00708818	0.964869	0.999882	-0.390848	0.0194654	0.211227	0.00132843	0.993414	0.998477	0.0925445	0.566149	0.922881	0.220234	0.176678
Mtr.21169.1.S1_at		Medtr7g078150.1 | anaphase-promoting complex subun	RING-H2 zinc finger protein RHA1a	7.63085	0.197372	0.072062	0.616303	-0.0467576	0.661395	0.997967	0.739568	1.2012e-07	0.000223052	0.42906	0.000349007	0.205639	0.187434	0.086739	0.862067	0.274655	0.0146371	0.999984	1.3467	2.85472e-13	3.97571e-10	1.07171	6.01155e-11	5.49814e-08	7.59052	-0.242258	0.406874	0.935559	0.300232	0.305235	0.944608	-0.232838	0.425192	0.999882	-0.753428	0.0130969	0.177731	0.316463	0.280219	0.802963	-0.420539	0.153812	0.781987	-0.241495	0.408339
Mtr.52221.1.S1_at		Medtr5g005520.1 | cysteine-rich receptor-kinase-li	Cysteine-rich receptor-like protein kinase 10 Short=Cysteine-rich RLK10; EC=2.7.11.-; AltName: Full=Receptor-like protein kinase 4; Flags: Precursor;	6.28352	0.95632	1.83401e-05	0.0181643	-0.0792588	0.673473	0.997967	0.449014	0.0225606	0.712584	-0.186078	0.325933	0.89009	0.589073	0.00368722	0.654915	-0.172386	0.36221	0.999984	1.34415	6.7761e-08	2.42822e-05	0.349968	0.0703956	0.600722	6.56414	0.222425	0.392143	0.935116	-0.314719	0.228315	0.923779	-0.105979	0.682281	0.999882	0.0467987	0.856419	0.959836	-0.748793	0.0060612	0.244186	0.0127814	0.96058	0.994819	0.229888	0.376619
Mtr.4797.1.S1_s_at	MtDwarf27	Medtr1g471050.1 | beta-carotene isomerase D27 | HC	hypothetical protein predicted by Glimmer/Critica	8.44635	1.13451	1.91019e-05	0.0185798	0.363759	0.11152	0.932793	1.1535	1.50884e-05	0.0177805	0.63941	0.00735637	0.471224	1.30143	2.42375e-06	0.00412562	0.361375	0.113782	0.999984	1.21592	6.95821e-06	0.00160295	1.82077	5.40114e-09	2.60607e-06	6.50409	0.308494	0.37952	0.933694	-0.0460651	0.895049	0.994718	0.27885	0.426545	0.999882	0.476512	0.17783	0.551562	-0.528241	0.136356	0.681488	0.494759	0.162203	0.783822	0.418003	0.235843
Mtr.18066.1.S1_s_at		Medtr3g021440.1 | caffeic acid O-methyltransferase	O-methyltransferase, putative	3.78434	0.334994	0.0915999	0.643861	0.412888	0.0400282	0.870825	0.454803	0.0247748	0.719535	0.470295	0.0206359	0.573482	0.514505	0.0120672	0.784152	0.650116	0.00207756	0.815435	1.16296	1.46507e-06	0.000384062	3.10568	7.19325e-16	2.31994e-12	2.86767	-0.0272015	0.820147	0.985615	0.171706	0.156896	0.894231	0.131984	0.273819	0.999882	0.0399051	0.738835	0.919724	-0.108383	0.367549	0.840838	-0.0504236	0.673696	0.946224	0.115948	0.335456
Mtr.50504.1.S1_at		Medtr8g013610.1 | G-type lectin S-receptor-like Se	Putative serine/threonine-protein kinase receptor EC=2.7.11.1; AltName: Full=S-receptor kinase; Short=SRK; Flags: Precursor;	6.47512	0.963902	2.34475e-05	0.021445	-0.198921	0.306298	0.978762	0.799922	0.000246879	0.130911	-0.0765977	0.691305	0.966251	0.612994	0.00328262	0.630719	-0.340112	0.0855749	0.999984	1.15709	1.47277e-06	0.000384062	0.784916	0.000305517	0.0264055	5.82328	-0.0823015	0.756718	0.979061	-0.568962	0.037652	0.76749	-0.0459699	0.86256	0.999882	1.59418	5.94189e-07	0.000404563	1.44272	3.49247e-06	0.00339701	0.385736	0.152106	0.781095	0.209174	0.432748
Mtr.44194.1.S1_at		Medtr4g094495.1 | reticuline oxidase-like protein	Reticuline oxidase-like protein EC=1.21.-.-; Flags: Precursor;	9.63786	0.600888	0.00142743	0.233877	-0.345771	0.0515043	0.894066	0.273167	0.119325	0.857734	-0.342383	0.0536814	0.69651	0.558556	0.00272036	0.593232	-0.119771	0.48705	0.999984	1.07795	6.96616e-07	0.000196715	-0.125152	0.467874	0.91825	9.01165	0.17003	0.363377	0.929918	-0.458705	0.017783	0.680218	0.182799	0.328897	0.999882	0.392035	0.0407116	0.289277	-0.148835	0.425616	0.867061	0.308903	0.103072	0.760767	0.624599	0.00174302
Mtr.11507.1.S1_at		Medtr5g092150.1 | cytochrome P450 family protein |	Cytochrome P450 716B1 EC=1.14.-.-; AltName: Full=Cytochrome P450 CYPA1;	8.99567	0.931536	9.26583e-08	0.000183159	0.061487	0.642884	0.997852	0.922536	1.1081e-07	0.000212194	0.625808	5.04006e-05	0.0812749	0.923516	1.0867e-07	0.000256118	0.10099	0.447794	0.999984	1.0726	6.04612e-09	2.55513e-06	0.971716	4.19703e-08	1.54931e-05	8.30582	0.181762	0.184568	0.89095	-0.138016	0.311196	0.946688	0.17007	0.213739	0.999882	-0.132394	0.331042	0.702394	-0.0506062	0.708667	0.948756	0.131039	0.335951	0.855916	0.672362	1.47294e-05
Mtr.12597.1.S1_s_at		Medtr8g016480.1 | disease resistance protein (TIR-	TMV resistance protein N	8.05871	0.466783	0.0800049	0.628823	-0.0350467	0.892531	0.999902	0.808438	0.00387871	0.492019	0.075646	0.770718	0.976474	0.362436	0.169475	0.88272	-0.29399	0.262374	0.999984	0.919926	0.00126752	0.114222	0.194112	0.456451	0.915196	7.76504	0.551079	0.0385658	0.878855	0.020857	0.935681	0.996916	0.311637	0.232544	0.999882	0.681935	0.0116653	0.170324	0.964465	0.000605061	0.0926923	0.360214	0.169011	0.786425	0.187329	0.47017
Mtr.42422.1.S1_at		Medtr3g058820.1 | disease resistance protein (TIR-	TMV resistance protein N	7.39526	0.260969	0.045594	0.558932	-0.365663	0.00662432	0.710345	0.685624	6.89543e-06	0.00899018	0.262972	0.0440705	0.667758	0.324175	0.0147233	0.807024	-0.302508	0.0219707	0.999984	0.906543	6.0665e-08	2.21276e-05	0.498852	0.000415399	0.0336704	7.13551	-0.114525	0.543257	0.950995	0.466572	0.0170875	0.677166	0.00233757	0.990075	0.999882	-0.21744	0.251579	0.632721	0.380443	0.0488519	0.50354	-0.0585319	0.755589	0.962285	0.182817	0.333771
Mtr.39451.1.S1_x_at		Medtr3g028540.1 | transmembrane protein, putative	hypothetical protein predicted by Glimmer/Critica	8.38725	0.338257	0.396185	0.860991	-0.134943	0.733618	0.998876	0.880935	0.032835	0.748451	-0.456552	0.254602	0.865454	0.233305	0.557088	0.957108	-0.675423	0.0962798	0.999984	0.905537	0.0286023	0.562329	0.0902668	0.819821	0.984264	7.99174	1.11427	0.0370084	0.878855	-0.0164036	0.974741	0.997683	0.379491	0.465525	0.999882	1.27274	0.018203	0.205194	-0.0644609	0.900989	0.983872	1.10892	0.0378718	0.74133	0.614692	0.239972
Mtr.8757.1.S1_at		Medtr4g033150.1 | isoflavone-7-O-methyltransferase	O-methyltransferase family 2 protein	9.42189	1.20468	0.0333719	0.530311	0.904887	0.103989	0.927946	0.796211	0.150424	0.875126	0.451135	0.409349	0.911757	0.756147	0.171281	0.88272	0.278859	0.608723	0.999984	0.901045	0.105398	0.787518	2.05976	0.000661811	0.0481645	8.185	0.963733	0.179213	0.89095	-0.524383	0.460904	0.969876	0.340475	0.631362	0.999882	0.871208	0.223605	0.602967	-0.416207	0.557828	0.910637	1.60264	0.0287514	0.729801	1.13112	0.116611
Mtr.20172.1.S1_at		Medtr2g098890.1 | EF hand calcium-binding family p	Calmodulin-like protein 5 AltName: Full=Protein MULTICOPY SUPPRESSORS OF SNF4 DEFICIENCY IN YEAST 3;	10.2696	0.600979	0.000794548	0.188011	0.0584979	0.717456	0.998876	0.602291	0.000777412	0.263195	0.0473115	0.769689	0.976361	0.439987	0.0102808	0.772185	-0.0363927	0.82176	0.999984	0.851919	1.10211e-05	0.00241197	0.357693	0.033472	0.457018	9.96443	0.392837	0.149317	0.883296	-0.154435	0.566041	0.976213	0.210703	0.434539	0.999882	0.931115	0.00128293	0.0750862	0.842174	0.00319742	0.191382	0.69425	0.0132953	0.681763	0.273858	0.311195
Mtr.17612.1.S1_x_at		Medtr7g016720.1 | chalcone and stilbene synthase f	chalcone and stilbene synthase family protein	9.18053	0.415588	0.0846756	0.635114	0.601292	0.0151571	0.793868	0.571694	0.020337	0.695567	0.101328	0.666404	0.963383	0.680308	0.00670853	0.723742	0.250041	0.291445	0.999984	0.784215	0.00217239	0.160385	1.74444	3.30827e-08	1.25916e-05	8.93636	0.0536212	0.85284	0.98965	-0.160878	0.578572	0.977308	0.175301	0.545162	0.999882	0.719191	0.0168582	0.199118	0.839423	0.00592194	0.242509	0.640824	0.031849	0.738941	0.388268	0.184519
Mtr.39165.1.S1_at		Medtr2g090695.1 | transmembrane protein, putative	hypothetical protein predicted by Glimmer/Critica	8.65292	0.238804	0.366477	0.847555	0.0355887	0.892176	0.999902	0.720875	0.0097646	0.623287	0.440417	0.101482	0.768923	0.232532	0.379021	0.931278	0.218998	0.407022	0.999984	0.759588	0.00680027	0.306853	1.15538	0.000124557	0.0130472	7.96878	0.540428	0.150795	0.88356	0.00326282	0.992978	0.998935	0.334631	0.369431	0.999882	0.349701	0.348513	0.715666	0.696662	0.0664982	0.553701	0.159135	0.668145	0.944662	-0.183983	0.620304
Mtr.40868.1.S1_at		Medtr1g096310.1 | caffeic acid O-methyltransferase	O-methyltransferase, putative	13.1263	1.05401	2.95066e-07	0.000488677	0.866439	7.26435e-06	0.0557999	1.05699	2.80694e-07	0.000469616	1.1353	7.66574e-08	0.00117435	0.747194	5.76619e-05	0.0619896	0.892886	4.59707e-06	0.0352124	0.74673	5.81289e-05	0.0102357	1.4787	3.69628e-10	2.46196e-07	12.4696	0.273807	0.410373	0.935559	-0.206687	0.533485	0.973864	0.255918	0.441354	0.999882	1.35846	0.000203518	0.0325618	0.28434	0.392779	0.853199	0.843458	0.0145884	0.688766	1.88956	1.49146e-06
Mtr.10536.1.S1_at		Medtr7g068780.1 | temperature-sensitive omega-3 fa	omega-3 fatty acid desaturase, chloroplast (FAD7) (FADD)	7.42504	0.476255	0.0561445	0.580001	0.0380622	0.874679	0.9999	0.417631	0.0915872	0.842811	0.095411	0.692925	0.966515	0.628989	0.0136416	0.801444	0.0210422	0.930508	0.999984	0.741596	0.00433051	0.243474	0.889304	0.000875323	0.0587493	6.23203	0.353772	0.307958	0.92067	-0.466065	0.181519	0.905627	-0.0878897	0.798706	0.999882	0.755161	0.0337213	0.267319	0.933141	0.00978405	0.289357	0.356572	0.3042	0.843085	-0.87997	0.0143597
Mtr.43353.1.S1_at		Medtr3g092630.1 | hypothetical protein | HC | chr3	hypothetical protein predicted by Glimmer/Critica	4.93291	-0.0981241	0.846126	0.976788	-0.200468	0.692068	0.997967	1.33465	0.0125934	0.656895	0.0455064	0.928268	0.993029	-0.204739	0.685872	0.97224	-0.832647	0.107542	0.999984	0.73446	0.153663	0.840645	-0.615211	0.229569	0.810601	4.83791	1.21967	0.0665902	0.878855	0.0539533	0.933778	0.996892	0.591369	0.365159	0.999882	-1.92736	0.00500961	0.123275	-0.917737	0.163235	0.711987	-0.611864	0.348971	0.859343	-0.792956	0.226736
Mtr.41983.1.S1_at		Medtr7g080900.1 | UDP-glucosyltransferase family p	Uncharacterized UDP-glucosyltransferase At1g05670 EC=2.4.1.-;	6.47394	0.710539	0.0253328	0.504584	-0.160314	0.598432	0.99731	0.457821	0.1393	0.867765	-0.721566	0.0233285	0.59086	0.103616	0.733188	0.977885	-0.515096	0.097918	0.999984	0.725308	0.0226821	0.518731	0.1875	0.538285	0.935966	7.41627	-0.272397	0.701224	0.972853	-1.01039	0.160034	0.895705	-1.1123	0.123014	0.999882	0.746409	0.296314	0.674199	2.162	0.00405427	0.211031	-0.28089	0.692396	0.95032	-1.20275	0.0962947
Mtr.19967.1.S1_x_at		Medtr3g028465.1 | transmembrane protein, putative	hypothetical protein predicted by Glimmer/Critica	6.85736	0.141325	0.623998	0.930584	0.0179035	0.95038	0.999956	0.765179	0.0120261	0.65384	0.0863141	0.76434	0.975335	0.260627	0.368441	0.930792	-0.166354	0.564259	0.999984	0.69786	0.020834	0.499575	1.19532	0.00024536	0.0220781	5.09188	0.561184	0.214979	0.896973	-0.0803801	0.857549	0.993751	0.232381	0.604411	0.999882	0.817161	0.0743147	0.378857	-0.228562	0.610342	0.924749	0.175573	0.695253	0.950914	0.259411	0.563222
Mtr.10272.1.S1_at		Medtr1g041285.1 | EF hand calcium-binding family p	Calmodulin-like protein 11	7.99198	0.457099	0.0816527	0.632551	0.0663585	0.795157	0.999604	0.696803	0.0102087	0.629343	0.0492252	0.847241	0.98534	0.440525	0.0927289	0.864327	0.0276886	0.913693	0.999984	0.673695	0.0126883	0.409865	1.28617	2.15104e-05	0.00319156	7.16894	0.143409	0.659549	0.968723	-0.284346	0.38428	0.95991	-0.0877551	0.787312	0.999882	2.03157	2.78622e-07	0.000209402	1.76477	3.55495e-06	0.00340375	1.45662	6.5659e-05	0.17388	0.876429	0.010107
Mtr.23314.1.S1_at		Medtr7g109420.1 | DUF4228 domain protein | LC | ch	hypothetical protein predicted by Glimmer/Critica	7.01786	-0.0523804	0.848148	0.976871	-0.111044	0.685134	0.997967	0.674016	0.0190415	0.691161	-0.0578687	0.832474	0.983328	-0.123705	0.651601	0.967204	-0.542034	0.0551908	0.999984	0.673335	0.0191515	0.485025	-0.441919	0.114085	0.690361	7.27249	0.351718	0.49235	0.947317	-0.248988	0.626372	0.982013	-0.300008	0.557769	0.999882	-0.282447	0.580949	0.856702	-0.625205	0.225546	0.766427	0.378544	0.460175	0.894311	-0.196723	0.700321
Mtr.12424.1.S1_at		Medtr7g093850.1 | disease resistance response prot	disease resistance-responsive family protein	9.34939	0.108442	0.754098	0.958149	0.114435	0.741009	0.998876	0.748956	0.0373429	0.76906	0.116386	0.736764	0.971888	0.364513	0.296673	0.916217	-0.410069	0.241581	0.999984	0.591128	0.0955627	0.770512	0.562696	0.111793	0.68697	9.27264	0.683869	0.0627605	0.878855	0.0391529	0.913072	0.995815	0.483061	0.183412	0.999882	0.329749	0.360663	0.72466	-0.0112544	0.974965	0.995252	0.282115	0.433464	0.886281	0.0985769	0.783526
Mtr.10369.1.S1_at		Medtr7g084300.1 | chalcone and stilbene synthase f	chalcone and stilbene synthase family protein	8.72346	0.721938	0.117485	0.680455	0.862312	0.0638605	0.899818	-0.0579129	0.897866	0.996706	-0.78263	0.0908856	0.754209	1.03131	0.0285991	0.83528	0.231294	0.608992	0.999984	0.538722	0.238247	0.893707	0.0523638	0.907604	0.991931	6.55092	0.492672	0.429533	0.939195	-0.305065	0.623791	0.981787	0.828708	0.187356	0.999882	0.175365	0.777736	0.933663	-0.43164	0.488419	0.887833	1.37181	0.0324382	0.738941	0.171464	0.78255
Mtr.24715.1.S1_at		Medtr8g087425.1 | glutathione S-transferase | HC |	glutathione S-transferase, putative	8.96625	-0.0610916	0.790918	0.966211	0.104295	0.65122	0.997967	0.171886	0.457648	0.957965	0.696981	0.00487717	0.43328	0.203286	0.380651	0.931563	-0.0246709	0.914693	0.999984	0.501318	0.036406	0.60793	1.81122	1.10084e-08	4.85306e-06	9.09284	-0.0426066	0.818193	0.985615	0.0980963	0.597216	0.979988	-0.0657934	0.72275	0.999882	0.0591766	0.749606	0.923775	0.341559	0.071587	0.567894	0.234999	0.2097	0.80613	0.234464	0.210717
Mtr.28714.1.S1_at		Medtr3g083920.1 | chalcone and stilbene synthase f	Chalcone synthase 1A EC=2.3.1.74; AltName: Full=Naringenin-chalcone synthase 1A;	6.57069	1.03029	0.000242513	0.110901	0.426627	0.0931433	0.926325	0.971136	0.000465151	0.197941	0.0945788	0.702975	0.96792	1.222	2.85469e-05	0.0364436	0.130704	0.598659	0.999984	0.49896	0.0516001	0.679415	1.10507	0.000105643	0.0116431	5.287	0.201354	0.632559	0.964095	-0.551197	0.195121	0.91297	-0.195048	0.643222	0.999882	1.40823	0.00178765	0.0847006	0.311267	0.460824	0.878826	0.543676	0.201144	0.802601	0.279421	0.507635
Mtr.12006.1.S1_at		Medtr2g084080.1 | lignin biosynthetic peroxidase |	peroxidase, putative	4.99804	1.89189	8.52829e-05	0.056804	0.693172	0.104412	0.928569	1.39756	0.00211251	0.384125	0.117027	0.779065	0.977695	0.813157	0.0589132	0.852144	0.173265	0.678138	0.999984	0.4892	0.246264	0.899555	0.417254	0.321121	0.864084	6.26566	-0.266671	0.622897	0.964037	-0.936523	0.0900322	0.836427	-0.479738	0.378136	0.999882	5.59273	2.05162e-12	8.38128e-09	5.06989	2.80622e-11	1.71959e-07	2.39789	7.67099e-05	0.17388	2.16034	0.000284589
Mtr.42692.1.S1_at		Medtr1g088910.1 | glutaredoxin-C1 protein | HC | c	Glutaredoxin-C11 Short=AtGrxC11;	7.38266	0.485734	0.130058	0.692079	-0.478929	0.135308	0.945103	-0.647335	0.0468863	0.784282	0.842372	0.0114536	0.520237	0.389947	0.220922	0.891235	-0.100452	0.749494	0.999984	0.462778	0.148461	0.836701	-0.12475	0.691849	0.966645	8.03202	-0.424807	0.274469	0.914082	-0.483913	0.214299	0.919272	-0.0946651	0.806089	0.999882	-0.459512	0.237821	0.618531	0.558457	0.15326	0.70201	-0.0975079	0.800392	0.969841	0.12926	0.737581
Mtr.20464.1.S1_x_at		Medtr7g016700.1 | chalcone and stilbene synthase f	chalcone and stilbene synthase family protein	6.5968	0.339275	0.277071	0.804052	0.72545	0.024832	0.804761	0.35044	0.2619	0.911401	0.246744	0.426962	0.918304	0.666639	0.0379047	0.849388	0.420976	0.179861	0.999984	0.438463	0.163005	0.847426	1.25369	0.000318808	0.0272848	5.84151	-0.205903	0.692803	0.971551	-0.974582	0.0675046	0.809125	0.272619	0.601233	0.999882	1.17678	0.0288757	0.250652	0.575331	0.273172	0.798587	1.06205	0.0472572	0.74133	0.169912	0.744339
Mtr.19957.1.S1_at		Medtr3g028340.1 | transmembrane protein, putative	hypothetical protein predicted by Glimmer/Critica	5.78837	0.424008	0.046161	0.560129	-0.169207	0.412289	0.989149	0.552761	0.0110631	0.643489	-0.311039	0.137181	0.799602	0.612917	0.00537756	0.681435	-0.258892	0.213287	0.999984	0.424733	0.0458151	0.653383	0.065875	0.748346	0.976965	4.9728	0.767849	0.0450485	0.878855	0.143896	0.699498	0.987486	0.365887	0.329082	0.999882	0.845957	0.0281316	0.247315	0.124315	0.738711	0.95516	0.905982	0.0192739	0.704329	0.526099	0.16345
Mtr.30703.1.S1_at		Medtr1g021915.1 | GNS1/SUR4 membrane family protei	GNS1/SUR4 membrane family protein	5.89261	0.245911	0.246141	0.78582	0.0140763	0.94643	0.999956	0.626165	0.00536083	0.549116	-0.351448	0.101505	0.768949	0.00992261	0.962223	0.998202	-0.302643	0.155969	0.999984	0.386866	0.0728344	0.736113	0.147963	0.481944	0.923442	5.73262	0.528518	0.111618	0.879912	0.057603	0.859919	0.993894	0.269261	0.411522	0.999882	0.298375	0.363328	0.726467	0.682726	0.0421577	0.481607	0.20046	0.540098	0.915924	-0.17436	0.593869
Mtr.17621.1.S1_x_at		Medtr7g016800.1 | chalcone and stilbene synthase f	chalcone and stilbene synthase family protein	10.0808	-0.158898	0.564049	0.915136	0.873075	0.00331076	0.627263	0.166709	0.545169	0.969292	0.6115	0.0326496	0.633072	0.322588	0.245861	0.899766	0.745408	0.0105529	0.999984	0.354521	0.203298	0.876509	1.68995	9.88383e-07	0.000231168	9.11947	-0.302213	0.499983	0.948837	-0.355792	0.4277	0.965561	-0.235779	0.598265	0.999882	0.79955	0.0797872	0.390823	0.465638	0.300769	0.813007	1.11102	0.0168961	0.694783	-0.465937	0.300464
Mtr.43189.1.S1_at		Medtr7g093820.1 | disease resistance response prot	disease resistance-responsive family protein	5.95358	-0.0860339	0.789656	0.965986	-0.0280593	0.930631	0.999956	0.654108	0.049976	0.791752	-0.0863883	0.788811	0.978981	0.637835	0.0555568	0.852144	-0.13636	0.672737	0.999984	0.302081	0.352372	0.93678	-0.0374417	0.907532	0.991931	6.06308	-0.152198	0.653427	0.967522	0.0356419	0.916146	0.995944	0.159361	0.638301	0.999882	0.710118	0.0416218	0.292128	0.642658	0.0638578	0.547054	-0.0951855	0.77867	0.967037	0.270297	0.426606
Mtr.41025.1.S1_at		Medtr1g028460.1 | bidirectional sugar transporter	Protein RUPTURED POLLEN GRAIN 1	11.2305	0.754717	0.000986851	0.206428	0.392582	0.0661956	0.899818	0.0749672	0.717921	0.984995	-0.303139	0.151125	0.807377	0.731348	0.00133164	0.433785	0.022771	0.912536	0.999984	0.266772	0.204616	0.876509	0.643592	0.00400044	0.161488	10.5971	0.572425	0.144255	0.880976	-0.521396	0.182435	0.905627	0.422804	0.277588	0.999882	0.789171	0.0468997	0.306846	-0.279752	0.470462	0.882911	0.709509	0.0725206	0.751706	0.501122	0.199615
Mtr.18113.1.S1_at		Medtr3g099490.1 | hypothetical protein | HC | chr3	hypothetical protein predicted by Glimmer/Critica	4.90405	-0.716724	0.0233922	0.500743	-0.290076	0.340346	0.979252	0.662463	0.0349691	0.759598	-0.152402	0.614331	0.954638	-0.447374	0.145776	0.881174	-1.03764	0.00168655	0.779864	0.23493	0.438714	0.951797	0.431866	0.159737	0.747685	4.66936	0.684991	0.138938	0.880976	0.109775	0.809768	0.992609	0.603854	0.190576	0.999882	0.305021	0.504728	0.817829	-0.223614	0.624318	0.928201	-0.60799	0.187628	0.79713	-0.0222827	0.961013
Mtr.16859.1.S1_at		Medtr2g081580.1 | calcium-binding EF-hand protein	calcium-binding protein, putative	9.81899	-0.177665	0.589422	0.922458	0.037773	0.908426	0.999902	0.781934	0.023062	0.715703	0.350327	0.290829	0.881532	-0.23478	0.476595	0.946866	-0.876679	0.0117363	0.999984	0.233196	0.479548	0.958401	0.305419	0.355964	0.879943	9.13522	1.13739	0.00545229	0.87579	0.00908199	0.981295	0.99791	0.790953	0.0470571	0.999882	-0.053318	0.890538	0.970261	-0.791018	0.0470399	0.497327	-0.200287	0.605796	0.931313	0.0937008	0.808941
Mtr.51360.1.S1_at		Medtr2g062600.1 | Lipid transfer protein | HC | ch	Non-specific lipid-transfer protein 8 Short=LTP 8; Flags: Precursor;	8.15385	1.22323	0.0169555	0.467807	0.218874	0.653337	0.997967	1.27927	0.0129181	0.661068	-0.666212	0.177855	0.82604	0.279743	0.566385	0.958348	-0.344686	0.480544	0.999984	0.185808	0.702853	0.980617	0.0422785	0.930746	0.994408	6.7202	-0.339972	0.603234	0.959868	-0.119578	0.854706	0.993751	-0.354839	0.587547	0.999882	0.990917	0.135136	0.492188	-0.245975	0.706627	0.948308	-0.0667494	0.918571	0.989101	0.189219	0.772076
Mtr.43486.1.S1_at		Medtr8g080980.1 | peptidyl-prolyl cis-trans isomer	peptidyl-prolyl cis-trans isomerase / FK506-binding protein (ROF1)	8.74331	-0.320102	0.0797926	0.628475	-0.403412	0.0296604	0.831646	0.645956	0.00100406	0.291773	-0.363134	0.0485456	0.684841	-0.414051	0.025934	0.831067	-0.327115	0.0737472	0.999984	0.176801	0.324067	0.928259	-0.290078	0.110678	0.684871	6.99078	-0.172898	0.495057	0.947902	0.593572	0.0234471	0.714269	-0.660983	0.0123137	0.979209	0.384657	0.133873	0.490295	-0.364569	0.154751	0.704001	0.244098	0.336968	0.856334	-0.0942703	0.709252
Mtr.16848.1.S1_at		Medtr5g087760.1 | late embryogenesis abundant hydr	hypothetical protein	6.06299	-0.0918659	0.710484	0.951304	-0.201297	0.418156	0.989485	0.74058	0.00526495	0.548683	0.311479	0.21394	0.845612	-0.153543	0.535873	0.954451	-0.560223	0.0298784	0.999984	0.142682	0.564923	0.966392	0.197389	0.427147	0.905784	5.59352	0.316733	0.275796	0.914082	0.228412	0.430084	0.965692	0.179013	0.53563	0.999882	0.549056	0.0630111	0.350571	0.140478	0.626546	0.928737	0.611471	0.0395005	0.74133	0.249928	0.388338
Mtr.18570.1.S1_at		Medtr5g014100.1 | anionic peroxidase swpb3 protein	peroxidase, putative	5.12113	1.15918	0.00361337	0.318898	0.239276	0.517818	0.994386	1.13044	0.00440608	0.516913	-0.0639584	0.862284	0.986706	0.354118	0.340635	0.926757	0.212638	0.56518	0.999984	0.0570969	0.876927	0.99416	-0.454411	0.223789	0.806192	3.57953	0.329944	0.420906	0.937115	-0.0854514	0.83419	0.993136	-0.307059	0.453568	0.999882	0.766593	0.0665883	0.359951	-0.0227577	0.955528	0.992671	0.372871	0.36365	0.864347	0.228781	0.575895
Mtr.43513.1.S1_at		Medtr4g128570.1 | xyloglucan endotransglucosylase/	MERI-5 protein (MERI-5) (MERI5B) / endo-xyloglucan transferase / xyloglucan endo-1,4-beta-D-glucanase (SEN4)	7.94652	-0.166993	0.592512	0.922868	-0.014666	0.962415	0.999956	0.828713	0.0119394	0.652795	0.269084	0.390388	0.90709	-0.452597	0.153335	0.88272	-0.553224	0.0835844	0.999984	0.0531676	0.864388	0.992919	0.861048	0.00928933	0.259331	7.81115	0.830703	0.0288399	0.878855	0.203282	0.580903	0.977757	0.423212	0.253738	0.999882	-0.529116	0.155678	0.520409	-0.240084	0.514747	0.895854	-0.138818	0.705858	0.952273	0.156701	0.670157
Mtr.4951.1.S1_at		Medtr1g088925.1 | monothiol glutaredoxin-S2 protei	Monothiol glutaredoxin-S11 Short=AtGrxS11;	3.86407	1.11382	0.000186238	0.0959015	-0.0383933	0.883405	0.9999	0.185392	0.480719	0.960088	0.15565	0.553317	0.945802	1.46646	4.46712e-06	0.00720358	-0.0433747	0.868414	0.999984	-0.0062403	0.980979	0.998906	0.157889	0.547661	0.936843	4.09052	0.457353	0.271946	0.913858	-0.488626	0.241066	0.926817	0.185099	0.654317	0.999882	0.666092	0.112896	0.454448	0.112811	0.784744	0.964677	1.10301	0.0107327	0.660628	0.543077	0.193577
Mtr.24396.1.S1_at		Medtr1g071720.1 | Lipid transfer protein | HC | ch	protease inhibitor/seed storage/lipid transfer protein (LTP) family protein	6.27503	0.965325	0.00531195	0.3675	0.144496	0.654762	0.997967	1.09258	0.00193024	0.370788	0.0567834	0.860304	0.986543	0.0849087	0.7925	0.984199	0.371882	0.25448	0.999984	-0.00914703	0.977378	0.998583	-0.613335	0.0651891	0.586733	5.43774	0.0314071	0.956778	0.997329	0.198191	0.732549	0.989597	0.048609	0.933152	0.999882	0.77541	0.186239	0.560776	-0.683199	0.242906	0.778366	-0.0961985	0.868175	0.9817	0.384444	0.508355
Mtr.37312.1.S1_at		Medtr4g063710.1 | heat shock cognate 70 kDa protei	Heat shock cognate 70 kDa protein 2	9.06219	-0.15279	0.546557	0.90976	-0.18426	0.467809	0.993704	0.655758	0.0139949	0.666391	-0.784588	0.00398703	0.397264	-0.590717	0.0254129	0.830656	-0.21684	0.393721	0.999984	-0.0147243	0.953517	0.996753	-0.128408	0.612019	0.951285	7.37708	-0.191724	0.55512	0.952191	0.458448	0.162934	0.896901	-0.893239	0.00868282	0.954461	1.14205	0.0010968	0.0714013	-0.0667012	0.836995	0.974344	0.249732	0.442873	0.888539	0.136596	0.673805
Mtr.27594.1.S1_at		Medtr8g089300.1 | CASP POPTRDRAFT-like protein | H	UPF0497 membrane protein At4g20390	6.61206	0.875458	0.0327034	0.52957	0.696991	0.0845045	0.920893	1.11421	0.00790216	0.589149	0.127314	0.746407	0.973465	0.477013	0.231205	0.894545	0.570287	0.154527	0.999984	-0.0210882	0.957243	0.996882	-0.382275	0.335125	0.869469	5.59157	0.055547	0.917708	0.994548	-0.0608939	0.90982	0.995519	-0.0100745	0.985048	0.999882	0.926356	0.0912312	0.415	-0.624206	0.249971	0.783669	0.0644915	0.904518	0.986808	0.03903	0.942123
Mtr.34115.1.S1_at		Medtr3g111840.1 | leucine carboxyl methyltransfera	expressed protein	3.34036	0.0268787	0.907111	0.986306	0.681519	0.00578019	0.689804	0.0717001	0.75578	0.986786	0.124249	0.590542	0.951089	0.227404	0.327645	0.923416	0.249551	0.283564	0.999984	-0.0215066	0.925612	0.996064	-0.295172	0.206481	0.793696	3.13041	-0.0969174	0.486476	0.946213	-0.0971966	0.48523	0.970838	0.0672235	0.628703	0.999882	-0.121995	0.381966	0.740325	-0.137023	0.326783	0.823504	-0.0475794	0.731953	0.957271	-0.0289579	0.834777
Mtr.37608.1.S1_at		Medtr8g070040.1 | Lipid transfer protein | HC | ch	protease inhibitor/seed storage/lipid transfer protein (LTP) family protein	7.0179	0.986357	0.00275741	0.2954	0.576583	0.0654047	0.899818	0.532983	0.0871833	0.836238	0.226544	0.45762	0.92599	0.579068	0.0643196	0.853012	0.305873	0.317861	0.999984	-0.0319616	0.916137	0.996064	0.26609	0.383854	0.891403	6.79012	0.243354	0.672279	0.970001	-0.813037	0.162769	0.896747	-0.15885	0.782297	0.999882	0.690525	0.234066	0.614665	-0.553798	0.338219	0.828132	0.322201	0.575784	0.924865	0.539219	0.35093
Mtr.33792.1.S1_at		Medtr6g026820.1 | hypothetical protein | HC | chr6	hypothetical protein predicted by Glimmer/Critica	5.89153	0.769855	0.0215805	0.489771	0.421935	0.193208	0.953574	0.769566	0.0216254	0.7094	-0.0192226	0.952009	0.995549	0.195546	0.541716	0.954984	-0.09286	0.771413	0.999984	-0.0348859	0.913031	0.995994	-0.562327	0.0864163	0.637388	4.09687	0.249846	0.464889	0.945638	0.0621056	0.855345	0.993751	0.102678	0.763204	0.999882	0.761299	0.0305815	0.256708	0.116559	0.732393	0.95384	0.090864	0.78974	0.968732	0.174576	0.608913
Mtr.39734.1.S1_at		Medtr7g065740.1 | glutathione S-transferase | HC |	glutathione S-transferase, putative	3.64057	0.702606	0.0094873	0.409988	-0.769497	0.00495156	0.688031	-0.226119	0.378072	0.94219	-0.773135	0.00477644	0.430298	0.596681	0.0252083	0.830656	-0.398256	0.125844	0.999984	-0.0747263	0.769442	0.985404	0.0780079	0.759638	0.977779	3.86344	-0.483801	0.105674	0.879912	-0.6268	0.0383229	0.769481	-0.872738	0.00495043	0.903721	0.593137	0.0492883	0.312709	0.457347	0.125424	0.668083	0.264636	0.370037	0.867183	0.928779	0.00297211
Mtr.37314.1.S1_at		Medtr4g063720.1 | heat shock cognate 70 kDa protei	Chloroplast envelope membrane 70 kDa heat shock-related protein	8.09007	-0.403136	0.150738	0.713277	-0.669585	0.0205666	0.795081	0.618439	0.0312956	0.746285	-0.447649	0.11207	0.779286	-0.454241	0.107112	0.86828	-0.501462	0.0767012	0.999984	-0.0949169	0.730625	0.982739	-0.373495	0.181978	0.772995	6.29267	-0.464763	0.30195	0.919247	0.145083	0.745624	0.990589	-0.581158	0.198633	0.999882	0.465282	0.301418	0.678673	-0.469095	0.297533	0.811392	-0.347629	0.438558	0.887804	-0.520912	0.248177
Mtr.50822.1.S1_at		Medtr6g012110.1 | light-harvesting complex I chlor	Chlorophyll a-b binding protein 3C, chloroplastic AltName: Full=LHCII type I CAB-3C; Short=LHCP; Flags: Precursor;	4.83788	-0.142273	0.375351	0.850543	0.633973	0.000397572	0.343822	-0.00814246	0.959252	0.998843	0.186366	0.247879	0.862455	-0.324779	0.0490816	0.850896	0.804506	2.07341e-05	0.0977343	-0.129044	0.420784	0.947983	0.605502	0.000644969	0.0471786	4.87984	-0.0263135	0.846822	0.988111	0.137669	0.315467	0.949061	0.0291944	0.830304	0.999882	-0.212553	0.124746	0.475409	0.213025	0.123938	0.666257	-0.0460672	0.735355	0.958056	0.116957	0.392853
Mtr.29662.1.S1_at		no hit below tool-cutoff	hypothetical protein predicted by Glimmer/Critica	7.29655	1.06554	0.0383189	0.54304	0.379307	0.445708	0.992915	1.44249	0.00644511	0.559578	-0.292134	0.55615	0.94672	0.549683	0.271799	0.908589	0.540528	0.279694	0.999984	-0.131365	0.790764	0.986798	-0.719866	0.153179	0.738512	6.42657	0.0318165	0.969556	0.997771	-0.170578	0.837917	0.99337	-0.122448	0.883241	0.999882	0.935004	0.266179	0.647053	-0.700164	0.403274	0.85741	0.183505	0.825832	0.973985	0.321009	0.70048
Mtr.10890.1.S1_at		Medtr8g089830.1 | hypothetical protein | HC | chr8	hypothetical protein predicted by Glimmer/Critica	7.8497	0.390005	0.136515	0.698574	-0.347269	0.18316	0.952414	-0.253382	0.327892	0.929681	0.619455	0.0214795	0.579177	0.215684	0.403854	0.93483	0.446919	0.0898871	0.999984	-0.162184	0.529091	0.963314	0.0546072	0.831653	0.985432	8.93183	0.020149	0.949294	0.996639	-0.553993	0.0867565	0.832487	-0.179166	0.572598	0.999882	-0.0715844	0.821313	0.949765	-0.0278582	0.929938	0.987975	0.195522	0.538238	0.915735	0.206397	0.516006
Mtr.43089.1.S1_at		Medtr7g093140.1 | late embryogenesis abundant prot	18 kDa seed maturation protein	6.12714	0.896867	0.0132816	0.445238	0.682231	0.0541093	0.899536	0.133435	0.697275	0.984177	-0.0733256	0.830573	0.983063	0.302862	0.379922	0.931485	0.482314	0.166372	0.999984	-0.227589	0.508109	0.961103	0.179556	0.601055	0.948781	5.60605	0.287351	0.634499	0.96464	-0.709507	0.2442	0.929347	-0.0258483	0.965836	0.999882	0.655488	0.281314	0.661518	-0.853946	0.162778	0.711563	0.87133	0.154614	0.782386	0.0200102	0.973549
Mtr.42141.1.S1_s_at		Medtr3g094630.1 | horseradish peroxidase-like prot	peroxidase, putative	5.82468	1.11347	0.00570895	0.371628	0.529405	0.166023	0.952228	0.10792	0.774072	0.987786	-0.995353	0.0123263	0.52745	0.456553	0.230268	0.894545	0.465502	0.221491	0.999984	-0.240229	0.52404	0.962905	0.584737	0.127442	0.707077	6.09699	-1.531	0.115349	0.879912	-3.53937	0.000655211	0.357143	-3.55202	0.000630697	0.783611	1.06146	0.270687	0.651585	0.075375	0.937126	0.989272	0.646807	0.499815	0.905555	-0.0901906	0.924803
Mtr.11085.1.S1_at		Medtr7g118330.2 | late elongated hypocotyl-like pr	myb-related transcription factor (CCA1)	9.65869	0.228185	0.301198	0.816199	0.123854	0.572108	0.99639	-0.664415	0.00472288	0.530057	-0.231247	0.294881	0.882259	0.889612	0.000309958	0.208721	-0.181095	0.410282	0.999984	-0.28126	0.204739	0.876509	-0.22814	0.301293	0.854352	7.36886	0.366977	0.358078	0.929486	-0.788129	0.0531448	0.789653	0.497437	0.215088	0.999882	-0.375621	0.347002	0.714587	-0.557196	0.166084	0.715198	-0.112334	0.777304	0.966987	0.533212	0.184587
Mtr.35965.1.S1_at		Medtr7g026630.1 | exocyst subunit exo70 family pro	exocyst subunit EXO70 family protein	7.12884	0.105658	0.662488	0.938503	0.154185	0.52495	0.995298	0.0300218	0.901143	0.996883	0.25689	0.292551	0.881992	0.60825	0.0168599	0.824677	0.428749	0.0841412	0.999984	-0.554876	0.027963	0.560155	0.282818	0.247524	0.821325	5.99418	-0.117214	0.843967	0.987539	-0.32283	0.588425	0.97919	-0.00651545	0.991269	0.999882	1.11698	0.0669221	0.360832	0.0972046	0.870333	0.97909	1.48903	0.0163585	0.694783	0.0170033	0.977216
Mtr.13273.1.S1_at		Medtr3g072610.1 | AP2 domain class transcription f	Ethylene-responsive transcription factor ERF014	6.59861	-0.446318	0.223994	0.773897	0.439461	0.231007	0.968073	0.810577	0.0318389	0.746971	0.429765	0.241202	0.859246	-0.453546	0.216777	0.891235	-1.44912	0.000373789	0.572626	-0.559148	0.13046	0.817667	-1.17119	0.00287745	0.133175	5.64392	0.538171	0.373868	0.932394	0.098851	0.869563	0.99429	0.441064	0.46532	0.999882	0.297942	0.621167	0.874446	-1.0247	0.0950217	0.616796	-0.240346	0.689967	0.949819	0.563736	0.351856
Mtr.37369.1.S1_at		Medtr3g464190.1 | sesquiterpene synthase | LC | ch	(+)-delta-cadinene synthase isozyme A Short=D-cadinene synthase A; EC=4.2.3.13;	8.64315	0.986982	0.00197189	0.262682	-0.665772	0.0290369	0.827975	0.163652	0.57636	0.972603	-0.368424	0.213528	0.845094	0.277533	0.345876	0.928061	-0.780754	0.0116514	0.999984	-0.631551	0.0375992	0.615385	-1.09579	0.000733918	0.0524162	8.14629	0.180265	0.663543	0.969056	-0.710253	0.0924881	0.83825	-0.242586	0.558684	0.999882	0.189006	0.648345	0.885524	-1.0246	0.0173801	0.361145	0.337825	0.416462	0.881201	-0.159798	0.699687
Mtr.15300.1.S1_at		Medtr3g087300.1 | hypothetical protein | HC | chr3	hypothetical protein predicted by Glimmer/Critica	6.51895	-1.16655	0.0490418	0.564021	-0.625561	0.279405	0.975261	0.0401581	0.944061	0.998565	1.22274	0.0397488	0.65342	-0.590927	0.306351	0.919016	-2.1234	0.00081977	0.704491	-0.751312	0.195933	0.871471	0.352353	0.539474	0.936032	5.23614	0.0269325	0.971286	0.997895	-1.00189	0.185935	0.907793	1.0103	0.182357	0.999882	0.203928	0.785303	0.936313	-0.241562	0.746983	0.956646	0.0435734	0.953561	0.994	0.833805	0.269203
[truncated: 70 more columns]
