# Supplementary material for: Pre-announcement of symbiotic guests: transcriptional reprogramming by mycorrhizal lipochitooligosaccharides shows a strict co-dependency on the GRAS transcription factors NSP1 and RAM1
Source: BMC Genomics. 2015 Nov 23;16:994. doi: 10.1186/s12864-015-2224-7 (PMC4657205; doi:10.1186/s12864-015-2224-7)
Supplement: Additional file 3: Table S3. — Gene expression responses in M. truncatula wild type A17 (WT), nfp-1 (NFP), dmi3 (DMI3), nsp1-1 (NSP1), and ram1-1 (RAM1) plantlet roots challenged with 10−8 M sMyc-LCOs (sMyc), 10−7 M nsMyc-LCOs (nsMyc), a mixture of 10−8 M sMyc- and 10−7 M nsMyc-LCOs (s/nsMyc), and 10−8 M Nod-LCOs (Nod). Individual sheets contain subsets of genes, as defined in the captions. Log2 average expression values (Log AveExpr), log2 fold changes (logFC) for each LCO vs. control treatment, and associated p-values are indicated. Log2 fold changes are coloured as follows: red, log2 fold change larger than 1.0; orange, log2 fold change between 0.6 and 1.0; green, log2 fold change below −1.0. Updated annotations for all Medicago probes including correspondences to release 4.0 of the M. truncatula genome and names of known M. truncatula genes are given. (XLSX 2932 kb) [file 12864_2015_2224_MOESM3_ESM.xlsx]

## Sheet: 348 Myc not Nod WT 6h
GeneChip ID	Gene	M. truncatula genome 4.0	Gene product	WT Myc Nod Log AveExpr	WT sMyc vs C 6h logFC	WT sMyc vs C 6h p	WT sMyc vs C 6h pFDR	WT sMyc vs C 24h logFC	WT sMyc vs C 24h p	WT sMyc 24h pFDR	WT s/nsMyc vs C 6h logFC	WT s/nsMyc vs C 6h p	WT s/nsMyc vs C 6h pFDR	WT s/nsMyc vs C 24h logFC	WT s/nsMyc vs C 24h p	WT s/nsMyc vs C 24h pFDR	WT nsMyc vs C 6h logFC	WT nsMyc vs C 6h p	WT nsMyc vs C 6h pFDR	WT nsMyc vs C 24h logFC	WT nsMyc vs C 24h p	WT nsMyc vs C 24h pFDR	WT Nod vs C 6h logFC	WT Nod vs C 6h p	WT Nod vs C 6h pFDR	WT Nod vs C 24h logFC	WT Nod vs C 24h p	WT Nod 24h pFDR	Mutants Myc Log AveExpr	NFP sMyc vs C 6h logFC	NFP sMyc vs C 6h p	NFP sMyc vs C 6h pFDR	NFP s/nsMyc vs C 6h logFC	NFP s/nsMyc vs C 6h p	NFP s/nsMyc vs C 6h pFDR	NFP nsMyc vs C 6h logFC	NFP nsMyc vs C 6h p	NFP nsMyc vs C 6h pFDR	DMI3 sMyc vs C 6h logFC	DMI3 sMyc vs C 6h p	DMI3 sMyc vs C 6h pFDR	DMI3 s/nsMyc vs C 6h logFC	DMI3 s/nsMyc vs C 6h p	DMI3 s/nsMyc vs C 6h pFDR	DMI3 nsMyc vs C 6h logFC	DMI3 nsMyc vs C 6h p	DMI3 nsMyc vs C 6h pFDR	NSP1 sMyc vs C 6h logFC	NSP1 sMyc vs C 6h p
Msa.2712.1.S1_at		Medtr4g415290.1 | glycerol-3-phosphate acyltransfe	Glycerol-3-phosphate acyltransferase 6 Short=AtGPAT6; EC=2.3.1.15;	6.37612	2.42754	1.26872e-07	0.00023559	0.148007	0.673628	0.997967	2.01948	2.92973e-06	0.00427447	0.0346104	0.921427	0.991809	1.36462	0.000505921	0.281835	0.443383	0.212686	0.999984	0.351495	0.32071	0.927046	-0.421104	0.235947	0.814693	5.36779	-0.000584505	0.99928	0.999896	-0.0640144	0.921317	0.996473	-0.00658472	0.991893	0.999882	1.006	0.126733	0.478443	-0.544194	0.403348	0.857432	0.437297	0.501159	0.90583	0.95161	0.147901
Mtr.12006.1.S1_at		Medtr2g084080.1 | lignin biosynthetic peroxidase |	peroxidase, putative	4.99804	1.89189	8.52829e-05	0.056804	0.693172	0.104412	0.928569	1.39756	0.00211251	0.384125	0.117027	0.779065	0.977695	0.813157	0.0589132	0.852144	0.173265	0.678138	0.999984	0.4892	0.246264	0.899555	0.417254	0.321121	0.864084	6.26566	-0.266671	0.622897	0.964037	-0.936523	0.0900322	0.836427	-0.479738	0.378136	0.999882	5.59273	2.05162e-12	8.38128e-09	5.06989	2.80622e-11	1.71959e-07	2.39789	7.67099e-05	0.17388	2.16034	0.000284589
Mtr.43680.1.S1_at		Medtr3g109490.1 | dehydration-responsive protein R	Dehydration-responsive protein RD22 Flags: Precursor;	5.5496	1.65336	0.00304485	0.303059	-0.279557	0.588099	0.996878	0.732901	0.161877	0.87555	-0.323058	0.53176	0.941461	0.445459	0.390031	0.932871	-0.283057	0.58346	0.999984	0.0800429	0.876472	0.993938	0.531826	0.30613	0.857282	3.5746	-0.908588	0.0687087	0.878855	-0.197585	0.68566	0.986468	-1.02509	0.0412218	0.999882	1.04394	0.037832	0.281087	-0.109421	0.822503	0.971397	-0.0657195	0.892799	0.984915	-0.174789	0.720237
Msa.2287.1.S1_at		Medtr3g026230.1 | leguminosin group485 secreted pe	hypothetical protein predicted by Glimmer/Critica	4.62107	1.51561	3.36691e-05	0.0299011	0.00862618	0.977871	0.999956	1.19232	0.000587594	0.221785	-0.0150003	0.96153	0.996255	0.866247	0.00887223	0.741709	0.196178	0.529607	0.999984	-0.273299	0.382745	0.941762	-0.218484	0.484246	0.923745	3.46608	-0.500905	0.247866	0.90521	-0.599189	0.168565	0.899148	-0.746719	0.0884472	0.999882	0.341885	0.427993	0.771084	-0.561144	0.196537	0.740685	-0.285771	0.507068	0.908115	-0.171076	0.690678
Mtr.12025.1.S1_at		Medtr2g084080.1 | lignin biosynthetic peroxidase |	peroxidase, putative	4.70916	1.45758	7.23531e-06	0.00886731	0.322837	0.235173	0.968183	1.1337	0.000204168	0.118995	-0.160132	0.552211	0.945259	0.639998	0.0229589	0.82496	0.0720302	0.788647	0.999984	0.44153	0.108166	0.79202	0.107156	0.690274	0.966149	5.27835	-0.288407	0.477108	0.946213	-0.750752	0.0695792	0.812428	-0.334349	0.410383	0.999882	4.42755	4.05573e-13	2.85613e-09	3.87534	1.52023e-11	1.03507e-07	1.51757	0.000567143	0.34072	2.15043	4.97929e-06
Mtr.46631.1.S1_at		Medtr3g072170.1 | hypoxia-responsive family protei	expressed protein	9.86487	1.35209	0.157549	0.71918	1.94311	0.0460559	0.880356	1.90303	0.0504124	0.791752	1.96181	0.0441397	0.66786	0.62044	0.510697	0.951163	1.3874	0.147357	0.999984	1.57398	0.101997	0.782375	2.58723	0.00959259	0.265018	7.96145	1.60638	0.141756	0.880976	0.221329	0.837199	0.99337	0.1104	0.918347	0.999882	1.29	0.235551	0.616419	-0.764843	0.479079	0.884986	1.36088	0.211303	0.806648	1.90446	0.0833446
Mtr.44069.1.S1_at		Medtr0016s0010.1 | MtN27 family | HC | scaffold001	hypothetical protein predicted by Glimmer/Critica	5.59713	1.34611	0.000354828	0.136749	1.22421	0.000948224	0.436882	0.839022	0.0173157	0.689251	0.46271	0.174125	0.824079	0.80836	0.0214026	0.82496	1.04329	0.00389231	0.934934	0.200172	0.551253	0.965324	0.608637	0.0772076	0.616835	7.15726	0.139887	0.739479	0.977114	-0.361013	0.392832	0.961927	0.0722338	0.863583	0.999882	0.648579	0.128964	0.48248	-1.42054	0.00164335	0.148747	0.680902	0.111543	0.765084	0.132456	0.752835
Mtr.37724.1.S1_s_at		Medtr4g033015.1 | isoflavone-7-O-methyltransferase	Isoflavone-7-O-methyltransferase 6 EC=2.1.1.150; AltName: Full=Isoflavone-O-methyltransferase 6; AltName: Full=7-IOMT-6;	8.77998	1.33806	0.0252437	0.504584	0.901678	0.122487	0.937293	0.917983	0.116146	0.857382	0.36637	0.522949	0.939521	0.799984	0.168718	0.88272	0.225721	0.693242	0.999984	1.0169	0.0832586	0.749913	2.17417	0.000635855	0.0468316	7.54577	1.09005	0.136999	0.880976	-0.319406	0.658516	0.984466	0.467163	0.518659	0.999882	0.862131	0.236854	0.617536	-0.38225	0.597077	0.920872	1.65386	0.0268654	0.7269	1.106	0.13152
Mtr.15769.1.S1_at		Medtr2g034760.1 | Novel family | HC | chr2:1332106	expressed protein	5.64517	1.30188	0.0088546	0.403872	-0.341089	0.467488	0.993704	1.73036	0.000835085	0.269328	-0.61856	0.192298	0.834124	0.619444	0.191683	0.882899	-0.191753	0.681966	0.999984	0.134417	0.77375	0.985477	-0.595656	0.208792	0.79681	4.60491	0.011084	0.986995	0.999028	-0.117466	0.862881	0.993894	-0.109614	0.871962	0.999882	1.05956	0.125369	0.476366	-0.835371	0.224063	0.76602	0.00725722	0.991485	0.998749	0.0348841	0.959087
Mtr.51214.1.S1_at		Medtr5g074680.1 | orcinol O-methyltransferase | HC	O-methyltransferase family 2 protein	3.30104	1.27635	0.0194726	0.477105	-0.574904	0.273943	0.975261	0.342073	0.512174	0.964164	-0.164001	0.752628	0.974262	1.14967	0.0337565	0.843604	-0.823157	0.12126	0.999984	-0.0630402	0.903499	0.995436	-0.342263	0.511941	0.929986	2.87475	0.174807	0.395468	0.935116	-0.0226174	0.912019	0.995519	0.0798271	0.696834	0.999882	0.269795	0.19274	0.569072	0.176977	0.389688	0.85166	0.486493	0.0220114	0.712336	0.0312545	0.878654
Mtr.43797.1.S1_at		Medtr8g079050.1 | GDSL-like lipase/acylhydrolase |	Anter-specific proline-rich protein APG Flags: Precursor;	5.30714	1.26516	0.00679922	0.381258	0.256492	0.558641	0.995384	1.60393	0.000916719	0.279476	0.108552	0.804021	0.980843	0.509171	0.249803	0.90247	0.0376853	0.931316	0.999984	-0.0348197	0.936527	0.996716	-0.591387	0.183101	0.774163	3.71416	-0.283606	0.601226	0.959832	-0.206336	0.703512	0.987624	-0.57971	0.288273	0.999882	0.966193	0.0808082	0.392994	-0.631863	0.247781	0.781563	0.206284	0.703583	0.951958	0.145069	0.788919
Mtr.13241.1.S1_at		Medtr2g084585.1 | GDSL-like lipase/acylhydrolase |	Anter-specific proline-rich protein APG Flags: Precursor;	6.1572	1.24007	0.000570772	0.167348	0.00969908	0.97601	0.999956	0.685229	0.0407953	0.779598	-0.540637	0.10178	0.769228	0.0246978	0.938966	0.996712	-0.201972	0.53261	0.999984	-0.0467306	0.884823	0.994934	-0.0825657	0.798073	0.981841	4.74157	-0.439635	0.291042	0.917584	-0.420473	0.312264	0.94773	-0.480542	0.249177	0.999882	0.33135	0.424608	0.76866	-0.0396461	0.923555	0.986825	-0.335569	0.418787	0.881629	0.0311784	0.939846
Mtr.13167.1.S1_at		Medtr1g034360.1 | long-chain fatty acyl CoA ligase	long-chain-fatty-acid--CoA ligase, putative / long-chain acyl-CoA synthetase, putative	6.16109	1.23652	0.00512174	0.364095	-0.0197534	0.961686	0.999956	1.51146	0.000899114	0.278262	-0.188821	0.646709	0.960434	0.571792	0.171501	0.88272	-0.0891524	0.828425	0.999984	-0.0107872	0.979071	0.998757	-0.465332	0.263131	0.831662	5.20901	0.0810284	0.907339	0.99361	-0.289309	0.678052	0.986163	-0.166867	0.81062	0.999882	0.826508	0.239635	0.620746	-0.547544	0.43349	0.869819	0.403185	0.563353	0.922307	0.272099	0.696179
Mtr.51360.1.S1_at		Medtr2g062600.1 | Lipid transfer protein | HC | ch	Non-specific lipid-transfer protein 8 Short=LTP 8; Flags: Precursor;	8.15385	1.22323	0.0169555	0.467807	0.218874	0.653337	0.997967	1.27927	0.0129181	0.661068	-0.666212	0.177855	0.82604	0.279743	0.566385	0.958348	-0.344686	0.480544	0.999984	0.185808	0.702853	0.980617	0.0422785	0.930746	0.994408	6.7202	-0.339972	0.603234	0.959868	-0.119578	0.854706	0.993751	-0.354839	0.587547	0.999882	0.990917	0.135136	0.492188	-0.245975	0.706627	0.948308	-0.0667494	0.918571	0.989101	0.189219	0.772076
Mtr.20438.1.S1_at		Medtr4g038440.1 | caffeic acid O-methyltransferase	O-methyltransferase family 2 protein	8.58234	1.21311	0.00646747	0.381208	0.272751	0.513986	0.994386	-0.0588765	0.887559	0.996229	-1.33668	0.00305178	0.381317	0.225142	0.589627	0.961004	0.0757145	0.855732	0.999984	-0.0379049	0.927461	0.99611	-0.41975	0.317679	0.862242	7.20893	-0.213782	0.672122	0.96998	-0.702137	0.169606	0.89966	0.387665	0.444094	0.999882	0.27395	0.587873	0.859584	-1.10528	0.0338174	0.45345	0.57697	0.257035	0.828117	0.377446	0.4561
Mtr.11816.1.S1_at		Medtr4g415290.1 | glycerol-3-phosphate acyltransfe	Glycerol-3-phosphate acyltransferase 6 Short=AtGPAT6; EC=2.3.1.15;	5.06623	1.21177	0.000238281	0.110854	0.0800472	0.783328	0.999604	1.11489	0.00058995	0.221785	-0.0867895	0.765619	0.975335	0.312292	0.287909	0.914436	-0.0435242	0.881089	0.999984	0.51256	0.0861919	0.753903	-0.559103	0.0625032	0.577527	3.69642	0.115045	0.732594	0.976304	-0.166465	0.621342	0.981705	-0.0795763	0.813093	0.999882	0.555402	0.105102	0.440258	-0.0541474	0.872159	0.979477	-0.0192612	0.954346	0.994164	0.312448	0.355916
Mtr.8757.1.S1_at		Medtr4g033150.1 | isoflavone-7-O-methyltransferase	O-methyltransferase family 2 protein	9.42189	1.20468	0.0333719	0.530311	0.904887	0.103989	0.927946	0.796211	0.150424	0.875126	0.451135	0.409349	0.911757	0.756147	0.171281	0.88272	0.278859	0.608723	0.999984	0.901045	0.105398	0.787518	2.05976	0.000661811	0.0481645	8.185	0.963733	0.179213	0.89095	-0.524383	0.460904	0.969876	0.340475	0.631362	0.999882	0.871208	0.223605	0.602967	-0.416207	0.557828	0.910637	1.60264	0.0287514	0.729801	1.13112	0.116611
Mtr.42830.1.S1_at		Medtr7g067380.1 | glycerol-3-phosphate acyltransfe	Glycerol-3-phosphate acyltransferase 6 Short=AtGPAT6; EC=2.3.1.15;	5.60991	1.18762	0.000497269	0.162175	0.205916	0.501119	0.994014	0.963156	0.00348046	0.46977	0.191686	0.530936	0.941461	0.108158	0.723046	0.976598	0.402397	0.193571	0.999984	0.341683	0.267634	0.90508	-0.279395	0.362969	0.883324	4.36561	0.319857	0.448739	0.942212	0.058364	0.889638	0.994712	-0.0710582	0.86585	0.999882	0.671626	0.116515	0.460902	-0.0228998	0.956576	0.992733	0.181701	0.666109	0.944039	0.142937	0.734152
Mtr.39593.1.S1_at		Medtr5g070010.1 | cytochrome P450 family-dependent	cytochrome P450, putative	8.01942	1.18049	0.00365115	0.319621	0.344977	0.362291	0.983629	1.62623	0.000153101	0.103096	-0.496475	0.193278	0.834779	0.543676	0.155478	0.88272	0.278956	0.460185	0.999984	0.0330752	0.929885	0.996477	-0.328161	0.385829	0.892135	6.86941	0.263558	0.687994	0.971119	0.120325	0.854405	0.993751	0.00912982	0.988888	0.999882	1.04256	0.118002	0.463954	-0.572461	0.385051	0.849647	0.22532	0.731282	0.957159	0.373658	0.569567
Mtr.18570.1.S1_at		Medtr5g014100.1 | anionic peroxidase swpb3 protein	peroxidase, putative	5.12113	1.15918	0.00361337	0.318898	0.239276	0.517818	0.994386	1.13044	0.00440608	0.516913	-0.0639584	0.862284	0.986706	0.354118	0.340635	0.926757	0.212638	0.56518	0.999984	0.0570969	0.876927	0.99416	-0.454411	0.223789	0.806192	3.57953	0.329944	0.420906	0.937115	-0.0854514	0.83419	0.993136	-0.307059	0.453568	0.999882	0.766593	0.0665883	0.359951	-0.0227577	0.955528	0.992671	0.372871	0.36365	0.864347	0.228781	0.575895
Mtr.32088.1.S1_s_at		Medtr8g079050.1 | GDSL-like lipase/acylhydrolase |	Esterase EC=3.1.1.-; AltName: Full=Early nodule-specific protein homolog; AltName: Full=Latex allergen Hev b 13; AltName: Allergen=Hev b 13; Flags: Precursor;	4.75194	1.14235	0.0039085	0.329541	0.220432	0.549201	0.995364	1.28653	0.0014084	0.337658	0.126671	0.730148	0.970934	0.594575	0.113068	0.86893	0.144868	0.693321	0.999984	-0.182399	0.619814	0.973073	-0.791058	0.0380749	0.478498	3.77311	-0.076134	0.84229	0.987539	-0.246118	0.521184	0.972336	-0.282791	0.461467	0.999882	0.560323	0.148901	0.511951	-0.492296	0.203249	0.747086	-0.378281	0.326007	0.851884	-0.128984	0.736188
Mtr.4951.1.S1_at		Medtr1g088925.1 | monothiol glutaredoxin-S2 protei	Monothiol glutaredoxin-S11 Short=AtGrxS11;	3.86407	1.11382	0.000186238	0.0959015	-0.0383933	0.883405	0.9999	0.185392	0.480719	0.960088	0.15565	0.553317	0.945802	1.46646	4.46712e-06	0.00720358	-0.0433747	0.868414	0.999984	-0.0062403	0.980979	0.998906	0.157889	0.547661	0.936843	4.09052	0.457353	0.271946	0.913858	-0.488626	0.241066	0.926817	0.185099	0.654317	0.999882	0.666092	0.112896	0.454448	0.112811	0.784744	0.964677	1.10301	0.0107327	0.660628	0.543077	0.193577
Mtr.42141.1.S1_s_at		Medtr3g094630.1 | horseradish peroxidase-like prot	peroxidase, putative	5.82468	1.11347	0.00570895	0.371628	0.529405	0.166023	0.952228	0.10792	0.774072	0.987786	-0.995353	0.0123263	0.52745	0.456553	0.230268	0.894545	0.465502	0.221491	0.999984	-0.240229	0.52404	0.962905	0.584737	0.127442	0.707077	6.09699	-1.531	0.115349	0.879912	-3.53937	0.000655211	0.357143	-3.55202	0.000630697	0.783611	1.06146	0.270687	0.651585	0.075375	0.937126	0.989272	0.646807	0.499815	0.905555	-0.0901906	0.924803
Mtr.26036.1.S1_s_at		Medtr7g118170.1 | 3-ketoacyl-CoA synthase-like pro	3-ketoacyl-CoA synthase 1 Short=KCS-1; EC=2.3.1.-; EC=2.3.1.119; AltName: Full=Very long-chain fatty acid condensing enzyme 1; Short=VLCFA condensing enzyme 1;	5.33852	1.08445	0.0041354	0.336721	0.158895	0.651134	0.997967	0.95239	0.0105224	0.640944	0.53276	0.136508	0.799053	0.52011	0.1457	0.881174	0.284616	0.419821	0.999984	-0.108445	0.757386	0.984705	-0.310645	0.379108	0.889176	4.11833	-0.419131	0.300311	0.919071	-0.410754	0.309932	0.946236	-0.168066	0.675979	0.999882	0.852126	0.0394873	0.285477	-0.414388	0.305733	0.814233	0.196171	0.625809	0.935609	0.27699	0.491832
Mtr.42925.1.S1_s_at		Medtr3g068030.1 | ribulose bisphosphate carboxylas	Ribulose bisphosphate carboxylase/oxygenase activase, chloroplastic Short=RuBisCO activase; Short=RA; Flags: Precursor;	6.98895	1.06663	0.00398082	0.330538	0.77706	0.0300897	0.833938	0.0546974	0.873448	0.994605	-0.515902	0.140588	0.801911	0.552659	0.115437	0.86893	0.462082	0.18522	0.999984	0.0770109	0.822595	0.990321	0.0170677	0.960352	0.997122	5.63809	0.00545151	0.987422	0.999049	-0.35277	0.311156	0.946688	-0.0158232	0.963505	0.999882	0.263384	0.44811	0.783634	-0.531642	0.130329	0.67331	0.429404	0.219213	0.811251	0.166838	0.630043
Mtr.29662.1.S1_at		no hit below tool-cutoff	hypothetical protein predicted by Glimmer/Critica	7.29655	1.06554	0.0383189	0.54304	0.379307	0.445708	0.992915	1.44249	0.00644511	0.559578	-0.292134	0.55615	0.94672	0.549683	0.271799	0.908589	0.540528	0.279694	0.999984	-0.131365	0.790764	0.986798	-0.719866	0.153179	0.738512	6.42657	0.0318165	0.969556	0.997771	-0.170578	0.837917	0.99337	-0.122448	0.883241	0.999882	0.935004	0.266179	0.647053	-0.700164	0.403274	0.85741	0.183505	0.825832	0.973985	0.321009	0.70048
Mtr.38820.1.S1_at		Medtr5g070010.1 | cytochrome P450 family-dependent	cytochrome P450, putative	6.4998	1.05402	0.0113506	0.429112	0.244955	0.534221	0.995364	1.25691	0.0031326	0.453805	-0.16084	0.682588	0.965282	0.383148	0.333314	0.925118	0.106422	0.786541	0.999984	0.275871	0.484314	0.958956	-0.172865	0.660367	0.960142	5.4335	0.0761167	0.880325	0.991664	0.122896	0.807986	0.992609	-0.0241089	0.96196	0.999882	0.837689	0.103821	0.437728	-0.181092	0.720395	0.951182	0.179262	0.723098	0.955688	0.235501	0.641798
Mtr.15379.1.S1_at		Medtr4g127670.1 | class III peroxidase | HC | chr4	peroxidase, putative	8.46756	1.04753	0.022382	0.49465	-0.234161	0.593417	0.997234	0.556118	0.210062	0.896728	-0.996704	0.0291022	0.620622	0.726102	0.10503	0.866125	-0.267888	0.541656	0.999984	0.120795	0.782601	0.986295	-0.217775	0.619399	0.951957	7.10171	0.448343	0.627467	0.964095	0.319072	0.729605	0.989597	0.495902	0.59156	0.999882	1.14455	0.219502	0.59849	0.496283	0.591276	0.919319	3.03259	0.00211771	0.510902	0.377718	0.682506
Mtr.38421.1.S1_at		Medtr5g064510.1 | leguminosin group485 secreted pe	hypothetical protein predicted by Glimmer/Critica	5.50155	1.04753	0.00498275	0.359215	-0.148053	0.670202	0.997967	0.965814	0.00893445	0.605625	-0.356251	0.309181	0.884914	0.523758	0.138979	0.880464	0.202266	0.56124	0.999984	-0.259058	0.457659	0.955696	-0.489037	0.16608	0.755328	4.37944	0.314394	0.448616	0.942212	-0.0645252	0.875944	0.99433	0.0376439	0.927424	0.999882	0.878518	0.0391242	0.284991	-0.34847	0.401421	0.856963	0.0474533	0.908589	0.987537	0.0977555	0.813076
Mtr.29075.1.S1_at		Medtr7g027175.1 | omega-hydroxypalmitate O-feruloy	Anthranilate N-benzoyltransferase protein 2 EC=2.3.1.144; AltName: Full=Anthranilate N-hydroxycinnamoyl/benzoyltransferase 2;	4.84576	1.03886	0.00224078	0.275172	-0.154344	0.621546	0.997815	0.993786	0.00325535	0.461763	0.282789	0.36817	0.901864	0.435113	0.170265	0.88272	0.14682	0.638574	0.999984	-0.48113	0.130819	0.818236	-0.0527364	0.865797	0.988661	3.50335	-0.416293	0.248626	0.90521	-1.15942	0.00239364	0.462706	-0.835423	0.0241726	0.999882	0.976004	0.00926932	0.155528	-0.108282	0.762111	0.959438	-0.0475517	0.894191	0.985134	0.295645	0.410446
Mtr.28714.1.S1_at		Medtr3g083920.1 | chalcone and stilbene synthase f	Chalcone synthase 1A EC=2.3.1.74; AltName: Full=Naringenin-chalcone synthase 1A;	6.57069	1.03029	0.000242513	0.110901	0.426627	0.0931433	0.926325	0.971136	0.000465151	0.197941	0.0945788	0.702975	0.96792	1.222	2.85469e-05	0.0364436	0.130704	0.598659	0.999984	0.49896	0.0516001	0.679415	1.10507	0.000105643	0.0116431	5.287	0.201354	0.632559	0.964095	-0.551197	0.195121	0.91297	-0.195048	0.643222	0.999882	1.40823	0.00178765	0.0847006	0.311267	0.460824	0.878826	0.543676	0.201144	0.802601	0.279421	0.507635
Mtr.12682.1.S1_at		Medtr3g101670.1 | light-harvesting complex I chlor	Chlorophyll a-b binding protein, chloroplastic AltName: Full=LHCI type II CAB; Flags: Precursor;	5.60724	1.0114	0.000112926	0.0671835	0.791873	0.0015371	0.529161	0.219368	0.339818	0.933925	0.229156	0.319065	0.887404	0.360272	0.121907	0.86893	0.678635	0.00552288	0.999984	0.00510812	0.982122	0.998906	0.615475	0.0109168	0.283486	4.36873	0.0683539	0.694579	0.971774	-0.170413	0.330316	0.952069	0.0560991	0.747175	0.999882	-0.100354	0.564782	0.84844	-0.404662	0.024741	0.408842	-0.130167	0.455897	0.893071	0.184283	0.293011
Mtr.47901.1.S1_x_at		Medtr7g084800.1 | glyceraldehyde-3-phosphate dehyd	Glyceraldehyde-3-phosphate dehydrogenase A, chloroplastic EC=1.2.1.13; AltName: Full=NADP-dependent glyceraldehydephosphate dehydrogenase subunit A; Flags: Precursor;	5.45773	1.00173	0.00348947	0.316781	0.779654	0.0193313	0.795081	-0.0413037	0.896401	0.996706	-0.348321	0.277182	0.873698	0.607224	0.0634625	0.853012	0.613927	0.0607656	0.999984	-0.212239	0.505076	0.961066	0.263204	0.409468	0.901207	4.17036	-0.0757744	0.737548	0.977053	-0.305071	0.182392	0.905627	0.345121	0.132748	0.999882	-0.0270844	0.904595	0.974321	-0.175672	0.438791	0.870937	-0.105411	0.641342	0.938784	0.307535	0.178971
Mtr.37369.1.S1_at		Medtr3g464190.1 | sesquiterpene synthase | LC | ch	(+)-delta-cadinene synthase isozyme A Short=D-cadinene synthase A; EC=4.2.3.13;	8.64315	0.986982	0.00197189	0.262682	-0.665772	0.0290369	0.827975	0.163652	0.57636	0.972603	-0.368424	0.213528	0.845094	0.277533	0.345876	0.928061	-0.780754	0.0116514	0.999984	-0.631551	0.0375992	0.615385	-1.09579	0.000733918	0.0524162	8.14629	0.180265	0.663543	0.969056	-0.710253	0.0924881	0.83825	-0.242586	0.558684	0.999882	0.189006	0.648345	0.885524	-1.0246	0.0173801	0.361145	0.337825	0.416462	0.881201	-0.159798	0.699687
Mtr.37608.1.S1_at		Medtr8g070040.1 | Lipid transfer protein | HC | ch	protease inhibitor/seed storage/lipid transfer protein (LTP) family protein	7.0179	0.986357	0.00275741	0.2954	0.576583	0.0654047	0.899818	0.532983	0.0871833	0.836238	0.226544	0.45762	0.92599	0.579068	0.0643196	0.853012	0.305873	0.317861	0.999984	-0.0319616	0.916137	0.996064	0.26609	0.383854	0.891403	6.79012	0.243354	0.672279	0.970001	-0.813037	0.162769	0.896747	-0.15885	0.782297	0.999882	0.690525	0.234066	0.614665	-0.553798	0.338219	0.828132	0.322201	0.575784	0.924865	0.539219	0.35093
Mtr.24396.1.S1_at		Medtr1g071720.1 | Lipid transfer protein | HC | ch	protease inhibitor/seed storage/lipid transfer protein (LTP) family protein	6.27503	0.965325	0.00531195	0.3675	0.144496	0.654762	0.997967	1.09258	0.00193024	0.370788	0.0567834	0.860304	0.986543	0.0849087	0.7925	0.984199	0.371882	0.25448	0.999984	-0.00914703	0.977378	0.998583	-0.613335	0.0651891	0.586733	5.43774	0.0314071	0.956778	0.997329	0.198191	0.732549	0.989597	0.048609	0.933152	0.999882	0.77541	0.186239	0.560776	-0.683199	0.242906	0.778366	-0.0961985	0.868175	0.9817	0.384444	0.508355
Msa.2842.1.S1_at		Medtr7g067380.1 | glycerol-3-phosphate acyltransfe	Glycerol-3-phosphate acyltransferase 6 Short=AtGPAT6; EC=2.3.1.15;	5.44149	0.965262	0.00208441	0.267775	-0.0889156	0.757294	0.999061	1.06664	0.000819528	0.267568	-0.403691	0.167454	0.819196	0.499124	0.0906412	0.863054	-0.178514	0.536014	0.999984	0.0940499	0.743783	0.983742	-0.0434192	0.879971	0.989151	4.46072	0.127055	0.731994	0.976262	-0.158006	0.670319	0.985351	-0.349363	0.348918	0.999882	0.670301	0.0769247	0.384533	-0.071237	0.847644	0.975813	0.129536	0.726978	0.956555	-0.180454	0.626965
Mtr.39535.1.S1_at		Medtr3g098980.2 | omega-hydroxypalmitate O-feruloy	Anthranilate N-benzoyltransferase protein 1 EC=2.3.1.144; AltName: Full=Anthranilate N-hydroxycinnamoyl/benzoyltransferase 1;	5.42427	0.961442	0.00891645	0.403872	-0.238931	0.490948	0.993704	0.559598	0.113212	0.855245	-0.483036	0.169166	0.819821	0.417314	0.232931	0.895271	-0.155677	0.652792	0.999984	0.0105407	0.975655	0.998496	-0.0139316	0.967828	0.998301	4.10916	-0.250403	0.400201	0.935559	-0.261534	0.379799	0.959361	-0.185459	0.532322	0.999882	0.288433	0.333306	0.70397	-0.136234	0.646023	0.9342	-0.385501	0.198256	0.801367	0.0678373	0.818902
Mtr.32795.1.S1_s_at		Medtr1g088920.1 | monothiol glutaredoxin-S2 protei	Monothiol glutaredoxin-S11 Short=AtGrxS11;	7.41168	0.943973	1.10637e-05	0.0125549	0.0690091	0.700169	0.998378	-0.175009	0.332199	0.932307	0.0109937	0.951019	0.995422	0.877175	3.11707e-05	0.0382016	0.109456	0.54214	0.999984	0.118926	0.508019	0.961066	0.0382995	0.83061	0.98539	7.97858	0.332973	0.179421	0.89095	-0.265783	0.281702	0.938627	0.0694097	0.776972	0.999882	0.452204	0.071137	0.370583	0.202245	0.411111	0.860767	0.432703	0.083628	0.754646	0.349946	0.15879
Mtr.50799.1.S1_s_at		Medtr4g064530.1 | laccase/diphenol oxidase family	Laccase-2 EC=1.10.3.2; AltName: Full=Benzenediol:oxygen oxidoreductase 2; AltName: Full=Urishiol oxidase 2; AltName: Full=Diphenol oxidase 2; Flags: Precursor;	8.06081	0.939102	0.00649112	0.381208	0.655355	0.0496626	0.892109	0.946227	0.00614386	0.558182	0.145438	0.652551	0.961299	0.610748	0.0661743	0.853012	-0.222269	0.492457	0.999984	-0.184549	0.568228	0.966413	0.145318	0.652819	0.958836	7.15487	-0.232809	0.597658	0.958775	-0.273587	0.535419	0.974306	-0.384981	0.3844	0.999882	0.448061	0.312275	0.687466	-0.341809	0.43944	0.870937	0.353267	0.424391	0.882895	0.354353	0.42298
Mtr.27605.1.S1_at		Medtr4g058760.1 | glycosyltransferase family 2 pro	hypothetical protein, conserved	5.6028	0.933195	5.15317e-05	0.0375924	0.337448	0.0959561	0.927602	0.664571	0.00206402	0.378679	0.64843	0.00255226	0.36499	1.31854	2.46004e-07	0.000519815	0.624039	0.00350656	0.901408	0.524868	0.0121675	0.403272	1.24177	6.98675e-07	0.000172635	4.65539	0.258924	0.519194	0.94984	-0.646525	0.112766	0.861823	-0.222733	0.578957	0.999882	1.41408	0.0010756	0.0711775	0.87836	0.033656	0.451878	1.76937	7.94518e-05	0.17388	0.220292	0.583106
Mtr.37609.1.S1_s_at		Medtr8g070040.1 | Lipid transfer protein | HC | ch	protease inhibitor/seed storage/lipid transfer protein (LTP) family protein	7.1038	0.931243	0.00195498	0.261836	0.644719	0.0252415	0.805597	0.3957	0.158046	0.875453	0.374047	0.181253	0.827738	0.510672	0.0716614	0.857005	0.387929	0.166087	0.999984	-0.107987	0.6953	0.979288	0.359044	0.19884	0.788273	7.04477	0.2433	0.635265	0.96464	-0.635861	0.219254	0.920095	-0.235778	0.645726	0.999882	0.478154	0.353387	0.719263	-0.494178	0.337684	0.827985	0.204581	0.689873	0.949819	0.282381	0.582168
Mtr.19517.1.S1_at		Medtr6g018310.1 | ribulose bisphosphate carboxylas	ribulose bisphosphate carboxylase small chain 1b precursor (RuBisCO small subunit 1b) (sp|P10796)	8.67794	0.930189	0.0131509	0.444666	0.878633	0.0185089	0.795081	-0.0487802	0.89064	0.996365	-0.497415	0.168039	0.819196	0.341638	0.339438	0.926512	0.524943	0.146478	0.999984	-0.111923	0.752577	0.984611	0.162085	0.648326	0.957882	9.23211	-0.0232958	0.938602	0.996548	-0.2007	0.508221	0.972336	0.236988	0.435216	0.999882	0.0514877	0.86484	0.962798	-0.103618	0.73209	0.953811	-0.160669	0.595952	0.929338	0.0627891	0.835574
Mtr.44766.1.S1_at		Medtr4g064530.1 | laccase/diphenol oxidase family	Laccase-4 EC=1.10.3.2; AltName: Full=Benzenediol:oxygen oxidoreductase 4; AltName: Full=Urishiol oxidase 4; AltName: Full=Diphenol oxidase 4; Flags: Precursor;	9.19596	0.91626	0.00448402	0.344326	0.478025	0.118356	0.934982	1.12933	0.000695666	0.24641	0.21155	0.481836	0.930684	0.586366	0.0580057	0.852144	-0.274465	0.362923	0.999984	-0.280526	0.352579	0.93678	0.137811	0.64598	0.957463	8.14432	0.00985703	0.980944	0.998744	-0.155401	0.706774	0.988093	-0.201003	0.626782	0.999882	0.420281	0.311949	0.68728	-0.553913	0.18492	0.729822	0.29742	0.472693	0.898397	0.444492	0.285298
Mtr.22603.1.S1_at		Medtr7g084800.1 | glyceraldehyde-3-phosphate dehyd	glyceraldehyde-3-phosphate dehydrogenase B, chloroplast (GAPB) / NADP-dependent glyceraldehydephosphate dehydrogenase subunit B	8.70987	0.915811	0.000927724	0.201592	0.705232	0.00812292	0.729729	-0.174984	0.485768	0.960586	-0.265585	0.29276	0.881992	0.599447	0.0221867	0.82496	0.53713	0.0386893	0.999984	-0.193367	0.441567	0.952299	0.333477	0.188951	0.780165	7.57903	0.237281	0.440205	0.941217	-0.54235	0.0828437	0.826833	0.489608	0.116013	0.999882	-0.0190752	0.950318	0.986641	-0.181884	0.553406	0.909102	-0.0321603	0.916341	0.988625	0.355036	0.250546
Mtr.42658.1.S1_at		Medtr5g059880.1 | MAP kinase kinase kinase-like pr	hypothetical protein predicted by Glimmer/Critica	4.47308	0.909863	0.00144476	0.234212	0.286361	0.27612	0.975261	0.350393	0.184921	0.887661	-0.0292063	0.910624	0.99119	0.338626	0.199654	0.883974	-0.328539	0.212989	0.999984	0.389445	0.142044	0.829689	0.298876	0.256117	0.826816	4.65253	0.0591793	0.788587	0.982276	0.184677	0.404764	0.963493	0.14432	0.514203	0.999882	0.262582	0.238469	0.619138	0.0841353	0.703182	0.947877	0.293972	0.18799	0.797161	0.2451	0.270591
Mtr.50760.1.S1_at		Medtr4g093920.1 | leguminosin group485 secreted pe	hypothetical protein predicted by Glimmer/Critica	4.40697	0.906942	0.00713041	0.385791	-0.25805	0.416196	0.98919	0.705188	0.0320408	0.746971	-0.299359	0.346557	0.895446	0.499251	0.12149	0.86893	-0.184906	0.559047	0.999984	-0.223222	0.481216	0.958401	-0.451026	0.160208	0.748546	2.96408	-0.00979149	0.975712	0.998201	-0.187734	0.560335	0.975669	-0.223964	0.48766	0.999882	0.351133	0.278877	0.659499	-0.137713	0.668906	0.939652	0.244177	0.449532	0.890593	-0.0318657	0.921079
Msa.1835.1.S1_at		Medtr1g034360.1 | long-chain fatty acyl CoA ligase	long-chain-fatty-acid--CoA ligase, putative / long-chain acyl-CoA synthetase, putative	4.78693	0.905064	0.00109379	0.212452	0.241929	0.339534	0.979252	0.686478	0.0100977	0.628085	0.29147	0.251586	0.864482	0.433829	0.0923363	0.863317	0.387789	0.13052	0.999984	-0.11549	0.646373	0.975565	-0.508684	0.0504809	0.53477	3.77558	-0.0269294	0.933696	0.995561	-0.182398	0.573927	0.976675	-0.072705	0.822333	0.999882	0.445281	0.174467	0.5471	-0.00153623	0.996213	0.998984	-0.166958	0.606647	0.931369	-0.0660014	0.838468
Mtr.2200.1.S1_at		no hit below tool-cutoff	hypothetical protein predicted by Glimmer/Critica	5.10097	0.900314	0.0124757	0.43835	0.593725	0.089298	0.926208	0.500261	0.149259	0.874688	0.123916	0.716202	0.96965	0.541755	0.119491	0.86893	0.646267	0.0656162	0.999984	-0.0892743	0.793278	0.986999	0.46966	0.174826	0.765018	3.06907	-0.228348	0.325147	0.925736	-0.342516	0.143273	0.884419	-0.2201	0.342699	0.999882	0.281657	0.226501	0.606338	0.0734527	0.750157	0.957574	0.240083	0.301244	0.842664	0.100463	0.663376
Mtr.43089.1.S1_at		Medtr7g093140.1 | late embryogenesis abundant prot	18 kDa seed maturation protein	6.12714	0.896867	0.0132816	0.445238	0.682231	0.0541093	0.899536	0.133435	0.697275	0.984177	-0.0733256	0.830573	0.983063	0.302862	0.379922	0.931485	0.482314	0.166372	0.999984	-0.227589	0.508109	0.961103	0.179556	0.601055	0.948781	5.60605	0.287351	0.634499	0.96464	-0.709507	0.2442	0.929347	-0.0258483	0.965836	0.999882	0.655488	0.281314	0.661518	-0.853946	0.162778	0.711563	0.87133	0.154614	0.782386	0.0200102	0.973549
Mtr.32795.1.S1_x_at		Medtr1g088920.1 | monothiol glutaredoxin-S2 protei	Monothiol glutaredoxin-S11 Short=AtGrxS11;	5.02965	0.892658	0.000664631	0.175758	-0.0506127	0.829996	0.999604	-0.374936	0.119504	0.857734	0.225625	0.342202	0.895408	0.966718	0.000283093	0.194914	-0.120729	0.609234	0.999984	0.158735	0.502254	0.960238	0.149234	0.527988	0.93345	5.68345	0.358608	0.241527	0.903749	-0.395503	0.197385	0.913402	-0.00289508	0.992383	0.999882	0.478075	0.121135	0.46862	0.170291	0.575272	0.915553	0.420343	0.171321	0.786609	0.258894	0.39566
Mtr.38810.1.S1_at		Medtr4g073950.1 | disease resistance-responsive, d	Disease resistance response protein 206	9.2992	0.888471	0.00138838	0.230286	-0.0611457	0.809087	0.999604	0.612508	0.0210414	0.703458	-0.301455	0.239183	0.857813	0.527494	0.0443765	0.850896	-0.140036	0.580878	0.999984	-0.00562561	0.982257	0.998906	-0.197557	0.437276	0.909498	8.23556	-0.0196243	0.977541	0.998362	-0.125448	0.857212	0.993751	0.168267	0.809328	0.999882	1.51903	0.0347269	0.271087	0.348146	0.618081	0.926644	2.51435	0.000865687	0.399114	0.322172	0.644446
Mtr.12736.1.S1_at		Medtr5g064610.1 | thylakoid lumenal 29 kDa protein	L-ascorbate peroxidase, putative	5.57959	0.888094	0.000138154	0.0769616	0.369318	0.0776509	0.916573	0.0980007	0.630833	0.976865	0.334686	0.108106	0.775755	0.53321	0.0132223	0.801003	0.422752	0.0451494	0.999984	0.135985	0.5057	0.961066	0.261628	0.205096	0.79291	4.50295	0.175718	0.522719	0.950356	-0.49841	0.0753959	0.81942	-0.117219	0.669341	0.999882	0.684853	0.0164681	0.196869	0.0633814	0.817222	0.970754	0.350793	0.205754	0.803569	-0.0987721	0.718863
Mtr.40163.1.S1_at		Medtr4g029730.1 | hypothetical protein | HC | chr4	hypothetical protein predicted by Glimmer/Critica	6.12483	0.885439	0.0349515	0.533012	-0.0632995	0.875304	0.9999	0.0381627	0.924615	0.998034	0.0322475	0.936271	0.99347	0.279811	0.489646	0.948472	0.365418	0.368356	0.999984	-0.770206	0.0640788	0.716652	-0.204924	0.612176	0.951285	5.25454	-0.535348	0.295957	0.918743	-0.467097	0.360952	0.958743	-0.497471	0.33095	0.999882	0.49202	0.336207	0.705624	0.351937	0.490159	0.888061	-0.682657	0.184681	0.794864	-0.233919	0.645871
Mtr.42071.1.S1_at		Medtr8g016030.1 | GTP cyclohydrolase I 1 | HC | ch	GTP cyclohydrolase I	6.70654	0.884726	0.0103421	0.413877	0.22705	0.486651	0.993704	0.135208	0.67784	0.982644	-0.121057	0.709855	0.968785	0.0775994	0.811367	0.985892	0.543192	0.102706	0.999984	-0.102577	0.752484	0.984578	1.03548	0.00324846	0.143518	6.54873	0.257267	0.73866	0.977098	-0.520756	0.500499	0.971786	-0.318713	0.679504	0.999882	0.170417	0.825017	0.950882	-1.45919	0.0645051	0.548339	1.2506	0.110873	0.765084	-0.299345	0.69795
Mtr.10441.1.S1_at		Medtr1g072260.1 | stem-loop-binding protein of 41	mRNA-binding protein	5.6436	0.879124	0.000825571	0.190186	0.383428	0.113855	0.933423	0.236734	0.322328	0.929371	0.0865666	0.715368	0.969597	0.460328	0.0600531	0.852183	0.569354	0.0220407	0.999984	0.0584211	0.805486	0.988767	0.0885675	0.709101	0.970335	4.4769	0.274621	0.254359	0.90712	-0.0910619	0.70318	0.987599	0.168385	0.482146	0.999882	0.0785287	0.742402	0.921413	-0.0413575	0.8625	0.978216	0.0534349	0.822962	0.973367	-0.0895381	0.707908
Mtr.27594.1.S1_at		Medtr8g089300.1 | CASP POPTRDRAFT-like protein | H	UPF0497 membrane protein At4g20390	6.61206	0.875458	0.0327034	0.52957	0.696991	0.0845045	0.920893	1.11421	0.00790216	0.589149	0.127314	0.746407	0.973465	0.477013	0.231205	0.894545	0.570287	0.154527	0.999984	-0.0210882	0.957243	0.996882	-0.382275	0.335125	0.869469	5.59157	0.055547	0.917708	0.994548	-0.0608939	0.90982	0.995519	-0.0100745	0.985048	0.999882	0.926356	0.0912312	0.415	-0.624206	0.249971	0.783669	0.0644915	0.904518	0.986808	0.03903	0.942123
Mtr.9311.1.S1_at		Medtr3g026330.1 | leguminosin group485 secreted pe	Periaxin	5.1815	0.862505	0.00521864	0.366729	-0.369498	0.205265	0.959352	0.682211	0.0235253	0.717085	0.0943182	0.743128	0.972991	0.486625	0.0986644	0.864327	-0.146596	0.610987	0.999984	-0.101212	0.725128	0.98218	-0.0364145	0.899235	0.991215	3.76233	-0.603003	0.261954	0.909614	-0.664829	0.217021	0.91991	-0.590371	0.271907	0.999882	0.986817	0.0703264	0.368614	-0.173932	0.744274	0.956148	0.189601	0.722188	0.955412	-0.135987	0.79864
Mtr.31647.1.S1_at		Medtr3g109340.2 | NAC transcription factor-like pr	hypothetical protein predicted by Glimmer/Critica	4.946	0.860258	0.00151787	0.240963	-0.0627623	0.799768	0.999604	0.687194	0.00901826	0.607102	0.173693	0.484363	0.931296	0.172768	0.486675	0.948006	0.13258	0.592824	0.999984	0.0207063	0.933275	0.996477	0.0506758	0.837695	0.986075	3.39856	-0.0946988	0.742322	0.977174	-0.328378	0.258161	0.933825	-0.189501	0.511545	0.999882	0.380012	0.192013	0.567951	-0.0825602	0.774351	0.96248	-0.254999	0.378221	0.869911	0.105769	0.713511
Mtr.27916.1.S1_at		Medtr3g463060.1 | cytochrome P450 family-dependent	cytochrome P450, putative	5.1428	0.857896	0.0311831	0.52547	0.192297	0.615253	0.997331	1.36619	0.00116457	0.314056	-0.0304457	0.936437	0.99347	0.325089	0.397478	0.93461	0.261202	0.495627	0.999984	0.179739	0.638426	0.974776	-0.71222	0.0701003	0.599915	3.84442	-0.0787735	0.863005	0.990526	0.0152502	0.973346	0.997683	-0.135429	0.766824	0.999882	0.787305	0.0909256	0.414435	0.0498848	0.912977	0.985142	0.117165	0.797503	0.969368	0.0311141	0.945653
Mtr.34428.1.S1_s_at		Medtr3g115920.1 | glyceraldehyde-3-phosphate dehyd	glyceraldehyde-3-phosphate dehydrogenase B, chloroplast (GAPB) / NADP-dependent glyceraldehydephosphate dehydrogenase subunit B	7.58413	0.843408	0.00162591	0.249081	0.546763	0.0318159	0.845323	-0.0837833	0.73189	0.985981	-0.193556	0.43073	0.919111	0.580893	0.0232447	0.82496	0.397297	0.111886	0.999984	0.146574	0.549778	0.964791	0.332857	0.180003	0.770735	6.45171	0.0571274	0.858413	0.989963	-0.259614	0.419551	0.965022	0.292143	0.364277	0.999882	0.292235	0.364127	0.727304	-0.322272	0.317517	0.818855	0.0544554	0.864967	0.981401	0.270483	0.400534
Msa.1593.1.S1_at		Medtr2g081090.1 | light-harvesting complex I chlor	Chlorophyll a-b binding protein 13, chloroplastic AltName: Full=LHCII type III CAB-13; Flags: Precursor;	10.4078	0.840928	5.09656e-05	0.0375924	0.690363	0.000521186	0.356225	0.593638	0.00221176	0.395138	0.169478	0.344898	0.895408	0.16652	0.353252	0.930118	0.592044	0.00226393	0.828412	0.448621	0.016731	0.464245	0.294093	0.106552	0.678256	8.5084	0.043361	0.917538	0.994548	0.175953	0.674744	0.985944	0.174175	0.677836	0.999882	0.0160057	0.969512	0.991769	-0.294193	0.483862	0.886889	0.522827	0.216767	0.809932	0.372602	0.376222
Mtr.17316.1.S1_at		Medtr8g107370.4 | phosphoethanolamine N-methyltran	phosphoethanolamine N-methyltransferase 3, putative (NMT3)	5.30806	0.839778	0.000619966	0.171921	-0.205831	0.353574	0.982853	0.198618	0.370445	0.940154	-0.0761399	0.729757	0.97092	0.312896	0.162581	0.88272	0.204137	0.357489	0.999984	0.11159	0.613089	0.972243	0.561973	0.0155171	0.331193	4.52333	0.212528	0.551621	0.951381	-0.273237	0.444772	0.967389	-0.39714	0.268854	0.999882	0.308693	0.388493	0.744851	-0.332508	0.353348	0.835475	0.287807	0.421079	0.882214	0.243834	0.494926
Mtr.8968.1.S1_at		Medtr2g100350.1 | inorganic pyrophosphatase | HC |	Probable phosphatase phospho1 EC=3.1.3.-;	5.82989	0.836804	0.000965502	0.205208	0.177024	0.442547	0.992349	0.4112	0.0810507	0.833885	0.408639	0.0828611	0.744236	0.531331	0.0266824	0.831067	-0.0537261	0.81485	0.999984	0.0685926	0.765032	0.985107	0.708524	0.00415708	0.164597	5.02658	0.174226	0.648135	0.966331	-0.307292	0.422297	0.965561	0.0755696	0.842907	0.999882	0.483893	0.209352	0.586672	-0.289177	0.449933	0.875712	0.545471	0.158256	0.782954	0.57903	0.134867
Mtr.25950.1.S1_at		Medtr6g092620.1 | 1-aminocyclopropane-1-carboxylat	1-aminocyclopropane-1-carboxylate oxidase, putative / ACC oxidase, putative	11.7398	0.833241	0.0192147	0.475257	0.5368	0.120812	0.936278	0.517439	0.134226	0.86419	0.411048	0.230757	0.853579	0.473218	0.169425	0.88272	0.137494	0.685134	0.999984	0.684447	0.0508295	0.676225	0.890177	0.0129438	0.309954	10.8428	0.599453	0.281041	0.915992	-0.524476	0.344689	0.954733	-0.0493384	0.928728	0.999882	1.06743	0.0591313	0.340961	-1.05328	0.0624068	0.543307	0.72018	0.196877	0.801365	0.631059	0.256864
Msa.2885.1.S1_at		Medtr5g014260.1 | glycine cleavage system H protei	Glycine cleavage system H protein, mitochondrial Flags: Precursor;	6.16252	0.830564	0.000774554	0.18626	0.239757	0.286323	0.975502	0.286156	0.205084	0.894692	0.185575	0.407324	0.911643	0.712427	0.0031309	0.627656	0.133817	0.548997	0.999984	-0.12609	0.572167	0.966962	0.29016	0.198996	0.788273	4.29431	0.0229896	0.936006	0.996001	-0.395184	0.173086	0.901939	0.0659278	0.817953	0.999882	0.395527	0.172722	0.544738	-0.232191	0.419512	0.864324	-0.0786333	0.783704	0.967637	0.394763	0.173532
Mtr.26042.1.S1_at		Medtr7g118290.1 | thylakoid membrane phosphoprotei	Thylakoid membrane phosphoprotein 14 kDa, chloroplastic Flags: Precursor;	6.5386	0.830221	0.00252789	0.284228	0.633937	0.0172489	0.793868	0.354001	0.168679	0.877174	0.132136	0.602132	0.953429	0.731829	0.00678671	0.726006	0.498321	0.0564952	0.999984	0.0103083	0.96748	0.997585	0.395703	0.125445	0.705751	5.59837	0.316292	0.127408	0.880976	0.361695	0.0827797	0.826691	0.338275	0.103814	0.999882	-0.16365	0.424777	0.768762	-0.122423	0.54967	0.907715	0.230043	0.263924	0.829839	-0.0624851	0.759667
Msa.1913.1.S1_at		Medtr3g088040.1 | light-harvesting complex I chlor	Photosystem II 22 kDa protein, chloroplastic AltName: Full=CP22; Flags: Precursor;	7.18991	0.826985	0.0217506	0.489943	0.865738	0.0167511	0.793868	-0.0799824	0.816008	0.991501	-0.528656	0.131669	0.796109	0.499848	0.153176	0.88272	0.700241	0.0490683	0.999984	-0.349477	0.313475	0.924624	0.265997	0.441238	0.910046	4.11215	0.333906	0.248555	0.90521	-0.232487	0.419525	0.965022	0.118148	0.680615	0.999882	0.254731	0.37687	0.736674	-0.487205	0.0956129	0.617706	0.0149577	0.958391	0.994646	0.0249107	0.930761
Mtr.4738.1.S1_s_at		Medtr4g062470.1 | disease resistance-responsive, d	disease resistance-responsive family protein / fibroin-related	8.29847	0.826518	0.00198678	0.2627	0.00918045	0.970087	0.999956	0.461763	0.067245	0.81636	-0.11749	0.631987	0.958078	0.48815	0.0538409	0.852144	-0.0965217	0.693788	0.999984	0.299385	0.227423	0.887348	-0.0360445	0.882971	0.9894	7.53362	0.0548657	0.943058	0.996548	-0.175734	0.819099	0.992609	0.167473	0.827459	0.999882	1.37206	0.0804271	0.391989	0.832477	0.282353	0.803987	2.88848	0.000557001	0.33794	0.359201	0.640549
Mtr.4738.1.S1_at		Medtr4g062470.1 | disease resistance-responsive, d	disease resistance-responsive family protein / fibroin-related	7.34768	0.824327	0.000523125	0.162721	-0.0311731	0.883458	0.9999	0.494026	0.0262943	0.730131	-0.182878	0.39282	0.907765	0.631434	0.00562503	0.686634	-0.195354	0.361779	0.999984	0.250827	0.243851	0.89765	-0.0894114	0.674586	0.96331	6.96491	0.0628202	0.920205	0.994548	0.0259626	0.966974	0.997248	0.358916	0.56795	0.999882	1.06635	0.0954012	0.422441	1.01007	0.113502	0.65029	2.55503	0.000221944	0.283339	0.281799	0.653603
Mtr.34470.1.S1_s_at		Medtr7g068380.1 | vacuolar cation/proton exchanger	Vacuolar cation/proton exchanger 3 AltName: Full=Ca(2+)/H(+) exchanger 3; AltName: Full=Ca(2+)/H(+) antiporter CAX3;	5.03971	0.821719	0.000118218	0.0691264	0.183062	0.328877	0.979156	0.150031	0.422303	0.950347	0.461574	0.0182528	0.560325	0.466204	0.017224	0.824677	0.518561	0.0087858	0.999984	0.111921	0.548422	0.964643	1.46875	1.00574e-08	4.53158e-06	4.33322	0.535881	0.146996	0.882246	0.00280135	0.993861	0.998957	-0.0712692	0.84485	0.999882	1.75117	2.40559e-05	0.00792525	1.20755	0.00195673	0.159573	0.998572	0.00898234	0.651556	-0.398888	0.277243
Mtr.38253.1.S1_at		Medtr1g092690.1 | GDSL-like lipase/acylhydrolase |	Anter-specific proline-rich protein APG Flags: Precursor;	5.19271	0.82064	0.0242246	0.502528	0.710801	0.0484674	0.887475	0.777482	0.0319953	0.746971	0.404315	0.250583	0.863944	0.273033	0.434897	0.939824	0.52266	0.140523	0.999984	-0.247183	0.479192	0.958401	-0.46534	0.187704	0.779068	3.63474	-0.31398	0.340975	0.926989	-0.536859	0.107621	0.856021	-0.267597	0.416234	0.999882	0.489566	0.141118	0.501126	-0.0890866	0.785803	0.964755	0.0973797	0.766441	0.965697	-0.130029	0.691786
Mtr.44803.1.S1_at		Medtr4g128400.1 | xyloglucan endotransglucosylase/	xyloglucan:xyloglucosyl transferase, putative / xyloglucan endotransglycosylase, putative / endo-xyloglucan transferase, putative	4.41105	0.820039	0.000273313	0.120385	0.287103	0.157018	0.948804	0.369654	0.0716022	0.820376	-0.172389	0.390087	0.90709	0.220744	0.27309	0.909437	0.046456	0.815735	0.999984	0.00604627	0.975793	0.998496	0.489439	0.0194154	0.365848	5.00458	0.149677	0.640548	0.965643	-0.130613	0.683561	0.986468	-0.0190713	0.952487	0.999882	-0.301521	0.349125	0.716203	0.0493815	0.877405	0.980157	-0.11967	0.708755	0.952891	-0.194229	0.544989
Mtr.48743.1.S1_at		Medtr5g040940.1 | ribonuclease T2 family protein |	ribonuclease T2 family protein	3.10711	0.815256	0.00265948	0.290851	-0.128933	0.606569	0.997331	-0.132641	0.59631	0.974399	-0.264832	0.293783	0.88216	0.300248	0.235237	0.896558	-0.0752692	0.763335	0.999984	-0.144555	0.563924	0.966097	0.0302419	0.903643	0.991931	4.20251	-0.305682	0.413244	0.936099	-0.494091	0.189276	0.909566	-0.407405	0.277231	0.999882	3.89674	1.38707e-12	6.53822e-09	4.12436	2.85068e-13	5.82281e-09	1.44636	0.000382679	0.308194	0.896779	0.0202713
Mtr.37420.1.S1_at		Medtr5g014260.1 | glycine cleavage system H protei	Glycine cleavage system H protein, mitochondrial Flags: Precursor;	7.09063	0.812678	0.00174526	0.253716	0.32073	0.183318	0.952414	0.242639	0.310869	0.928049	0.153109	0.520224	0.939024	0.507231	0.0396171	0.850769	0.107963	0.649652	0.999984	-0.246978	0.302455	0.920606	0.193717	0.416935	0.902798	4.70099	0.193661	0.512148	0.949562	-0.410949	0.168607	0.899148	0.292015	0.324791	0.999882	0.379981	0.20218	0.579394	-0.24136	0.41473	0.862041	-0.228088	0.44063	0.887903	0.202825	0.492515
Msa.1943.1.S1_at		Medtr4g015570.1 | light-harvesting complex I chlor	Chlorophyll a-b binding protein CP29.1, chloroplastic AltName: Full=LHCII protein 4.1; AltName: Full=LHCB4.1; Flags: Precursor;	8.71816	0.812107	0.00110378	0.212696	0.473075	0.0433335	0.874321	0.124401	0.582455	0.973168	-0.0919031	0.684248	0.965604	-0.151643	0.503287	0.950546	0.534562	0.0237244	0.999984	0.369809	0.109282	0.793431	0.0505233	0.822915	0.984912	7.24311	0.210292	0.657024	0.968161	-0.104236	0.825622	0.992609	0.00402009	0.993218	0.999882	0.40485	0.394398	0.74904	-0.302758	0.523262	0.899289	0.366815	0.439905	0.887903	0.250073	0.597692
Msa.1805.1.S1_at		Medtr4g088350.1 | triose phosphate/phosphate trans	Triose phosphate/phosphate translocator, chloroplastic Short=cTPT; AltName: Full=p36; AltName: Full=E30; Flags: Precursor;	6.58356	0.808556	0.00157315	0.24405	0.328373	0.166586	0.952228	-0.251934	0.28522	0.920121	-0.217838	0.354239	0.897035	0.411371	0.0860298	0.861216	0.244557	0.299279	0.999984	-0.0667721	0.774921	0.985477	0.119561	0.609221	0.950718	5.64655	0.387425	0.21515	0.897172	-0.449344	0.152026	0.892183	0.247922	0.424735	0.999882	0.638377	0.0447833	0.301151	-0.166768	0.590402	0.919123	0.411658	0.188422	0.797218	0.115177	0.709794
Mtr.1496.1.S1_at		Medtr3g080810.1 | glycosyl hydrolase family 9 prot	glycosyl hydrolase family 9 protein	5.74241	0.808259	0.00946341	0.409988	0.453156	0.129708	0.943184	0.811504	0.00921169	0.60911	1.02761	0.00140542	0.324254	-0.168922	0.565343	0.958265	0.739641	0.0165555	0.999984	0.262516	0.373583	0.94077	1.46865	2.28435e-05	0.00334082	5.07429	0.644454	0.332591	0.925965	-1.16563	0.0841052	0.827864	0.317758	0.631145	0.999882	1.14595	0.0892548	0.410859	-1.09778	0.102983	0.63182	0.363923	0.582598	0.92632	0.127684	0.846814
Mtr.44649.1.S1_at		Medtr7g100120.1 | white-brown-complex ABC transpor	White-brown complex homolog protein 20	5.68947	0.801342	0.00784487	0.396959	-0.144564	0.609782	0.997331	0.598315	0.0414372	0.779875	-0.213722	0.451761	0.924506	0.175201	0.536657	0.954451	0.0299993	0.915464	0.999984	-0.0727802	0.796872	0.987307	-0.0239331	0.93251	0.99444	4.46946	-0.584185	0.124019	0.880976	-0.56448	0.136793	0.881021	-0.541022	0.153356	0.999882	0.562112	0.138396	0.496911	-0.22823	0.542249	0.905566	-0.249188	0.50602	0.907853	-0.4593	0.223646
Mtr.45103.1.S1_at		Medtr8g016030.1 | GTP cyclohydrolase I 1 | HC | ch	GTP cyclohydrolase I	7.15484	0.798643	0.0180365	0.472162	0.226207	0.48291	0.993704	0.272754	0.398485	0.945914	-0.223148	0.488798	0.93218	0.135372	0.673704	0.970147	0.449257	0.168819	0.999984	0.0700148	0.827404	0.990331	1.04748	0.00266404	0.127937	6.69861	0.396106	0.645321	0.966057	-1.23511	0.156434	0.894231	-0.254273	0.767443	0.999882	0.170487	0.842776	0.955532	-1.86287	0.0356207	0.458866	1.13449	0.192053	0.798864	-0.282085	0.742896
Mtr.24395.1.S1_at		Medtr1g071730.2 | Lipid transfer protein | HC | ch	protease inhibitor/seed storage/lipid transfer protein (LTP) family protein	5.76185	0.798637	0.0173891	0.470579	0.232905	0.467391	0.993704	1.13748	0.0012044	0.314056	-0.113628	0.721967	0.970148	0.230438	0.472077	0.946457	0.417888	0.196821	0.999984	-0.136168	0.669959	0.976974	-0.370328	0.251226	0.824116	4.75537	-0.162868	0.680051	0.970355	-0.384639	0.332698	0.952939	-0.355377	0.370331	0.999882	0.774522	0.0556981	0.331495	-0.151173	0.701836	0.947561	0.124101	0.753225	0.961932	0.0309489	0.937466
Mtr.8452.1.S1_at		Medtr8g020990.1 | seed linoleate 9S-lipoxygenase |	lipoxygenase, putative	4.04623	0.79645	0.00123477	0.220551	-0.21532	0.340211	0.979252	-0.122286	0.585997	0.973363	-0.156171	0.487425	0.931941	0.428267	0.063728	0.853012	-0.0010852	0.996133	0.999984	-0.397781	0.0837854	0.749913	-0.757962	0.00194203	0.102767	4.19172	0.489541	0.038443	0.878855	0.238465	0.302229	0.943838	0.391176	0.0945681	0.999882	0.271256	0.241601	0.622836	-0.325479	0.161733	0.71095	0.195571	0.396357	0.874117	0.642253	0.00777255
Mtr.42141.1.S1_at		Medtr3g094630.1 | horseradish peroxidase-like prot	peroxidase, putative	4.05327	0.794867	0.0379143	0.542031	0.554091	0.140114	0.947295	0.14705	0.6901	0.984097	-0.845999	0.0279004	0.615658	-0.137617	0.708992	0.974395	0.367145	0.323041	0.999984	-0.383616	0.302191	0.920606	0.139497	0.705212	0.969457	4.50061	-1.71951	0.0700354	0.878855	-3.96313	0.000122706	0.264809	-3.7211	0.000266809	0.783611	1.19356	0.203222	0.580264	0.313722	0.735358	0.954566	0.645496	0.487885	0.90243	0.185361	0.841626
Mtr.19516.1.S1_at		Medtr6g018300.1 | ribulose bisphosphate carboxylas	ribulose bisphosphate carboxylase small chain 3b precursor (RuBisCO small subunit 3b) (sp|P10798)	10.8687	0.792527	0.00250749	0.283494	0.530049	0.0347519	0.852817	-0.174071	0.472409	0.958369	-0.180806	0.455608	0.925696	0.48196	0.0533054	0.852144	0.370327	0.13237	0.999984	-0.00551969	0.981737	0.998906	0.0949088	0.694279	0.966978	10.6675	0.210142	0.416732	0.936948	-0.458068	0.0817106	0.825555	0.300146	0.248315	0.999882	0.219441	0.39661	0.750466	-0.201492	0.436	0.870722	0.0832808	0.746621	0.96084	0.245936	0.34271
Mtr.4586.1.S1_at		Medtr4g058760.1 | glycosyltransferase family 2 pro	glycosyltransferase family 2	7.34953	0.792021	8.74297e-05	0.0568754	0.211231	0.232995	0.968073	0.440945	0.0166762	0.687614	0.655065	0.000744383	0.26037	1.28024	4.42325e-08	0.000117847	0.641073	0.000922424	0.715498	0.5243	0.00523562	0.268094	1.19148	1.67485e-07	5.20972e-05	6.7565	0.242802	0.615402	0.962344	-0.523925	0.281412	0.938627	-0.106233	0.825779	0.999882	1.18223	0.0184776	0.206545	0.0480896	0.920606	0.986255	1.26834	0.0119505	0.671253	0.153054	0.75123
Mtr.9310.1.S1_s_at		Medtr3g026290.1 | leguminosin proline-rich group66	proline-rich protein family	4.07948	0.791721	0.0222155	0.492845	0.0758287	0.818447	0.999604	0.580237	0.086991	0.836238	0.304631	0.359833	0.899479	0.403006	0.228309	0.893156	0.26164	0.4307	0.999984	0.00373246	0.990981	0.999475	-0.409646	0.22093	0.804524	2.93499	-0.151373	0.707008	0.973878	-0.516505	0.204311	0.915724	-0.168445	0.675822	0.999882	0.743173	0.0710355	0.370334	0.100052	0.803686	0.968299	0.221994	0.581898	0.92629	-0.221319	0.583042
Mtr.15717.1.S1_at		Medtr2g081090.1 | light-harvesting complex I chlor	Chlorophyll a-b binding protein 13, chloroplastic AltName: Full=LHCII type III CAB-13; Flags: Precursor;	11.7699	0.786802	4.50082e-05	0.0358411	0.593015	0.00111698	0.470942	0.668314	0.000326125	0.160365	0.147492	0.3747	0.903342	0.0487244	0.767914	0.982333	0.497521	0.00501368	0.999984	0.537619	0.00269619	0.183983	0.145275	0.38182	0.890033	9.53792	0.154167	0.726816	0.975466	0.114313	0.79552	0.992025	0.242498	0.583111	0.999882	0.0489077	0.911682	0.976492	-0.319953	0.469664	0.882806	0.5311	0.233024	0.818409	0.318735	0.471344
Msa.1337.1.S1_at		Medtr1g076430.1 | 3-ketoacyl-CoA synthase-like pro	3-ketoacyl-CoA synthase 17 Short=KCS-17; EC=2.3.1.-; AltName: Full=Very long-chain fatty acid condensing enzyme 17; Short=VLCFA condensing enzyme 17;	4.6161	0.78296	0.00385296	0.328375	-0.108048	0.667346	0.997967	0.646088	0.0147385	0.669784	-0.0559067	0.823805	0.98244	0.260107	0.304601	0.918785	0.234034	0.354784	0.999984	-0.00828663	0.973661	0.998444	-0.370194	0.147768	0.73238	3.75139	-0.256399	0.36544	0.930344	-0.409161	0.1522	0.892183	-0.384436	0.177816	0.999882	0.253682	0.370485	0.732129	-0.106304	0.706157	0.948113	-0.107223	0.70374	0.951967	-0.0329653	0.906843
Mtr.13396.1.S1_at		Medtr0024s0260.1 | S54 family peptidase | HC | sca	hypothetical protein predicted by Glimmer/Critica	6.10033	0.781315	0.00203402	0.265103	0.219629	0.347702	0.98167	0.0819518	0.724251	0.985102	0.11593	0.618132	0.955224	-0.160599	0.490713	0.948477	0.424077	0.0756819	0.999984	0.111863	0.630457	0.973332	0.105168	0.650983	0.958272	5.31465	-0.104102	0.79226	0.982961	0.0145063	0.97071	0.997585	-0.141448	0.720557	0.999882	0.0613612	0.876591	0.966361	-0.00850109	0.982832	0.996847	-0.0982305	0.80372	0.970298	-0.0987818	0.802642
Mtr.2040.1.S1_at		Medtr5g073210.1 | laccase/diphenol oxidase family	Laccase-3 EC=1.10.3.2; AltName: Full=Benzenediol:oxygen oxidoreductase 3; AltName: Full=Urishiol oxidase 3; AltName: Full=Diphenol oxidase 3; Flags: Precursor;	7.38627	0.780521	0.00657	0.381208	0.0448208	0.867433	0.9999	0.471893	0.0868942	0.836238	-0.00204718	0.993915	0.999675	0.614169	0.028489	0.83528	-0.0799703	0.765963	0.999984	-0.0415027	0.877162	0.99416	-0.0376841	0.888382	0.989838	6.20526	-0.224965	0.794475	0.983407	-0.21075	0.807187	0.992609	0.314012	0.716265	0.999882	1.20976	0.166721	0.536086	0.66505	0.4429	0.872765	2.98213	0.00133144	0.454721	0.431912	0.617422
Mtr.45294.1.S1_at		Medtr6g027920.1 | cobalamin-independent methionine	5-methyltetrahydropteroyltriglutamate--homocysteine methyltransferase, putative / vitamin-B12-independent methionine synthase, putative / cobalamin-independent methionine synthase, putative	5.44657	0.780363	0.00469753	0.350615	0.841531	0.00255231	0.597138	0.358587	0.169417	0.877698	-0.0239967	0.925491	0.992444	0.286026	0.27016	0.907765	-0.0616969	0.810067	0.999984	0.283906	0.27365	0.908531	0.115762	0.652447	0.958667	4.25488	-0.0505399	0.891127	0.992447	-0.223125	0.546617	0.97543	-0.144657	0.695495	0.999882	0.212071	0.566568	0.84946	-0.282381	0.446194	0.874184	0.571937	0.127489	0.770376	0.314753	0.396285
Mtr.38311.1.S1_at		Medtr4g053880.1 | gland-specific fatty acyl-CoA re	Male sterility protein 2	4.7373	0.774117	0.00439129	0.342324	-0.103424	0.682324	0.997967	0.450572	0.0822424	0.833885	0.113492	0.653429	0.961434	0.482182	0.0639165	0.853012	0.282311	0.268432	0.999984	0.0776446	0.758482	0.984705	-0.313596	0.22011	0.804351	3.86418	-0.174055	0.590948	0.958001	-0.377683	0.247002	0.929676	-0.242203	0.455371	0.999882	0.15806	0.625376	0.876187	-0.522493	0.112238	0.647902	-0.509995	0.120785	0.770376	-0.35439	0.276829
Mtr.11146.1.S1_at		Medtr7g405730.1 | bidirectional sugar transporter	Protein RUPTURED POLLEN GRAIN 1	8.58408	0.773719	0.0332815	0.529906	0.57249	0.108833	0.930465	0.779229	0.032141	0.746971	0.849697	0.0203668	0.570857	0.585554	0.101345	0.864809	0.636086	0.0763318	0.999984	-0.0682697	0.844904	0.991122	0.801655	0.0278536	0.427337	7.48419	0.567605	0.239378	0.902712	-0.398193	0.40686	0.963855	0.604342	0.2109	0.999882	1.09932	0.0262891	0.2399	-1.10586	0.0254654	0.413151	0.162265	0.734341	0.957699	1.45994	0.00397441
Mtr.33792.1.S1_at		Medtr6g026820.1 | hypothetical protein | HC | chr6	hypothetical protein predicted by Glimmer/Critica	5.89153	0.769855	0.0215805	0.489771	0.421935	0.193208	0.953574	0.769566	0.0216254	0.7094	-0.0192226	0.952009	0.995549	0.195546	0.541716	0.954984	-0.09286	0.771413	0.999984	-0.0348859	0.913031	0.995994	-0.562327	0.0864163	0.637388	4.09687	0.249846	0.464889	0.945638	0.0621056	0.855345	0.993751	0.102678	0.763204	0.999882	0.761299	0.0305815	0.256708	0.116559	0.732393	0.95384	0.090864	0.78974	0.968732	0.174576	0.608913
Msa.1853.1.S1_at		Medtr8g023790.1 | light-harvesting complex I chlor	Chlorophyll a-b binding protein 7, chloroplastic AltName: Full=LHCI type II CAB-7; Flags: Precursor;	9.19302	0.76668	0.0021405	0.271437	0.59157	0.0144374	0.79167	-0.201687	0.381783	0.943035	-0.0714345	0.755318	0.974609	0.0321407	0.888414	0.992403	0.449387	0.0575282	0.999984	0.092378	0.68712	0.978686	0.0889952	0.697973	0.967678	8.20842	-0.173706	0.603438	0.959868	0.0218361	0.947838	0.99707	0.218346	0.514242	0.999882	-0.135658	0.684757	0.899564	0.0599684	0.857441	0.97722	-0.066811	0.841388	0.976895	0.229944	0.492289
Mtr.13067.1.S1_at		Medtr4g104610.1 | cytochrome P450 family 71 protei	cytochrome P450, putative	6.02262	0.765997	0.00169867	0.251919	-0.286806	0.204785	0.959068	0.328715	0.147908	0.873837	0.921495	0.000260265	0.172152	0.574025	0.0147192	0.807024	-0.263193	0.243518	0.999984	0.589896	0.0124287	0.407468	1.28175	2.98242e-06	0.00058018	6.27283	0.0397534	0.885417	0.991901	-0.345838	0.214841	0.919542	-0.129555	0.639083	0.999882	0.319378	0.251275	0.632454	-0.316701	0.255198	0.786231	0.411201	0.142002	0.775979	0.203775	0.461738
Mtr.37389.1.S1_at		Medtr4g088350.1 | triose phosphate/phosphate trans	Triose phosphate/phosphate translocator, chloroplastic Short=cTPT; AltName: Full=p36; AltName: Full=E30; Flags: Precursor;	9.56171	0.763803	0.00366655	0.320512	0.362026	0.144398	0.947386	-0.328583	0.183803	0.885975	-0.23283	0.34253	0.895408	0.480985	0.0558132	0.852144	0.285956	0.245609	0.999984	-0.323424	0.190569	0.870564	0.111095	0.648587	0.957885	8.51823	0.311185	0.413554	0.936302	-0.743283	0.0558505	0.796094	0.253113	0.505336	0.999882	0.642256	0.0963542	0.424137	-0.568992	0.139103	0.682748	0.256423	0.499819	0.905555	0.167085	0.659584
Mtr.49015.1.S1_at		Medtr4g015570.1 | light-harvesting complex I chlor	Chlorophyll a-b binding protein CP29.1, chloroplastic AltName: Full=LHCII protein 4.1; AltName: Full=LHCB4.1; Flags: Precursor;	9.90961	0.763036	0.00281409	0.297251	0.525401	0.0322275	0.845716	0.0666959	0.777035	0.988006	-0.122605	0.603283	0.953654	-0.295895	0.214971	0.891103	0.499042	0.0411591	0.999984	0.210148	0.37527	0.940773	0.177714	0.452476	0.913421	8.68696	0.145267	0.779398	0.980854	-0.308229	0.553056	0.975669	-0.0972928	0.851146	0.999882	0.302501	0.560421	0.845995	-0.489415	0.348044	0.832614	0.321165	0.536606	0.915126	0.0157794	0.975714
Msa.1315.1.S1_at		Medtr7g011060.1 | expansin A10 | HC | chr7:2868018	Expansin-A15 Short=AtEXPA15; AltName: Full=Alpha-expansin-15; Short=At-EXP15; Short=AtEx15; AltName: Full=Ath-ExpAlpha-1.3; Flags: Precursor;	8.93173	0.762703	4.74282e-05	0.0363288	0.424801	0.0124377	0.778765	0.140239	0.385639	0.943035	-0.0960219	0.551086	0.945048	0.389283	0.0208951	0.82496	0.268768	0.102231	0.999984	0.20569	0.206646	0.878388	0.162211	0.316717	0.861552	8.36762	0.271991	0.486437	0.946213	-0.680043	0.0871874	0.83323	-0.191893	0.622817	0.999882	0.844291	0.0356283	0.273859	-0.763245	0.0561502	0.527063	0.562001	0.154858	0.782707	0.123403	0.75153
Mtr.42985.1.S1_at		Medtr1g079490.1 | germin family protein | HC | chr	Germin-like protein subfamily 1 member 16 Flags: Precursor;	11.2137	0.759577	0.101171	0.656678	-0.0424096	0.925303	0.999956	1.04422	0.0271885	0.732334	-0.516812	0.258637	0.86703	0.295741	0.514802	0.951819	-0.237207	0.600863	0.999984	-0.103441	0.819186	0.990139	0.122478	0.786691	0.981185	8.84707	-0.169601	0.864696	0.990705	-0.142995	0.885756	0.99469	0.193617	0.845772	0.999882	0.330307	0.740136	0.920481	-0.772986	0.439208	0.870937	0.581517	0.559905	0.921222	1.27834	0.204034
Mtr.34720.1.S1_at		Medtr1g077930.1 | alpha/beta-hydrolase superfamily	hydrolase, alpha/beta fold family	4.60951	0.759411	0.00156438	0.243924	-0.286807	0.197038	0.956742	0.579089	0.0124906	0.656895	-0.294544	0.185575	0.828042	0.359708	0.108568	0.868748	-0.302872	0.173825	0.999984	0.0326174	0.88164	0.994833	-0.374421	0.0954753	0.657738	3.67391	-0.0707607	0.729188	0.975466	-0.0114017	0.955477	0.99707	-0.0605787	0.766882	0.999882	0.243389	0.237915	0.618592	-0.198541	0.334112	0.826704	-0.00447829	0.982505	0.997734	0.132516	0.517634
Mtr.39670.1.S1_at		Medtr2g102680.1 | MJK13.21 protein | HC | chr2:442	expressed protein	5.11938	0.758252	0.00346247	0.316205	0.131422	0.584731	0.996878	0.197533	0.412979	0.949204	-0.124998	0.603131	0.953654	0.487556	0.049621	0.851146	0.013892	0.953813	0.999984	0.0171763	0.942911	0.996753	-0.418259	0.089301	0.644287	4.55051	0.282617	0.273691	0.913928	0.0254813	0.920727	0.996473	0.336949	0.193426	0.999882	-0.0847334	0.740872	0.920677	-0.403379	0.12135	0.664037	0.239682	0.352122	0.860228	0.0157889	0.950828
Mtr.18567.1.S1_at		Medtr5g014140.3 | pyruvate kinase family protein |	pyruvate kinase	4.27507	0.757907	0.00144243	0.234212	-0.125734	0.562881	0.995977	0.401529	0.0718904	0.820495	-0.0398022	0.854293	0.986154	0.584543	0.0109745	0.775816	-0.210848	0.334524	0.999984	0.0758782	0.726475	0.982563	-0.0506487	0.815261	0.984068	3.82877	0.292468	0.195067	0.893962	0.203103	0.365317	0.958919	0.274247	0.223714	0.999882	0.0497514	0.823571	0.950375	-0.365526	0.107611	0.640209	0.190709	0.394986	0.873852	-0.189143	0.398841
Mtr.41025.1.S1_at		Medtr1g028460.1 | bidirectional sugar transporter	Protein RUPTURED POLLEN GRAIN 1	11.2305	0.754717	0.000986851	0.206428	0.392582	0.0661956	0.899818	0.0749672	0.717921	0.984995	-0.303139	0.151125	0.807377	0.731348	0.00133164	0.433785	0.022771	0.912536	0.999984	0.266772	0.204616	0.876509	0.643592	0.00400044	0.161488	10.5971	0.572425	0.144255	0.880976	-0.521396	0.182435	0.905627	0.422804	0.277588	0.999882	0.789171	0.0468997	0.306846	-0.279752	0.470462	0.882911	0.709509	0.0725206	0.751706	0.501122	0.199615
Mtr.27802.1.S1_x_at		Medtr7g012070.1 | caffeic acid O-methyltransferase	hypothetical protein predicted by Glimmer/Critica	3.01121	0.751865	1.57782e-05	0.01667	0.0371548	0.799353	0.999604	0.253003	0.0914197	0.842352	0.0266293	0.855404	0.986154	0.163311	0.268856	0.907765	0.190981	0.197757	0.999984	0.269267	0.0733518	0.736349	0.166802	0.258976	0.828236	2.7157	-0.211987	0.137207	0.880976	-0.0561724	0.689484	0.986485	-0.114701	0.416214	0.999882	0.279722	0.0524187	0.322274	0.00849732	0.951751	0.991614	0.127576	0.366378	0.865266	0.423113	0.00445338
Mtr.6102.1.S1_at		Medtr7g027175.1 | omega-hydroxypalmitate O-feruloy	3'-N-debenzoyl-2'-deoxytaxol N-benzoyltransferase Short=DBTNBT; EC=2.3.1.-;	4.5614	0.750633	0.0202855	0.484623	-0.057581	0.851731	0.999604	0.558589	0.0777989	0.829251	-0.0413005	0.893337	0.989686	0.426526	0.173179	0.88272	0.0773725	0.801744	0.999984	-0.400199	0.200378	0.874119	-0.072422	0.814176	0.984015	3.01516	-0.195984	0.502784	0.948837	-1.00023	0.00142447	0.4192	-0.827575	0.0070275	0.924923	0.476715	0.108335	0.446184	-0.195336	0.504189	0.892336	-0.12169	0.676759	0.947272	0.0320206	0.912551
Mtr.37361.1.S1_at		Medtr3g070340.1 | light-harvesting complex I chlor	Chlorophyll a-b binding protein CP29.3, chloroplastic AltName: Full=LHCII protein 4.3; AltName: Full=LHCB4.3; Flags: Precursor;	9.38155	0.750391	0.048914	0.563729	0.538862	0.150523	0.947386	-0.430134	0.248005	0.908436	-0.220199	0.55077	0.945048	0.483568	0.195416	0.882899	0.38083	0.305174	0.999984	-0.224167	0.543659	0.964528	0.159876	0.66442	0.960694	8.49809	-0.0263101	0.949874	0.996667	-0.564796	0.182592	0.905842	0.340528	0.417971	0.999882	-0.0313127	0.94036	0.984162	-0.0236719	0.954894	0.992537	-0.437458	0.299537	0.841911	0.101325	0.808771
Mtr.27103.1.S1_at		Medtr4g133932.1 | pollen Ole e I family allergens	expressed protein	6.44964	0.746291	0.0108303	0.420948	0.0782427	0.777008	0.999604	0.994485	0.00109364	0.305547	-0.0628631	0.819952	0.982141	0.576468	0.0441103	0.850896	-0.148283	0.592127	0.999984	-0.0402403	0.884129	0.994934	-0.336521	0.228874	0.809896	5.00459	-0.00534969	0.990486	0.999405	-0.131138	0.770194	0.991754	-0.404576	0.369879	0.999882	0.767809	0.0933886	0.419005	-0.818579	0.0744133	0.576269	0.200602	0.655234	0.941812	-0.175376	0.696179
Mtr.35738.1.S1_at		Medtr2g098250.1 | LRR receptor-like kinase family	DNA-damage-repair/toleration protein DRT100 Flags: Precursor;	7.08673	0.744926	0.0990759	0.653976	-0.159002	0.718576	0.998876	0.936897	0.040678	0.779598	0.219696	0.61891	0.955362	0.308234	0.4862	0.948006	0.175506	0.690876	0.999984	0.476344	0.284706	0.912077	0.456019	0.305352	0.85704	6.17408	0.622617	0.257509	0.907472	-0.444865	0.416458	0.964606	0.366854	0.502172	0.999882	1.12154	0.0454237	0.302669	-0.598961	0.275713	0.800539	0.19512	0.720542	0.955248	0.920298	0.0976261
Mtr.26297.1.S1_at		Medtr7g104360.1 | purple acid phosphatase superfam	hypothetical protein predicted by Glimmer/Critica	5.12745	0.740078	0.00515214	0.364861	0.289745	0.245144	0.972355	-0.191927	0.438301	0.95374	-0.276967	0.266089	0.870458	0.204495	0.409243	0.935627	0.0911976	0.711517	0.999984	-0.261413	0.2933	0.916465	-0.184063	0.457102	0.915735	5.51563	0.0126451	0.974135	0.998201	-0.489123	0.214738	0.919542	-0.318736	0.41595	0.999882	0.583684	0.140512	0.500219	0.561236	0.155957	0.705187	0.892806	0.0270146	0.7269	0.527529	0.181632
Mtr.43262.1.S1_at		Medtr3g075230.1 | haloacid dehalogenase-like hydro	HAD-superfamily hydrolase subfamily IA, variant 3	5.45016	0.738779	0.00336938	0.313426	0.442734	0.0652509	0.899818	-0.112785	0.628917	0.976834	0.0172141	0.941083	0.99395	0.486605	0.0440015	0.850896	0.333902	0.159032	0.999984	-0.193665	0.408539	0.944581	-0.114218	0.624581	0.952898	4.72094	-0.0646714	0.786195	0.981951	-0.440001	0.0711446	0.813966	-0.0932987	0.695716	0.999882	0.208199	0.384794	0.742333	0.359654	0.137271	0.681937	0.153333	0.521125	0.911746	-0.23433	0.328664
Mtr.50574.1.S1_at		Medtr7g011060.2 | expansin A10 | HC | chr7:2867849	Expansin-A10 Short=AtEXPA10; AltName: Full=Alpha-expansin-10; Short=At-EXP10; Short=AtEx10; AltName: Full=Ath-ExpAlpha-1.1; Flags: Precursor;	9.53045	0.738053	0.000458251	0.158063	0.319747	0.0970853	0.927946	0.0993305	0.598158	0.97456	-0.251242	0.188244	0.830023	0.351631	0.0694322	0.856025	0.188879	0.319347	0.999984	0.250086	0.190223	0.870564	0.1864	0.325628	0.865306	8.91855	0.33151	0.477155	0.946213	-0.747044	0.114189	0.862006	-0.148459	0.749534	0.999882	0.959879	0.0446793	0.300903	-0.980382	0.0405457	0.477115	0.760262	0.10814	0.76363	0.0830448	0.858196
Mtr.7517.1.S1_at		Medtr8g096540.1 | hypothetical protein | HC | chr8	Protein transport protein Sec24-like At3g07100	5.73781	0.736407	0.00689362	0.381258	0.108249	0.671667	0.997967	0.0738661	0.772215	0.9876	0.234084	0.362163	0.899871	0.206954	0.419704	0.937751	0.426267	0.102647	0.999984	0.178349	0.486153	0.959064	-0.214054	0.404121	0.899608	4.11856	-0.470352	0.0596642	0.878855	-0.411639	0.0974058	0.844248	-0.705553	0.00604661	0.910388	0.0491065	0.840272	0.9547	0.10876	0.655682	0.937095	0.588207	0.0201175	0.710121	-0.0806676	0.740705
Msa.3003.1.S1_at		Medtr6g033320.1 | light-harvesting complex I chlor	Chlorophyll a-b binding protein 6A, chloroplastic AltName: Full=LHCI type I CAB-6A; AltName: Full=Light-harvesting complex I 26 kDa protein; Flags: Precursor;	10.2801	0.736271	0.000823536	0.190186	0.355837	0.081182	0.918218	-0.0993165	0.61768	0.975565	-0.0371781	0.851499	0.986104	0.151826	0.446782	0.941017	0.251698	0.211251	0.999984	-0.00105685	0.995753	0.999873	0.0879936	0.658166	0.959988	8.75015	0.295047	0.522611	0.950356	-0.212825	0.644229	0.982949	0.0797209	0.862492	0.999882	0.654554	0.160662	0.527644	-0.632341	0.17495	0.722697	0.359207	0.436991	0.887495	0.103067	0.82284
Mtr.32325.1.S1_at		Medtr7g102940.1 | pectate lyase-like protein | HC	pectate lyase family protein	6.06667	0.735806	1.69e-05	0.0173213	-0.0595375	0.679018	0.997967	0.270074	0.0680993	0.817384	0.146385	0.312636	0.886085	0.0244745	0.864758	0.991388	0.122169	0.398116	0.999984	0.0547066	0.70371	0.980617	0.198445	0.17426	0.764618	5.32493	0.0267935	0.904288	0.993423	-0.822484	0.000679514	0.357143	-0.214311	0.339196	0.999882	0.664157	0.00484689	0.121615	-0.576807	0.0131957	0.325264	0.117772	0.597798	0.929531	0.186328	0.405268
Mtr.21518.1.S1_at		Medtr2g087890.1 | fatty acid hydroperoxide lyase |	allene oxide synthase / cytochrome P450 74A	3.78803	0.735521	0.00304217	0.303059	-0.227631	0.324425	0.979156	0.0625231	0.784974	0.988632	-0.0850897	0.710555	0.968785	0.0533975	0.815713	0.985984	-0.187313	0.416146	0.999984	0.210448	0.361686	0.936906	0.0654216	0.775281	0.979821	4.16541	0.0847814	0.753165	0.978262	-0.239941	0.375772	0.959172	-0.0871571	0.746493	0.999882	0.271305	0.317324	0.691058	0.0980638	0.71612	0.950353	0.00465509	0.986215	0.998259	-0.391362	0.15219
Mtr.23856.1.S1_x_at		Medtr7g098300.1 | drug resistance transporter-like	Pleiotropic drug resistance protein 1 AltName: Full=NtPDR1;	4.64829	0.73198	0.0163556	0.462935	0.181834	0.531128	0.995364	0.329675	0.259919	0.910111	0.117685	0.684623	0.965641	0.4477	0.129579	0.875825	0.277152	0.342	0.999984	0.413079	0.160698	0.845071	1.32095	7.90879e-05	0.00930201	4.03866	0.331008	0.174313	0.889828	-0.67408	0.0077093	0.577519	0.132415	0.582752	0.999882	0.319686	0.189139	0.564681	-0.345974	0.156124	0.705187	0.214588	0.374935	0.869276	0.0034938	0.98841
Mtr.27467.1.S1_s_at		Medtr1g062110.1 | leucoanthocyanidin dioxygenase-l	hypothetical protein predicted by Glimmer/Critica	8.85714	0.729766	0.0018779	0.260349	0.302105	0.16679	0.952233	0.464452	0.0375788	0.769894	0.252365	0.245705	0.86072	0.58462	0.0103559	0.772185	-0.139438	0.517781	0.999984	0.545581	0.0159717	0.455638	-0.233479	0.282012	0.842656	8.69517	0.0698304	0.755631	0.978706	-0.0132914	0.952732	0.99707	-0.000601107	0.997861	0.999882	-0.0950141	0.672135	0.894325	-0.507592	0.0286433	0.43129	0.0467167	0.835005	0.975509	0.644516	0.00640465
Mtr.19007.1.S1_at		Medtr4g081950.1 | expansin-A1-like protein | HC |	Expansin-A10 Short=AtEXPA10; AltName: Full=Alpha-expansin-10; Short=At-EXP10; Short=AtEx10; AltName: Full=Ath-ExpAlpha-1.1; Flags: Precursor;	7.8222	0.729626	0.0158364	0.459047	-0.553771	0.0613989	0.899818	0.322134	0.266689	0.914941	0.710059	0.0185713	0.560676	0.282039	0.329584	0.92406	-0.133022	0.643455	0.999984	-0.0425095	0.882205	0.994925	-0.173385	0.546826	0.936831	6.97358	0.160722	0.594255	0.958427	-0.598553	0.0528888	0.789138	-0.108503	0.718848	0.999882	0.858108	0.00682907	0.137906	-0.634302	0.0408451	0.477745	0.211822	0.483291	0.901141	0.41541	0.173303
Mtr.37335.1.S1_at		Medtr6g033320.1 | light-harvesting complex I chlor	Chlorophyll a-b binding protein 6A, chloroplastic AltName: Full=LHCI type I CAB-6A; AltName: Full=Light-harvesting complex I 26 kDa protein; Flags: Precursor;	11.4986	0.72932	0.000781437	0.18705	0.229502	0.246409	0.97265	-0.0881382	0.652904	0.97974	0.0172006	0.92994	0.993119	0.178906	0.363982	0.930338	0.240171	0.225651	0.999984	0.000199074	0.999188	0.999922	0.117686	0.548735	0.936946	9.78102	0.33393	0.481542	0.946213	-0.314462	0.507299	0.972336	0.115442	0.807183	0.999882	0.621744	0.193774	0.569988	-0.707432	0.140601	0.684391	0.338412	0.47572	0.899043	0.11039	0.81546
Mtr.21372.1.S1_at		Medtr2g096040.1 | glycoside hydrolase family 18 pr	RuBisCO-associated protein	6.68536	0.728648	0.0173858	0.470579	-0.00977585	0.973202	0.999956	0.58062	0.0537024	0.800675	0.554493	0.0646594	0.716881	0.366579	0.214107	0.890875	-0.273786	0.350561	0.999984	-0.174463	0.550108	0.964933	-0.141038	0.628641	0.953758	5.34892	0.12717	0.813747	0.985323	-0.303393	0.574766	0.976675	-0.521732	0.336704	0.999882	0.476416	0.379841	0.7388	-0.493541	0.363139	0.83996	0.11292	0.834282	0.975391	0.316426	0.558524
Mtr.10369.1.S1_at		Medtr7g084300.1 | chalcone and stilbene synthase f	chalcone and stilbene synthase family protein	8.72346	0.721938	0.117485	0.680455	0.862312	0.0638605	0.899818	-0.0579129	0.897866	0.996706	-0.78263	0.0908856	0.754209	1.03131	0.0285991	0.83528	0.231294	0.608992	0.999984	0.538722	0.238247	0.893707	0.0523638	0.907604	0.991931	6.55092	0.492672	0.429533	0.939195	-0.305065	0.623791	0.981787	0.828708	0.187356	0.999882	0.175365	0.777736	0.933663	-0.43164	0.488419	0.887833	1.37181	0.0324382	0.738941	0.171464	0.78255
Mtr.10402.1.S1_at		Medtr8g023790.1 | light-harvesting complex I chlor	Chlorophyll a-b binding protein 7, chloroplastic AltName: Full=LHCI type II CAB-7; Flags: Precursor;	10.6	0.720044	0.000647306	0.174196	0.504045	0.0120542	0.778765	-0.202753	0.289689	0.922592	-0.0768748	0.685542	0.965899	0.0456064	0.809985	0.985557	0.401597	0.0413391	0.999984	0.0906181	0.633341	0.973755	0.0904975	0.633791	0.954915	9.41104	-0.108753	0.768572	0.980239	-0.164201	0.6571	0.984454	0.284738	0.442677	0.999882	-0.112123	0.761623	0.927819	0.0307016	0.933762	0.988375	-0.0451246	0.90278	0.986375	0.239718	0.517584
Mtr.22480.1.S1_s_at		Medtr1g072260.1 | stem-loop-binding protein of 41	mRNA-binding protein	6.0894	0.718062	0.00988139	0.41138	0.552584	0.0421348	0.874321	0.0354426	0.892389	0.996488	0.212908	0.41906	0.914848	0.225819	0.391757	0.932927	0.533557	0.0491945	0.999984	-0.0857444	0.743651	0.983742	0.194011	0.461087	0.91653	5.64776	0.29913	0.262844	0.90981	-0.129774	0.624671	0.98182	0.360683	0.178681	0.999882	-0.126335	0.633849	0.879977	-0.00497829	0.985001	0.997003	-0.2461	0.355596	0.861306	0.073641	0.781061
Mtr.43320.1.S1_at		Medtr1g076430.1 | 3-ketoacyl-CoA synthase-like pro	3-ketoacyl-CoA synthase 17 Short=KCS-17; EC=2.3.1.-; AltName: Full=Very long-chain fatty acid condensing enzyme 17; Short=VLCFA condensing enzyme 17;	4.29006	0.717969	0.0365095	0.538129	0.0151159	0.963466	0.999956	0.656752	0.054274	0.803568	-0.314615	0.344273	0.895408	0.20472	0.536418	0.954451	0.190847	0.564209	0.999984	-0.137067	0.678354	0.977894	-0.920837	0.00876744	0.250557	3.09027	-0.450381	0.0731377	0.878855	-0.189427	0.442623	0.967224	-0.451609	0.0723927	0.999882	0.351403	0.158447	0.524489	-0.21879	0.375849	0.844831	-0.0374046	0.879023	0.983499	-0.00200478	0.99349
Mtr.42734.1.S1_at		Medtr5g083360.1 | laccase/diphenol oxidase family	Laccase-12 EC=1.10.3.2; AltName: Full=Benzenediol:oxygen oxidoreductase 12; AltName: Full=Urishiol oxidase 12; AltName: Full=Diphenol oxidase 12; Flags: Precursor;	4.48239	0.714471	0.0179779	0.472162	0.155842	0.5881	0.996878	0.254408	0.378682	0.942351	-0.153654	0.593323	0.951792	0.312155	0.281735	0.911584	-0.202424	0.482542	0.999984	0.182949	0.525318	0.962905	-0.448407	0.126049	0.705893	3.35758	0.199312	0.424028	0.938072	-0.00633647	0.979632	0.99791	-0.0520061	0.83408	0.999882	0.325076	0.195518	0.571774	-0.496663	0.0513934	0.51308	-0.0724806	0.770397	0.965729	0.0531642	0.830443
Mtr.34775.1.S1_at		Medtr1g022045.1 | plant/F18O14-17 protein | HC | c	expressed protein	4.67676	0.713006	0.0122051	0.43575	0.13041	0.628153	0.997815	0.233611	0.387786	0.943035	-0.159438	0.554171	0.946112	0.168152	0.532868	0.954451	0.0906133	0.736198	0.999984	-0.294782	0.277676	0.908943	-0.250606	0.354681	0.879248	5.04606	-0.204962	0.642057	0.965954	-0.145199	0.741748	0.990589	-0.355332	0.421733	0.999882	-0.386439	0.382643	0.740773	0.762638	0.089628	0.606005	0.202159	0.646604	0.939582	0.52369	0.238829
Mtr.44405.1.S1_at		Medtr1g062860.1 | eukaryotic-type carbonic anhydra	Bifunctional monodehydroascorbate reductase and carbonic anhydrase nectarin-3 EC=1.6.5.4; EC=4.2.1.1; AltName: Full=Nectarin-III; Contains: RecName: Full=Nectarin-2; Flags: Precursor;	6.42563	0.706372	0.00872519	0.403872	-0.0480187	0.849496	0.999604	0.344376	0.18038	0.883149	0.390773	0.130212	0.794587	0.497483	0.0570013	0.852144	0.416167	0.107984	0.999984	0.275306	0.281457	0.910536	-0.63154	0.0176854	0.349703	8.11011	-0.0259885	0.946078	0.996548	-0.0865423	0.821866	0.992609	0.0176329	0.963399	0.999882	-0.268906	0.485524	0.806876	0.261133	0.498141	0.89049	-0.296068	0.442878	0.888539	0.0427972	0.911323
Mtr.8959.1.S1_at		Medtr2g090265.1 | expansin-like protein B1 | HC |	Expansin-B3 Short=At-EXPB3; Short=AtEXPB3; AltName: Full=Beta-expansin-3; AltName: Full=Ath-ExpBeta-1.6; Flags: Precursor;	6.19818	0.705834	0.00859725	0.403872	-0.399979	0.120713	0.936278	-0.0963124	0.702943	0.984177	0.0455948	0.856591	0.986284	0.0975602	0.699291	0.973363	-0.0770831	0.760096	0.999984	0.000374882	0.998814	0.999922	0.865697	0.00171521	0.0945495	5.37964	0.377063	0.484296	0.946213	-0.8316	0.127816	0.871561	0.0268388	0.96016	0.999882	0.927142	0.090794	0.414145	-0.732939	0.178011	0.72427	0.86379	0.114167	0.767684	-0.0623964	0.907554
Mtr.37623.1.S1_at		Medtr7g110130.1 | short-chain dehydrogenase/reduct	Xanthoxin dehydrogenase EC=1.1.1.288; AltName: Full=Xanthoxin oxidase; AltName: Full=Short-chain alcohol dehydrogenase ABA2; AltName: Full=Protein GLUCOSE INSENSITIVE 1; AltName: Full=Protein IMPAIRED SUCROSE INDUCTION 4; AltName: Full=Protein SALOBRENO 3; AltName: Full=Protein SUGAR INSENSITIVE 4; AltName: Full=Protein SALT RESISTANT 1;	4.86505	0.702981	0.0174054	0.470579	0.44083	0.124335	0.93916	0.386585	0.175681	0.879875	-0.0420111	0.881099	0.988403	0.0277787	0.921206	0.995256	0.458833	0.110295	0.999984	-0.203993	0.469651	0.957904	0.386555	0.175713	0.765256	3.55922	0.0805954	0.663031	0.969056	-0.0135991	0.941315	0.99707	0.131821	0.477021	0.999882	0.242738	0.194078	0.570173	0.0340753	0.853679	0.976676	0.0779423	0.673445	0.946174	-0.130547	0.481259
Mtr.11293.1.S1_at		Medtr2g098250.1 | LRR receptor-like kinase family	DNA-damage-repair/toleration protein DRT100 Flags: Precursor;	5.62367	0.702649	0.0480785	0.563729	-0.127147	0.711315	0.998876	0.721438	0.0427774	0.782316	-0.0548825	0.872954	0.987798	0.165525	0.63024	0.964918	0.048681	0.887202	0.999984	0.514507	0.141413	0.829303	0.447574	0.198735	0.788273	5.26788	0.478507	0.382351	0.934348	-0.571435	0.297932	0.94299	0.188655	0.729365	0.999882	0.689745	0.210532	0.587852	-0.513992	0.348456	0.832614	0.0213109	0.9688	0.996092	0.426022	0.436208
Mtr.39734.1.S1_at		Medtr7g065740.1 | glutathione S-transferase | HC |	glutathione S-transferase, putative	3.64057	0.702606	0.0094873	0.409988	-0.769497	0.00495156	0.688031	-0.226119	0.378072	0.94219	-0.773135	0.00477644	0.430298	0.596681	0.0252083	0.830656	-0.398256	0.125844	0.999984	-0.0747263	0.769442	0.985404	0.0780079	0.759638	0.977779	3.86344	-0.483801	0.105674	0.879912	-0.6268	0.0383229	0.769481	-0.872738	0.00495043	0.903721	0.593137	0.0492883	0.312709	0.457347	0.125424	0.668083	0.264636	0.370037	0.867183	0.928779	0.00297211
Mtr.35306.1.S1_at		Medtr4g117300.1 | cytochrome P450 family protein,	expressed protein	4.80651	0.702275	0.00770072	0.396537	-0.0957395	0.698683	0.998145	0.357019	0.155751	0.875361	0.00662201	0.978611	0.997874	0.0490406	0.84267	0.989621	0.0615725	0.803246	0.999984	-0.0139617	0.954924	0.996753	0.183483	0.459763	0.916368	5.1057	-0.0408807	0.86457	0.990705	-0.249758	0.300928	0.943391	-0.313903	0.195464	0.999882	-0.189229	0.431728	0.773189	0.0891569	0.710122	0.948929	0.026039	0.913479	0.987955	0.331678	0.171922
Mtr.39388.1.S1_at		Medtr1g076700.1 | microtubule associated protein,	microtubule associated protein (MAP65/ASE1) family protein	5.65154	0.695581	6.50961e-05	0.0458501	-0.0586239	0.696395	0.998145	0.293617	0.0581557	0.808401	-0.0374074	0.803223	0.98079	0.405955	0.0107699	0.775816	0.146216	0.333845	0.999984	-0.186253	0.220666	0.884521	0.0713808	0.634938	0.955224	5.12607	0.220137	0.387033	0.935116	-0.356529	0.16473	0.897461	0.107055	0.672771	0.999882	0.244341	0.337577	0.706921	-0.276322	0.279005	0.802154	0.167304	0.509988	0.909152	0.0958794	0.705169
Mtr.44608.1.S1_at		Medtr2g035230.1 | core histone H2A/H2B/H3/H4 | HC	Histone H3.2	7.77009	0.694219	0.00863881	0.403872	0.174529	0.483955	0.993704	0.582418	0.0249886	0.719572	0.379405	0.134192	0.797173	0.451226	0.0772051	0.860844	0.516763	0.0447342	0.999984	0.130983	0.598668	0.971326	0.201184	0.420414	0.903399	6.86273	0.5082	0.131706	0.880976	-0.702676	0.0398268	0.769481	0.325092	0.330389	0.999882	0.583445	0.0850482	0.402115	-0.582805	0.0853772	0.598393	0.0346159	0.916913	0.988778	0.707765	0.0384924
Mtr.51909.1.S1_at		Medtr1g094780.1 | phenylalanine ammonia-lyase-like	phenylalanine ammonia-lyase (PAL3)	8.71643	0.693184	0.000963686	0.205208	0.0977892	0.607478	0.997331	0.627091	0.00241098	0.413864	0.484628	0.0155423	0.547958	0.504555	0.0121161	0.784975	0.362136	0.0644822	0.999984	0.0561348	0.767736	0.985379	0.668583	0.00135977	0.0804287	7.66784	-0.0303327	0.942556	0.996548	-0.390003	0.357042	0.957824	-0.289082	0.493654	0.999882	0.46894	0.269358	0.650344	-0.542128	0.202903	0.746976	1.02626	0.019035	0.702788	0.0255865	0.951532
Mtr.37731.1.S1_at		Medtr2g090200.1 | photosystem II Pbs27 protein | H	Thylakoid lumenal protein At1g03610, chloroplastic Flags: Precursor;	8.23336	0.693065	0.00853623	0.403872	0.685707	0.00917918	0.735429	0.258221	0.30125	0.925819	0.01032	0.966728	0.996255	-0.0929873	0.707383	0.974196	0.60738	0.0194764	0.999984	0.217826	0.381886	0.941628	0.498391	0.0515766	0.537634	6.55777	0.33181	0.472322	0.946213	-0.025426	0.955922	0.99707	0.205479	0.655551	0.999882	0.616118	0.185839	0.560261	-0.439564	0.34235	0.830102	0.396664	0.390971	0.873684	0.298656	0.517415
Mtr.46050.1.S1_at		Medtr1g025950.1 | cinnamyl alcohol dehydrogenase-l	mannitol dehydrogenase, putative	5.56153	0.692578	0.046692	0.562553	-0.0697108	0.835682	0.999604	0.318248	0.347308	0.936524	-0.133855	0.690728	0.966221	0.140836	0.675542	0.970147	0.144512	0.667602	0.999984	-0.152199	0.651121	0.975565	-0.158048	0.638701	0.955924	4.59674	0.236405	0.406705	0.935559	-0.132895	0.639816	0.982949	0.0320382	0.910048	0.999882	0.945729	0.00185847	0.0854114	-0.460336	0.110793	0.646462	0.127918	0.652364	0.940944	0.364553	0.203679
Mtr.13185.1.S1_at		Medtr5g006940.1 | Lipid transfer protein | HC | ch	protease inhibitor/seed storage/lipid transfer protein (LTP) family protein	7.17511	0.690575	0.0107149	0.419276	-0.168607	0.510181	0.994386	0.769958	0.00497084	0.538982	-0.0549035	0.829619	0.983062	0.296568	0.250489	0.902596	0.0349152	0.891125	0.999984	-0.33161	0.200113	0.874119	0.0597478	0.814862	0.984015	5.86394	-0.601952	0.160013	0.888141	-0.931114	0.0328533	0.752178	-0.661154	0.123824	0.999882	0.537035	0.208755	0.586256	-0.344184	0.417451	0.863629	0.46892	0.271148	0.831122	-0.134934	0.74963
Mtr.44591.1.S1_at		Medtr8g064610.1 | zinc-binding dehydrogenase famil	alcohol dehydrogenase, zinc-containing	5.73824	0.690409	0.0095335	0.411114	0.220066	0.382936	0.987161	0.266957	0.291393	0.922861	-0.246157	0.329907	0.89063	0.195777	0.436983	0.939857	0.186526	0.458733	0.999984	-0.00233239	0.992571	0.999509	0.02512	0.920133	0.993374	4.40123	0.345779	0.262314	0.909684	-0.300697	0.328635	0.951606	0.0514032	0.86652	0.999882	0.523035	0.0935374	0.419005	-0.387384	0.210191	0.754115	0.382044	0.216409	0.809932	-0.0626655	0.837661
Mtr.37529.1.S1_at		no hit below tool-cutoff	protoporphyrin IX magnesium chelatase	9.40495	0.689242	0.000427096	0.153088	0.135421	0.439933	0.992218	0.141994	0.418304	0.949787	-0.0283053	0.871108	0.987431	0.0494759	0.776818	0.983012	0.124617	0.476917	0.999984	0.029617	0.865194	0.992919	0.0455682	0.794009	0.981443	7.73158	0.307971	0.516326	0.9497	-0.0454692	0.923442	0.996473	0.161316	0.73334	0.999882	0.282902	0.550867	0.841293	-0.756303	0.11618	0.655367	0.335287	0.480063	0.899843	0.0933015	0.843709
Mtr.9002.1.S1_at		Medtr3g088565.1 | 1-aminocyclopropane-1-carboxylat	1-aminocyclopropane-1-carboxylate oxidase, putative / ACC oxidase, putative	8.88245	0.687511	0.048808	0.563729	-0.227002	0.502182	0.994208	0.16658	0.621761	0.975923	-0.34466	0.310766	0.885636	0.786443	0.0256653	0.830656	-0.235661	0.486152	0.999984	0.3252	0.338395	0.931763	0.0228478	0.945935	0.995806	8.40742	-0.103358	0.859167	0.990132	-0.284698	0.625524	0.981903	0.310584	0.594557	0.999882	0.0170086	0.976701	0.993822	0.0446966	0.938827	0.98943	0.899468	0.128618	0.770376	0.167803	0.773374
Mtr.52116.1.S1_at		Medtr3g115920.1 | glyceraldehyde-3-phosphate dehyd	glyceraldehyde-3-phosphate dehydrogenase B, chloroplast (GAPB) / NADP-dependent glyceraldehydephosphate dehydrogenase subunit B	9.34511	0.687347	0.00294667	0.29895	0.477279	0.0317706	0.845323	-0.142756	0.504779	0.962551	-0.19694	0.3592	0.898961	0.424312	0.0542446	0.852144	0.296826	0.170963	0.999984	-0.0934842	0.661552	0.975636	0.387296	0.0773368	0.617384	8.13362	0.220397	0.460789	0.944844	-0.278372	0.352646	0.956858	0.300903	0.31553	0.999882	0.29863	0.319148	0.692594	-0.359268	0.232153	0.770631	0.038168	0.89799	0.985741	0.103588	0.728079
Mtr.44660.1.S1_a_at		Medtr1g055165.1 | F-box protein interaction domain	F-box/Kelch-repeat protein At3g23880	3.29189	0.681766	0.0211288	0.48792	0.187608	0.50719	0.994379	0.530104	0.0679044	0.816692	0.228388	0.420319	0.91547	0.103336	0.714136	0.975206	-0.133859	0.635413	0.999984	0.161191	0.568395	0.966469	-0.574671	0.0489181	0.527475	3.09925	0.305421	0.135754	0.880976	-0.0258888	0.897808	0.994718	0.196463	0.332868	0.999882	-0.397324	0.0547774	0.328676	-0.367892	0.0743028	0.576081	-0.35658	0.0832488	0.754646	0.017765	0.929769
Mtr.38422.1.S1_at		Medtr5g064530.1 | leguminosin group485 secreted pe	hypothetical protein predicted by Glimmer/Critica	7.14731	0.681148	0.0851972	0.635114	0.196158	0.611492	0.997331	0.796924	0.0460149	0.784282	0.18841	0.625573	0.956782	0.300507	0.437891	0.940135	0.369043	0.342053	0.999984	-0.0867552	0.821927	0.990321	-0.588803	0.134215	0.714342	5.92464	-0.237654	0.664937	0.969148	-0.511206	0.353797	0.956858	-0.219881	0.688573	0.999882	0.841355	0.130824	0.48528	-0.602252	0.275767	0.800539	0.0552058	0.919762	0.989118	0.0110705	0.983883
Mtr.2050.1.S1_at		Medtr4g058015.1 | electron transporter, putative |	expressed protein	4.90677	0.680853	0.0191385	0.47525	0.0652988	0.813387	0.999604	0.667587	0.0213766	0.706925	0.156996	0.571255	0.948242	0.445005	0.115482	0.86893	0.0370375	0.893452	0.999984	0.0585677	0.832305	0.990668	0.00655911	0.981073	0.998679	4.43509	0.14795	0.569251	0.953896	0.194614	0.454798	0.96934	0.0532327	0.837425	0.999882	0.478227	0.0715228	0.371768	-0.326503	0.213038	0.755707	0.472418	0.0748797	0.75301	0.117413	0.651227
Mtr.11386.1.S1_at		Medtr3g074520.1 | myb transcription factor | HC |	Transcription factor MYB39 AltName: Full=Myb-related protein 39; Short=AtMYB39;	5.89579	0.67854	0.0278103	0.51563	-0.0132475	0.964206	0.999956	0.84303	0.00746649	0.5822	-0.100149	0.734675	0.971674	0.52056	0.0859466	0.861216	0.0276219	0.925456	0.999984	-0.208152	0.482664	0.95846	-0.270813	0.362502	0.883088	4.66734	-0.00726936	0.98064	0.998744	-0.293174	0.330951	0.95217	-0.219543	0.465305	0.999882	0.343953	0.255208	0.636478	-0.423992	0.162685	0.711542	-0.0168607	0.955117	0.994202	-0.176601	0.556466
Msa.3154.1.S1_at		no hit below tool-cutoff	protoporphyrin IX magnesium chelatase	7.351	0.678007	0.0129918	0.443592	0.262653	0.313167	0.979156	0.00927458	0.97133	0.998843	-0.0745504	0.772823	0.97671	-0.133766	0.605063	0.962208	0.208147	0.422562	0.999984	0.169169	0.513712	0.961522	0.0209366	0.935339	0.994891	5.73433	0.108787	0.790762	0.982519	0.0482125	0.906359	0.995298	-0.0554388	0.892406	0.999882	0.0745124	0.855758	0.959703	-0.957737	0.0241721	0.404814	0.116872	0.77563	0.966669	0.109643	0.789156
Mtr.38734.1.S1_at		Medtr2g451510.2 | glycoside hydrolase family 79 am	Heparanase-like protein 3 EC=3.2.-.-; Flags: Precursor;	7.03301	0.677971	0.000532397	0.164229	0.0339834	0.846218	0.999604	0.157049	0.373332	0.940706	-0.247986	0.164124	0.816654	0.333494	0.0648585	0.853012	0.016003	0.927211	0.999984	0.0705196	0.687674	0.978686	-0.0343296	0.844673	0.986549	6.91752	0.0887968	0.758233	0.97922	-0.32988	0.256812	0.933825	-0.210969	0.465966	0.999882	0.168995	0.558694	0.845038	-0.308269	0.28875	0.807877	0.322549	0.267347	0.830094	0.287991	0.321164
Mtr.13566.1.S1_at		Medtr3g014880.1 | cytochrome P450 family 82 protei	cytochrome P450 family protein	9.06055	0.675522	0.00680992	0.381258	-1.20992	1.43161e-05	0.058484	-0.278166	0.239358	0.906973	0.320626	0.176755	0.825927	-0.0631835	0.786838	0.983828	-0.615077	0.0127841	0.999984	-0.0111617	0.961875	0.99738	-0.639706	0.00991942	0.269847	9.07665	0.0526185	0.869077	0.990974	-0.376188	0.243036	0.928359	-0.429646	0.183673	0.999882	0.260516	0.416522	0.76254	-1.28377	0.000259117	0.0606038	0.193087	0.546223	0.917567	-0.430618	0.182707
Mtr.13561.1.S1_at		Medtr7g010650.1 | major intrinsic protein (MIP) fa	Aquaporin NIP2-1 AltName: Full=NOD26-like intrinsic protein 2-1; AltName: Full=ZmNIP2-1; AltName: Full=ZmNIP2;1;	5.93358	0.675426	0.0267821	0.50794	-0.416083	0.1611	0.949629	0.394324	0.183378	0.88555	-0.0977818	0.73773	0.971888	0.399903	0.177449	0.88272	-0.142856	0.625077	0.999984	0.00542454	0.985164	0.999083	0.0487802	0.867231	0.988661	4.49583	0.161353	0.790185	0.982449	-0.063568	0.916481	0.99603	0.0721041	0.905318	0.999882	1.12478	0.0698099	0.367634	1.20767	0.0523579	0.51499	2.52727	0.000167381	0.262995	0.533679	0.381167
Msa.935.1.S1_at		Medtr7g067380.1 | glycerol-3-phosphate acyltransfe	Glycerol-3-phosphate acyltransferase 6 Short=AtGPAT6; EC=2.3.1.15;	4.86827	0.671392	0.0185928	0.472162	-0.387122	0.160887	0.949629	0.819407	0.00495047	0.538819	-0.334419	0.22378	0.850147	0.338589	0.218209	0.891235	-0.106009	0.696343	0.999984	0.121495	0.654816	0.975573	-0.214988	0.430615	0.907401	4.10267	0.218389	0.493223	0.947492	-0.0655201	0.836647	0.99337	0.370771	0.247592	0.999882	0.84558	0.0110127	0.167081	0.194821	0.540765	0.905389	0.38926	0.225233	0.814541	0.18168	0.568275
Mtr.43150.1.S1_at		Medtr1g018200.1 | beta-like galactosidase | HC | c	beta-galactosidase, putative / lactase, putative	10.3285	0.670165	0.00123549	0.220551	0.0863435	0.647414	0.997967	0.591294	0.00367698	0.480824	-0.131214	0.48809	0.932092	0.227635	0.232984	0.895271	0.000823143	0.996515	0.999984	0.150897	0.425882	0.950161	0.020907	0.911665	0.991989	9.43236	-0.0137537	0.970171	0.997781	-0.822918	0.0304323	0.74208	-0.291346	0.430306	0.999882	0.770639	0.04187	0.292669	-1.0428	0.00708976	0.257744	0.227744	0.536878	0.915128	0.092791	0.800911
Mtr.15459.1.S1_at		Medtr7g010650.1 | major intrinsic protein (MIP) fa	Aquaporin NIP2-1 AltName: Full=NOD26-like intrinsic protein 2-1; AltName: Full=ZmNIP2-1; AltName: Full=ZmNIP2;1;	5.57222	0.666882	0.00959072	0.41138	-0.240418	0.325065	0.979156	0.527903	0.0361868	0.762865	-0.117237	0.629054	0.957623	0.220774	0.365512	0.930397	0.0740858	0.759876	0.999984	0.0102727	0.966168	0.997403	0.0533426	0.82575	0.984938	4.75342	0.30069	0.538622	0.950995	0.0999071	0.837739	0.99337	0.418547	0.393213	0.999882	0.797609	0.108281	0.446065	0.999204	0.0463585	0.495129	1.9991	0.000206513	0.283339	0.433138	0.3771
Msa.3176.1.S1_at		Medtr5g027530.1 | phosphoribulokinase | HC | chr5:	phosphoribulokinase	7.10084	0.666695	0.00101316	0.206428	0.371156	0.0508226	0.894066	0.0742056	0.686534	0.983787	0.0292603	0.873412	0.987948	0.334733	0.076366	0.860844	0.472244	0.0148163	0.999984	0.20894	0.260538	0.903708	0.215908	0.245331	0.820996	6.31379	-0.251942	0.344366	0.928151	-0.301473	0.259127	0.933968	-0.182555	0.491964	0.999882	0.559877	0.0401218	0.287655	-0.144191	0.586821	0.918114	-0.0263538	0.920722	0.989118	-0.0518726	0.844722
Msa.941.1.S1_at		Medtr3g115920.2 | glyceraldehyde-3-phosphate dehyd	glyceraldehyde-3-phosphate dehydrogenase, type I	7.61355	0.666512	0.00319184	0.30848	0.531733	0.0156984	0.793868	-0.0933697	0.655217	0.97974	-0.267479	0.206505	0.842287	0.438579	0.0428973	0.850769	0.331366	0.12032	0.999984	-0.0932532	0.655618	0.975636	0.382392	0.0750166	0.613182	6.2662	0.173445	0.549241	0.951258	-0.227451	0.43306	0.965821	0.25599	0.378139	0.999882	0.270558	0.351905	0.718462	-0.238609	0.411035	0.860636	0.157036	0.587486	0.927468	0.0313601	0.913561
Msa.2953.1.S1_at		Medtr5g097280.1 | light-harvesting complex I chlor	Chlorophyll a-b binding protein 215, chloroplastic AltName: Full=LHCII type II CAB-215; Short=LHCP; Flags: Precursor;	10.647	0.666308	0.00241096	0.28211	0.344299	0.0960916	0.927946	-0.110214	0.585956	0.973363	-0.0963126	0.63386	0.95885	-0.0828466	0.681863	0.97143	0.212929	0.296082	0.999984	0.0164753	0.934935	0.99662	0.0463506	0.81842	0.984264	9.62528	-0.102695	0.724703	0.975241	-0.072874	0.802571	0.992346	0.191276	0.512751	0.999882	-0.164014	0.574313	0.853618	-0.0853187	0.769775	0.961394	-0.0847904	0.771159	0.965911	0.224807	0.44223
Mtr.5851.1.S1_at		Medtr3g026160.1 | leguminosin group485 secreted pe	hypothetical protein predicted by Glimmer/Critica	4.27952	0.666221	0.00648903	0.381208	-0.126174	0.582251	0.996878	0.560532	0.0196807	0.69384	-0.034452	0.880305	0.988324	0.318106	0.171474	0.88272	0.129318	0.572938	0.999984	-0.738764	0.00290607	0.193353	-0.00728397	0.974597	0.998539	3.14032	-0.188703	0.482521	0.946213	-0.484665	0.0766664	0.819955	-0.19419	0.46997	0.999882	-0.0413533	0.877292	0.966496	-0.311507	0.249122	0.782858	-0.399445	0.141779	0.775979	-0.248952	0.35542
Mtr.27509.1.S1_s_at		Medtr6g032885.1 | ARM repeat protein | HC | chr6:1	expressed protein	4.39334	0.666053	0.000328901	0.133009	0.32199	0.0581707	0.899818	0.497685	0.00490236	0.537445	0.140096	0.397576	0.909256	0.375864	0.028721	0.83528	0.425321	0.0143763	0.999984	0.0984747	0.550807	0.965246	0.0340855	0.835959	0.986044	3.80749	0.0896032	0.73852	0.977069	-0.585628	0.0343934	0.758213	-0.140393	0.601365	0.999882	0.0547877	0.83819	0.954252	-0.212398	0.430429	0.86874	-0.125879	0.639354	0.938279	0.110017	0.682023
Mtr.45068.1.S1_at		Medtr2g049780.1 | transcription termination factor	mitochondrial transcription termination factor-related / mTERF-related	6.92171	0.665223	0.00115557	0.2181	0.470448	0.0162421	0.793868	0.409966	0.0340604	0.754696	0.0947885	0.61063	0.95444	-0.238601	0.205405	0.887126	0.347467	0.0693743	0.999984	0.363625	0.0580492	0.701528	0.0879346	0.636563	0.955488	6.27929	0.0288425	0.935843	0.996001	0.338223	0.348158	0.956224	0.133275	0.710184	0.999882	0.0471059	0.895415	0.971825	-0.142972	0.690195	0.944891	0.14817	0.679573	0.947507	-0.204914	0.568265
Msa.1095.1.S1_at		Medtr3g435460.1 | light-harvesting complex I chlor	Chlorophyll a-b binding protein P4, chloroplastic AltName: Full=LHCI type III CAB-P4; Flags: Precursor;	10.2132	0.664842	0.000252051	0.113568	0.485418	0.00487902	0.686559	0.231414	0.156485	0.875388	0.192607	0.235704	0.856207	-0.129533	0.422001	0.938208	0.428737	0.0116488	0.999984	0.0848245	0.597818	0.971302	0.0730871	0.649228	0.958083	9.56518	-0.00873443	0.975805	0.99822	0.0142564	0.960519	0.99707	0.0813125	0.7778	0.999882	0.0248104	0.93135	0.981957	-0.151209	0.600251	0.921674	0.104736	0.716349	0.954658	0.150548	0.601838
Mtr.8894.1.S1_at		Medtr2g015887.1 | transmembrane protein, putative	hypothetical protein predicted by Glimmer/Critica	8.79666	0.663261	0.00100914	0.206428	0.242021	0.191766	0.952762	0.536222	0.00610839	0.558182	0.195277	0.289691	0.880866	0.18302	0.320446	0.921858	-0.633355	0.0015579	0.77815	0.475319	0.0137609	0.424369	-0.114986	0.530305	0.93392	8.47208	0.249442	0.43948	0.941217	-0.0977439	0.761126	0.991385	-0.0888198	0.782334	0.999882	0.506012	0.121511	0.46936	-0.511973	0.117326	0.656997	0.461996	0.156292	0.782879	0.319129	0.323916
Mtr.13975.1.S1_at		Medtr4g094625.1 | thiamine monophosphate synthase	hypothetical protein	5.33979	0.657805	0.00874582	0.403872	0.522732	0.0332533	0.851159	-0.325202	0.174674	0.879875	0.440072	0.06985	0.724706	0.00171052	0.994209	0.999865	0.680098	0.00693004	0.999984	-0.123428	0.60133	0.971352	0.364759	0.129476	0.708802	5.01873	0.123768	0.67279	0.970212	-0.142553	0.62681	0.982123	0.107168	0.714519	0.999882	-0.0950486	0.745566	0.922406	0.111216	0.704255	0.947973	-0.235304	0.423533	0.882814	-0.19112	0.515034
Mtr.34387.1.S1_at		no hit below tool-cutoff	hypothetical protein predicted by Glimmer/Critica	6.24117	0.657706	0.0315959	0.5275	-0.286447	0.333046	0.979156	0.600089	0.0483578	0.786732	0.4496	0.133252	0.796937	-0.0616374	0.833694	0.989197	-0.216348	0.463112	0.999984	-0.299323	0.31214	0.924475	0.017729	0.951825	0.996377	5.25483	-0.0235962	0.936576	0.996126	-0.52877	0.0809185	0.824575	-0.256406	0.389652	0.999882	0.493037	0.102708	0.434983	-0.537233	0.0763723	0.580001	0.446518	0.138138	0.774338	-0.048601	0.86983
Mtr.12445.1.S1_at		Medtr7g062140.1 | NAD(P)-binding rossmann-fold pro	Uncharacterized protein At2g37660, chloroplastic Flags: Precursor;	8.00814	0.655287	0.00460311	0.348953	0.424712	0.0558422	0.899818	0.32089	0.14298	0.87051	-0.105745	0.623396	0.95644	0.336102	0.125658	0.872278	0.262186	0.228453	0.999984	0.0214992	0.920311	0.996064	0.524637	0.0200925	0.371747	6.17915	0.248776	0.48626	0.946213	-0.361066	0.314031	0.948458	0.076764	0.829373	0.999882	0.801263	0.0295517	0.253258	-0.395368	0.270936	0.796872	-0.0155529	0.965162	0.995761	0.0321311	0.928106
Mtr.20928.1.S1_at		Medtr3g083580.1 | O-glycosyl hydrolase family 17 p	Putative glucan endo-1,3-beta-glucosidase 4 EC=3.2.1.39; AltName: Full=(1->3)-beta-glucan endohydrolase 4; Short=(1->3)-beta-glucanase 4; AltName: Full=Beta-1,3-endoglucanase 4; Short=Beta-1,3-glucanase 4; Flags: Precursor;	5.84941	0.6539	0.000758057	0.18408	0.323518	0.0723376	0.911022	0.539074	0.00423083	0.505622	0.464298	0.0121587	0.526914	0.290685	0.104514	0.86607	0.44643	0.0154957	0.999984	-0.143399	0.414964	0.94614	0.721649	0.000264933	0.023465	5.52991	0.580095	0.0701456	0.878855	-0.730576	0.0243353	0.717786	0.218514	0.486576	0.999882	0.670285	0.0377866	0.280949	-0.623471	0.0524151	0.515187	0.117067	0.708663	0.952835	0.112196	0.720244
Mtr.7521.1.S1_at		Medtr6g039830.1 | transmembrane protein, putative	hypothetical protein	7.67699	0.653042	0.00895807	0.403872	-0.213699	0.366209	0.984118	0.510104	0.0367411	0.766141	-0.141946	0.546745	0.944906	0.51162	0.0362269	0.846148	-0.102387	0.663294	0.999984	0.098517	0.675241	0.977662	0.0494144	0.833361	0.985569	6.37407	-0.0837961	0.896217	0.992921	-0.178983	0.780631	0.991754	-0.152684	0.812182	0.999882	0.884487	0.174069	0.546614	0.900196	0.16674	0.716275	2.62006	0.000219055	0.283339	0.254932	0.691771
Msa.1625.1.S1_at		Medtr3g094630.1 | horseradish peroxidase-like prot	peroxidase, putative	6.20488	0.652757	0.0323017	0.52957	0.30803	0.297067	0.977399	-0.028668	0.921941	0.997837	-0.400162	0.17836	0.82618	0.253861	0.388669	0.932871	0.163342	0.577654	0.999984	-0.340363	0.250239	0.901759	0.276945	0.347605	0.876896	6.61007	-1.32499	0.0710153	0.878855	-2.80154	0.000364688	0.317009	-2.68559	0.000583624	0.783611	0.582699	0.418682	0.764277	-0.149154	0.835312	0.9739	-0.00474602	0.99472	0.999153	0.110253	0.877851
Mtr.32351.1.S1_s_at		Medtr5g064610.1 | thylakoid lumenal 29 kDa protein	Putative L-ascorbate peroxidase, chloroplastic EC=1.11.1.11; AltName: Full=Thylakoid lumenal 29 kDa protein; Short=TL29; AltName: Full=P29; AltName: Full=LeAPx09; Flags: Precursor;	5.85781	0.652651	0.00150196	0.240299	0.24156	0.203921	0.959068	0.00458589	0.980477	0.999123	0.113486	0.546106	0.944589	0.175412	0.352984	0.930118	0.250238	0.188597	0.999984	0.270463	0.156365	0.842851	0.321807	0.0940558	0.654344	5.0082	0.36538	0.131294	0.880976	-0.228295	0.341089	0.954733	0.0136003	0.954485	0.999882	0.48924	0.0459114	0.304034	-0.271498	0.258797	0.788677	0.0993011	0.677241	0.947422	0.21746	0.364217
Mtr.37245.1.S1_s_at		Medtr5g097280.1 | light-harvesting complex I chlor	Chlorophyll a-b binding protein 215, chloroplastic AltName: Full=LHCII type II CAB-215; Short=LHCP; Flags: Precursor;	11.2226	0.65231	0.00213581	0.271437	0.36622	0.0681142	0.902763	-0.098612	0.613533	0.975374	-0.0220693	0.909815	0.991159	-0.0902768	0.643709	0.966144	0.259241	0.190075	0.999984	-0.0104424	0.957253	0.996882	0.142247	0.467389	0.918124	10.0241	-0.129758	0.646698	0.966311	0.044069	0.876135	0.99433	0.236449	0.405183	0.999882	-0.208997	0.461404	0.79307	-0.146582	0.604757	0.923111	-0.10251	0.717126	0.954796	0.21064	0.457917
Mtr.41508.1.S1_at		Medtr7g006260.2 | phosphoenolpyruvate carboxylase-	expressed protein	5.47378	0.650735	0.0035834	0.318898	0.0812809	0.694567	0.998145	-0.0144631	0.944222	0.998565	-0.209767	0.314598	0.886955	0.0181096	0.930193	0.995938	-0.0492228	0.81188	0.999984	0.118425	0.567845	0.966396	0.138149	0.505621	0.927823	5.55625	-0.153818	0.481386	0.946213	-0.0593691	0.785195	0.991754	-0.246259	0.262206	0.999882	-0.0298889	0.890818	0.970319	0.15946	0.465565	0.880929	-0.0408083	0.851349	0.979495	-0.00876744	0.967877
Mtr.9645.1.S1_at		Medtr5g073210.1 | laccase/diphenol oxidase family	Laccase-3 EC=1.10.3.2; AltName: Full=Benzenediol:oxygen oxidoreductase 3; AltName: Full=Urishiol oxidase 3; AltName: Full=Diphenol oxidase 3; Flags: Precursor;	9.10415	0.6489	0.0170397	0.468008	-0.0901233	0.727412	0.998876	0.269655	0.30108	0.925819	-0.175316	0.499015	0.934119	0.508494	0.0567358	0.852144	-0.2021	0.436403	0.999984	-0.224844	0.387168	0.941988	0.0579289	0.822606	0.984912	7.9296	-0.110999	0.893371	0.992669	-0.292783	0.723868	0.989588	0.356963	0.666792	0.999882	1.8302	0.0323592	0.262741	1.21807	0.147192	0.695315	3.29936	0.000289446	0.29909	0.28034	0.735134
Mtr.37210.1.S1_at		Medtr5g097280.1 | light-harvesting complex I chlor	Chlorophyll a-b binding protein 215, chloroplastic AltName: Full=LHCII type II CAB-215; Short=LHCP; Flags: Precursor;	11.7363	0.64886	0.00219485	0.273923	0.232367	0.237794	0.96829	-0.129334	0.507508	0.963213	-0.0172207	0.929414	0.993119	-0.142686	0.465069	0.944558	0.177261	0.365351	0.999984	0.0108683	0.955415	0.996753	0.145698	0.455792	0.914988	10.4077	-0.196145	0.491249	0.947148	-0.0148901	0.958189	0.99707	0.207583	0.466507	0.999882	-0.222321	0.435715	0.775578	-0.136862	0.630446	0.930095	-0.0727941	0.797808	0.969383	0.20377	0.474674
Mtr.22454.1.S1_at		Medtr8g072550.1 | type 2 acyl-CoA diacylglycerol a	Diacylglycerol O-acyltransferase 1 EC=2.3.1.20;	4.68317	0.648818	0.00691468	0.381258	-0.246976	0.276895	0.975261	0.764542	0.00185764	0.36624	0.00964231	0.965779	0.996255	0.169439	0.453179	0.942777	-0.133364	0.554157	0.999984	-0.0142938	0.949291	0.996753	-0.402889	0.0811348	0.625358	3.60534	-0.116819	0.619546	0.963909	0.0945689	0.687561	0.986468	-0.0662498	0.778021	0.999882	0.387095	0.105675	0.441217	0.260219	0.271974	0.797912	0.0301037	0.89803	0.985765	0.172953	0.463211
Mtr.11101.1.S1_at		Medtr3g080810.1 | glycosyl hydrolase family 9 prot	glycosyl hydrolase family 9 protein	7.31763	0.647951	0.0829385	0.633823	0.174819	0.631461	0.997815	0.789052	0.0370042	0.766862	0.943467	0.0140647	0.540747	-0.151058	0.678368	0.970468	0.644688	0.0844192	0.999984	0.676436	0.0709317	0.7311	1.69859	5.92024e-05	0.00737358	6.50757	0.587743	0.469852	0.946213	-1.27548	0.121662	0.868092	0.559747	0.491121	0.999882	1.48735	0.0727456	0.374786	-1.76471	0.0348224	0.456858	0.541591	0.505197	0.907311	0.0083397	0.991788
Mtr.13539.1.S1_at		Medtr3g450710.1 | HXXXD-type acyl-transferase fami	transferase family protein	5.05077	0.646469	0.0271185	0.51037	-0.182726	0.515427	0.994386	0.755624	0.0109223	0.643489	-0.460233	0.108137	0.775755	0.387291	0.173531	0.88272	-0.275495	0.32908	0.999984	-0.273506	0.332524	0.929804	-0.257665	0.360838	0.882199	3.4803	0.215103	0.293059	0.918478	0.0952011	0.639605	0.982949	0.107763	0.596244	0.999882	0.656518	0.00245501	0.0931491	0.298853	0.146903	0.694539	0.488346	0.0205617	0.711813	0.145231	0.475921
Mtr.40620.1.S1_at		Medtr3g096290.1 | cyanobacterial and plant NDH-1 s	expressed protein	4.70436	0.646303	0.00513783	0.364816	0.736481	0.00174652	0.547258	-0.283292	0.19436	0.890334	-0.24464	0.260606	0.868185	0.199947	0.356075	0.93029	0.509393	0.0237139	0.999984	-0.280599	0.198508	0.873177	0.378216	0.0866879	0.638546	4.30161	-0.00776019	0.972512	0.997916	-0.369525	0.10716	0.85545	-0.0540123	0.810536	0.999882	0.192488	0.395113	0.74965	-0.0258575	0.9086	0.985126	-0.0173963	0.938431	0.991606	-0.442309	0.0556378
Mtr.33499.1.S1_at		Medtr1g069605.1 | cellulose synthase-like protein	Cellulose synthase A catalytic subunit 7 [UDP-forming] EC=2.4.1.12; AltName: Full=OsCesA7;	8.39533	0.644296	0.0185678	0.472162	0.144843	0.578892	0.996878	0.688795	0.0124113	0.656788	-0.140629	0.589927	0.951005	0.142814	0.584192	0.960455	-0.174404	0.504483	0.999984	0.211623	0.41887	0.947459	-0.036964	0.887078	0.989659	7.97583	-0.151449	0.702797	0.973138	-0.732427	0.0710541	0.813805	-0.47129	0.239184	0.999882	0.416447	0.297294	0.675328	-0.614001	0.12767	0.670753	-0.00885937	0.982175	0.99768	-0.0205276	0.958714
Mtr.17826.1.S1_at		Medtr5g009150.1 | dynamin-like protein 1E | HC | c	Dynamin-related protein 5A AltName: Full=Soybean dynamin-like protein 5A; Short=SDL5A;	6.94734	0.644133	8.05968e-05	0.0548757	0.0973694	0.492564	0.993704	0.172764	0.227484	0.903095	0.0512264	0.717254	0.969651	0.27026	0.0636937	0.853012	0.0875483	0.536895	0.999984	0.00607565	0.965702	0.997403	0.213864	0.137822	0.720542	6.54831	0.398265	0.0814346	0.878855	-0.0945384	0.673005	0.985863	0.347933	0.126081	0.999882	0.356429	0.117382	0.462539	-0.357526	0.116296	0.655544	0.169019	0.451772	0.891498	0.139724	0.5334
Mtr.47993.1.S1_at		Medtr3g109450.1 | BZIP protein,; 48652-45869, puta	expressed protein	4.5177	0.63953	0.00986019	0.41138	0.400991	0.0936685	0.926325	0.969107	0.000245121	0.130911	0.501655	0.0385252	0.649857	0.345651	0.145905	0.881174	0.582624	0.0176198	0.999984	0.0173056	0.940853	0.996753	-0.0399788	0.86393	0.988661	3.85691	0.422397	0.151057	0.88356	-0.0310322	0.914776	0.995837	0.164708	0.570868	0.999882	0.482396	0.102519	0.434632	-0.22864	0.43237	0.869039	0.141956	0.62501	0.935392	-0.0150854	0.958508
Mtr.15539.1.S1_at	MtROP9	Medtr6g087980.1 | Rho-like GTP-binding protein | H	Rac-like GTP-binding protein ARAC7 AltName: Full=GTPase protein ROP9;	7.09038	0.638885	0.00822652	0.401998	0.136294	0.549238	0.995364	0.377833	0.103865	0.847136	0.144597	0.525343	0.940168	0.208985	0.360509	0.930338	0.21859	0.339195	0.999984	-0.153078	0.501526	0.960238	0.0256634	0.909936	0.991931	6.31462	0.275343	0.390009	0.935116	-0.621578	0.0572417	0.798614	0.168296	0.598116	0.999882	0.793033	0.0168543	0.199113	-0.65334	0.0462041	0.494635	0.0295918	0.926017	0.989482	0.501698	0.121605
Mtr.31416.1.S1_at		Medtr6g045207.1 | hypothetical protein | HC | chr6	hypothetical protein predicted by Glimmer/Critica	3.53049	0.63865	1.696e-05	0.0173213	0.187642	0.140124	0.947295	0.518952	0.000241368	0.130911	-0.0348256	0.780219	0.977771	0.491379	0.000441217	0.257407	0.244327	0.0579089	0.999984	0.195939	0.124064	0.814325	-0.246764	0.0556038	0.554225	3.24956	0.0910544	0.62503	0.964095	0.137053	0.462898	0.970049	0.0283455	0.878892	0.999882	-0.187074	0.3179	0.691466	0.0112732	0.951671	0.991614	-0.0191492	0.918005	0.989036	0.0411983	0.824761
Mtr.26499.1.S1_at		Medtr5g083010.1 | lateral organ boundaries (LOB) d	Putative LOB domain-containing protein 21 AltName: Full=ASYMMETRIC LEAVES 2-like protein 12; Short=AS2-like protein 12;	5.82643	0.637586	0.00458044	0.348238	-0.035472	0.865228	0.9999	0.145467	0.488179	0.960705	0.571472	0.0100314	0.507599	-0.0152466	0.941833	0.99701	0.138759	0.508294	0.999984	0.00312909	0.988052	0.999469	0.292812	0.168301	0.757375	4.96181	-0.258225	0.481389	0.946213	-0.454169	0.21888	0.91991	-0.0795333	0.82779	0.999882	0.533494	0.150268	0.513607	-0.857173	0.0237076	0.402968	0.0107187	0.976604	0.997074	0.0193003	0.957887
Mtr.11529.1.S1_at		Medtr2g055010.1 | SOUL heme-binding family protein	expressed protein	5.18184	0.635903	0.0154419	0.45842	0.168858	0.499327	0.993832	-0.127612	0.60905	0.975342	0.128809	0.605712	0.953711	0.114474	0.646244	0.966454	0.0122447	0.960771	0.999984	-0.135991	0.585864	0.969547	-0.0871011	0.726707	0.973261	4.47743	-0.312922	0.0993309	0.879912	-0.226173	0.229376	0.923987	-0.396633	0.0388224	0.999882	0.26256	0.164365	0.532498	-0.0331026	0.858979	0.97772	0.133089	0.476487	0.899199	-0.0940269	0.614337
Mtr.11041.1.S1_at		Medtr3g091560.1 | IQ calmodulin-binding motif prot	calmodulin-binding family protein	5.99415	0.634971	1.50224e-05	0.0161499	0.07268	0.555668	0.995364	0.397889	0.00285795	0.436732	0.0787192	0.523531	0.939628	0.438147	0.00121258	0.419798	-0.0288729	0.814431	0.999984	0.594904	3.71201e-05	0.00695611	0.398874	0.00279949	0.131353	5.50241	0.0178636	0.920441	0.994548	-0.0137637	0.938658	0.997055	0.0221912	0.90126	0.999882	0.298231	0.101753	0.433731	-0.024294	0.891961	0.98262	-0.0819835	0.647139	0.939582	0.0949669	0.596136
Mtr.9532.1.S1_at		Medtr7g083330.1 | NAC transcription factor-like pr	NAC domain-containing protein 78 AltName: Full=ANAC078;	5.23455	0.634805	0.00310115	0.304051	-0.22677	0.25779	0.973235	0.222408	0.266853	0.914941	0.129958	0.513429	0.938003	0.496936	0.0172007	0.824677	-0.268144	0.182812	0.999984	0.104906	0.597339	0.971261	0.151086	0.448009	0.911427	4.66376	0.403266	0.167622	0.888621	-0.350029	0.229513	0.923987	0.130165	0.652166	0.999882	0.0916028	0.750907	0.924256	-0.478309	0.103515	0.632862	0.425024	0.146437	0.778223	0.000210233	0.999418
Mtr.11088.1.S1_at		Medtr1g076570.1 | 2-methyl-6-phytylbenzoquinone me	chloroplast inner envelope membrane protein	4.79274	0.634581	0.00906569	0.405288	0.268786	0.245259	0.972447	0.136761	0.550834	0.970382	-0.0942296	0.680569	0.964963	0.617514	0.0108653	0.775816	0.267787	0.246977	0.999984	-0.0780857	0.732866	0.982853	-0.14216	0.535323	0.935049	4.60841	0.00627385	0.983216	0.998911	-0.197126	0.509902	0.972336	0.120654	0.686131	0.999882	-0.206077	0.490999	0.809723	0.704956	0.0226968	0.396089	-0.219165	0.46408	0.895791	-0.157652	0.597772
Mtr.12648.1.S1_at		Medtr4g133110.1 | hypothetical protein | HC | chr4	hypothetical protein predicted by Glimmer/Critica	9.42731	0.632312	0.0337404	0.531764	-0.0360552	0.89966	0.999902	0.480055	0.101227	0.847045	-0.56039	0.0577808	0.703462	0.56966	0.054009	0.852144	-0.240591	0.403013	0.999984	0.204588	0.476256	0.95833	-0.2914	0.312523	0.860312	9.29105	0.655064	0.223381	0.89866	0.126284	0.812586	0.992609	0.679931	0.206658	0.999882	0.936614	0.0849385	0.401965	0.643625	0.231404	0.770335	1.82295	0.00145248	0.456512	0.484773	0.36532
Mtr.37287.1.S1_s_at		Medtr7g051610.1 | glycoside hydrolase family 1 pro	Non-cyanogenic beta-glucosidase EC=3.2.1.21; Flags: Precursor;	6.58754	0.632018	0.0425586	0.554794	0.180535	0.548956	0.995364	-0.302767	0.317626	0.929371	-1.00349	0.00217166	0.352466	0.567589	0.0666844	0.853936	-0.0188893	0.949841	0.999984	-0.287725	0.341852	0.933175	-0.593061	0.0559992	0.554677	4.94435	0.367287	0.325194	0.925736	-0.338716	0.363761	0.958919	0.142024	0.70199	0.999882	0.228102	0.539511	0.835345	-0.47404	0.206166	0.75034	0.660221	0.08136	0.753536	0.0447591	0.903929
Mtr.43992.1.S1_at		Medtr6g027920.1 | cobalamin-independent methionine	5-methyltetrahydropteroyltriglutamate--homocysteine S-methyltransferase	8.95688	0.631914	0.0165132	0.462998	0.632575	0.0164112	0.793868	0.42662	0.0962479	0.845013	0.0578129	0.817329	0.981993	0.341994	0.178628	0.88272	-0.182241	0.468429	0.999984	-0.187378	0.456104	0.955696	0.103726	0.678888	0.964445	7.99485	0.102042	0.833903	0.986865	-0.535861	0.274676	0.937953	-0.124598	0.797942	0.999882	0.124805	0.797613	0.941257	-0.767026	0.121071	0.664037	0.392402	0.421972	0.88244	0.12832	0.792047
Mtr.32788.1.S1_at		Medtr1g041240.2 | ubiquitin carboxyl-terminal hydr	contains ESTs AU100815(C51755),C27385(C51755)	4.57309	0.631683	0.00289944	0.298125	-0.0806826	0.680341	0.997967	0.152878	0.436794	0.953328	-0.384798	0.0568456	0.702705	0.20987	0.288009	0.914436	0.154161	0.432997	0.999984	0.191152	0.332355	0.9298	-0.005304	0.97836	0.998679	4.14121	0.136145	0.596324	0.958491	0.0454582	0.859374	0.993892	0.114728	0.655148	0.999882	0.0365292	0.886778	0.969008	0.12972	0.613708	0.925569	0.118843	0.643656	0.939152	0.0428214	0.86745
Mtr.37993.1.S1_at		Medtr7g109480.1 | DNA replication licensing factor	DNA helicase and DNA replication licensing factor	7.25518	0.630132	0.00215271	0.271437	0.237777	0.213161	0.960686	0.0710014	0.706567	0.984544	-0.12964	0.493107	0.932603	0.47665	0.0163347	0.823156	0.400503	0.0406407	0.999984	0.36548	0.0601849	0.707026	0.448235	0.0231516	0.397777	6.76434	0.358277	0.334228	0.925965	-0.660446	0.0795486	0.822081	-0.014412	0.968812	0.999882	0.817676	0.0317855	0.26063	-0.905112	0.0182563	0.367512	0.399314	0.282574	0.83492	0.470643	0.206738
Mtr.42013.1.S1_at		Medtr4g008010.1 | core-2/I-branching enzyme | HC |	glycosyltransferase family 14 protein / core-2/I-branching enzyme family protein	5.86518	0.629626	0.00552312	0.368595	-0.071713	0.734808	0.998876	0.231959	0.277805	0.919118	-0.0887681	0.675166	0.964783	0.272597	0.203944	0.886166	-0.0366867	0.86232	0.999984	0.0802156	0.704835	0.980778	-0.136854	0.519128	0.931802	5.07407	0.172816	0.527066	0.950356	-0.479406	0.0848746	0.830588	0.0533801	0.844718	0.999882	0.523921	0.0606913	0.344611	-0.529107	0.0583035	0.5338	0.421253	0.128232	0.770376	-0.176137	0.519201
Mtr.16730.1.S1_at		Medtr8g023510.1 | legume lectin beta domain protei	Lectin 1 Flags: Precursor;	8.5932	0.629289	0.00248627	0.283185	0.0623246	0.74478	0.998876	0.532427	0.00891435	0.604932	0.0786326	0.681454	0.965282	0.306799	0.116687	0.86893	0.336722	0.0864573	0.999984	0.174806	0.364308	0.937073	1.28238	2.24093e-07	6.57032e-05	7.6886	0.370677	0.489873	0.946718	-0.170523	0.750112	0.990899	0.0509123	0.924194	0.999882	0.30512	0.569358	0.850988	-0.690183	0.202188	0.746162	0.868757	0.110725	0.765084	-0.0383865	0.942805
Mtr.27388.1.S1_s_at		Medtr3g068030.2 | ribulose bisphosphate carboxylas	Ribulose bisphosphate carboxylase/oxygenase activase, chloroplastic Short=RuBisCO activase; Short=RA; Flags: Precursor;	8.5374	0.628579	0.0477183	0.563729	0.694245	0.0299409	0.832952	-0.259165	0.400676	0.946269	-0.556013	0.0776905	0.739515	0.111255	0.716874	0.975824	0.444913	0.153977	0.999984	-0.138452	0.651992	0.975565	0.0156577	0.95925	0.997041	7.32126	0.141595	0.642392	0.966057	-0.131051	0.667289	0.98499	0.110693	0.716435	0.999882	0.344828	0.261611	0.6425	-0.416381	0.176963	0.723983	0.231831	0.448229	0.890202	0.0316647	0.917175
Mtr.40848.1.S1_at		Medtr1g015290.1 | ultraviolet-B-repressible protei	membrane protein, putative	5.17161	0.626283	0.0470847	0.562619	0.910439	0.00533211	0.689804	0.202906	0.506692	0.962852	-0.157941	0.604701	0.953682	-0.199428	0.513947	0.951775	0.551144	0.0782737	0.999984	0.304089	0.322026	0.927604	0.735141	0.0213448	0.380666	3.33639	0.0553651	0.866639	0.990781	-0.0719173	0.827347	0.992609	-0.163527	0.620426	0.999882	0.0551273	0.867206	0.963426	-0.265187	0.42319	0.865843	0.205087	0.534926	0.914734	-0.0874164	0.790957
Mtr.31247.1.S1_s_at		Medtr8g087400.1 | UNE1-like protein | HC | chr8:36	expressed protein	4.47293	0.624928	0.00438552	0.342324	0.368915	0.078149	0.916573	0.251235	0.223466	0.902883	0.295787	0.153835	0.809529	0.70934	0.00150005	0.450588	0.185971	0.364675	0.999984	0.39022	0.0632572	0.715379	0.0658583	0.746629	0.97633	4.04669	0.102162	0.641641	0.965876	-0.161713	0.462322	0.970049	-0.182769	0.406613	0.999882	0.00701652	0.974462	0.993142	0.00738281	0.973129	0.995039	-0.0916456	0.676223	0.947018	0.0967057	0.659488
Mtr.34220.1.S1_s_at		Medtr8g090025.2 | haloacid dehalogenase-like hydro	haloacid dehalogenase-like hydrolase family protein	6.06072	0.624096	0.000625648	0.171921	0.267645	0.110231	0.932071	-0.0191057	0.90714	0.997161	0.0345266	0.833092	0.983446	0.304514	0.0709963	0.856149	0.212295	0.201449	0.999984	-0.0178038	0.91344	0.995994	0.0322463	0.843961	0.986368	5.10975	0.194258	0.40591	0.935559	-0.535828	0.0261267	0.729925	-0.174527	0.45483	0.999882	0.161678	0.488468	0.808313	-0.39193	0.0983606	0.623561	0.0684726	0.768608	0.965697	0.459543	0.0542727
Mtr.11334.1.S1_at		Medtr4g106810.1 | calmodulin-binding protein | HC	calmodulin-binding protein	4.07493	0.623096	0.00662202	0.381208	-0.152163	0.480129	0.993704	0.201679	0.350948	0.937468	-0.455612	0.0408704	0.658103	0.200612	0.353462	0.930118	-0.0780149	0.716449	0.999984	0.126323	0.557206	0.965613	-0.183067	0.396537	0.896532	4.40245	-0.380054	0.225182	0.89866	-0.0821154	0.791283	0.991891	-0.114726	0.711702	0.999882	-0.303394	0.331144	0.702456	0.808805	0.0125897	0.318922	0.0703861	0.820522	0.972935	0.0840724	0.786433
Mtr.11445.1.S1_at		Medtr1g054670.1 | lipase | HC | chr1:23804365-2380	expressed protein	4.77246	0.621763	0.000967803	0.205208	0.358012	0.0429455	0.874321	0.431749	0.0162287	0.683794	0.319924	0.0684859	0.722818	0.514358	0.00498346	0.680852	0.238129	0.169521	0.999984	-0.376105	0.0340976	0.594515	0.13947	0.415921	0.902759	4.37532	0.163262	0.519279	0.94984	-0.0456412	0.856645	0.993751	-0.0418794	0.868343	0.999882	0.883202	0.00118434	0.0727254	-0.0294164	0.9073	0.985003	0.571863	0.0286337	0.728906	-0.0206578	0.934823
Mtr.26837.1.S1_at		Medtr1g062110.2 | leucoanthocyanidin dioxygenase-l	oxidoreductase, 2OG-Fe(II) oxygenase family protein	7.53179	0.621484	0.00248489	0.283185	0.280862	0.14464	0.947386	0.325615	0.0928556	0.844466	0.096991	0.608459	0.954169	0.550842	0.00642959	0.716459	-0.108639	0.566336	0.999984	0.53397	0.00801745	0.333875	-0.134455	0.478556	0.922827	7.49674	0.0186976	0.92288	0.994548	0.136214	0.482146	0.970548	0.00881399	0.9636	0.999882	-0.090896	0.638413	0.881481	-0.391367	0.048659	0.503075	-0.00496725	0.979481	0.997379	0.615728	0.00278247
Mtr.41285.1.S1_at		Medtr5g073210.1 | laccase/diphenol oxidase family	Laccase-3 EC=1.10.3.2; AltName: Full=Benzenediol:oxygen oxidoreductase 3; AltName: Full=Urishiol oxidase 3; AltName: Full=Diphenol oxidase 3; Flags: Precursor;	7.38581	0.620979	0.0125013	0.438749	0.0306043	0.896357	0.999902	0.271981	0.25249	0.90968	-0.14724	0.532214	0.941461	0.343517	0.151134	0.88171	-0.0921633	0.6952	0.999984	0.0136555	0.953645	0.996753	0.0378114	0.872149	0.988788	6.52406	0.0352817	0.957972	0.997435	0.306178	0.64791	0.982949	0.339715	0.612493	0.999882	0.805751	0.233417	0.613591	0.65734	0.329395	0.824976	2.4099	0.000884078	0.399114	0.305158	0.649
Mtr.35639.1.S1_s_at		Medtr5g017160.1 | RALF | HC | chr5:6241145-6240427	expressed protein	7.03654	0.620189	0.0478577	0.563729	0.263344	0.387248	0.987942	0.428144	0.164301	0.875779	0.288576	0.344044	0.895408	-0.225273	0.458728	0.943292	0.302585	0.32151	0.999984	0.24699	0.417037	0.947029	0.058451	0.846855	0.986578	5.81303	0.106693	0.820709	0.985615	-0.512889	0.27972	0.938627	0.105412	0.822824	0.999882	0.523402	0.270142	0.651056	-1.02514	0.0347908	0.456858	-0.362022	0.44361	0.888539	0.448012	0.344131
Mtr.13705.1.S1_at		Medtr1g105965.2 | pyruvate kinase family protein |	pyruvate kinase	6.98228	0.619618	0.000128427	0.072868	0.255024	0.0788581	0.916765	0.129342	0.362987	0.93964	0.139954	0.32556	0.890065	0.332561	0.0244128	0.830216	0.247827	0.087212	0.999984	0.0497322	0.724847	0.98218	0.260221	0.0732612	0.60929	6.58587	0.19615	0.342432	0.92773	-0.189055	0.359962	0.958452	-0.0587627	0.774837	0.999882	0.404228	0.055061	0.329379	-0.319185	0.126193	0.669087	0.14304	0.487458	0.90243	0.299234	0.150863
Mtr.31800.1.S1_at		Medtr1g008740.1 | NAC transcription factor-like pr	Protein CUP-SHAPED COTYLEDON 1 AltName: Full=NAC domain-containing protein 1;	3.00055	0.619094	0.000669596	0.175758	-0.13039	0.427878	0.990518	0.0265467	0.87108	0.994432	-0.0305982	0.851628	0.986104	0.0859069	0.600272	0.961961	-0.164654	0.318344	0.999984	-0.160275	0.33116	0.929563	-0.0257183	0.875067	0.989087	2.72338	0.0540021	0.645469	0.966057	0.256264	0.0341605	0.75652	-0.0311783	0.79033	0.999882	0.130026	0.271329	0.652121	0.180377	0.129938	0.672607	-0.137302	0.245867	0.82477	-0.138305	0.242498
Msa.2816.1.S1_at		Medtr7g090970.1 | glycerol-3-phosphate dehydrogena	NAD-dependent glycerol-3-phosphate dehydrogenase family protein	5.25991	0.618268	0.0305681	0.52482	0.137021	0.617836	0.997514	0.516485	0.067433	0.81636	0.128879	0.638789	0.959772	0.0621732	0.820591	0.986567	0.186949	0.496872	0.999984	-0.0417882	0.878819	0.994603	-0.316739	0.253278	0.825554	4.15359	-0.0796982	0.814232	0.985374	-0.206644	0.543255	0.97543	-0.263461	0.439052	0.999882	0.571318	0.0983466	0.427592	-0.45659	0.18351	0.728531	0.303634	0.373161	0.868526	-0.0395909	0.907052
Mtr.11672.1.S1_at		Medtr4g062520.1 | disease resistance-responsive, d	disease resistance-responsive family protein	9.84429	0.617614	0.0220924	0.492449	-0.143298	0.578652	0.996878	0.428295	0.104093	0.847136	-0.108921	0.672575	0.964469	0.512017	0.0543099	0.852144	-0.217674	0.400573	0.999984	0.165048	0.522775	0.962905	-0.0633431	0.805657	0.982821	9.09888	-0.0200426	0.977593	0.998382	-0.152271	0.831076	0.992758	0.232477	0.744767	0.999882	1.20085	0.0987668	0.428541	0.657753	0.359482	0.83876	2.6983	0.000524392	0.331275	0.338181	0.636085
Mtr.39110.1.S1_at		Medtr7g116520.1 | GDSL-like lipase/acylhydrolase |	Anter-specific proline-rich protein APG Flags: Precursor;	3.42981	0.61726	0.00198917	0.2627	0.0300389	0.869546	0.9999	0.0207741	0.909558	0.997424	-0.152434	0.407379	0.911643	0.533588	0.00639984	0.715638	0.178947	0.331849	0.999984	-0.0844889	0.644675	0.975565	0.145307	0.4294	0.907117	3.53383	0.219926	0.530923	0.950771	0.0505691	0.885142	0.99469	0.290053	0.409522	0.999882	0.700169	0.0514735	0.319153	0.574145	0.10726	0.640053	1.41633	0.000241261	0.291248	0.0805574	0.818041
Mtr.39445.1.S1_at		Medtr8g064530.1 | polygalacturonase non-catalytic	Probable polygalacturonase non-catalytic subunit JP650 AltName: Full=Aromatic-rich glycoprotein JP650; Flags: Precursor;	7.69478	0.615422	0.000739245	0.182691	0.115893	0.482155	0.993704	0.321201	0.0581986	0.808401	0.14821	0.370073	0.902419	0.28454	0.0911697	0.863054	0.0234783	0.886298	0.999984	-0.446103	0.0104686	0.377793	-0.101649	0.537182	0.935721	6.99561	0.186822	0.622506	0.964037	-0.442679	0.247044	0.929676	0.0532743	0.888183	0.999882	0.596763	0.121417	0.469223	-0.704431	0.069271	0.561926	0.41982	0.27185	0.831122	0.411142	0.281719
Mtr.4948.1.S1_at		Medtr1g054935.1 | white-brown-complex ABC transpor	White-brown complex homolog protein 23	4.90275	0.614453	0.0326327	0.52957	-0.349499	0.211681	0.960066	0.287128	0.302692	0.925819	-0.292619	0.293715	0.88216	0.274669	0.32377	0.922662	-0.15391	0.578061	0.999984	-0.0880825	0.74979	0.984578	-0.361622	0.196692	0.787185	3.85977	-0.0863236	0.683553	0.970898	-0.0867075	0.682225	0.986468	-0.14425	0.496672	0.999882	0.139469	0.510958	0.821246	0.0066116	0.975065	0.995294	0.315325	0.142032	0.775979	-0.280747	0.18976
Mtr.46047.1.S1_at		Medtr1g025980.1 | peroxidase family protein | HC |	peroxidase, putative	8.10299	0.612903	0.0402621	0.55071	0.0393591	0.891189	0.999902	0.292126	0.314257	0.928936	-0.138232	0.631553	0.958023	0.509881	0.0844303	0.861151	-0.118274	0.681416	0.999984	0.383837	0.188916	0.869907	-0.115604	0.688206	0.966149	7.59014	0.0535636	0.948526	0.996548	0.183294	0.82521	0.992609	0.546611	0.511284	0.999882	0.829989	0.320476	0.693829	0.109699	0.894824	0.983057	2.45912	0.00506886	0.583699	0.404529	0.626422
Mtr.8993.1.S1_at		Medtr8g107620.1 | purple acid phosphatase family p	purple acid phosphatase, putative	5.35406	0.611662	0.0365929	0.538247	-0.275087	0.332153	0.979156	0.213235	0.4507	0.957965	-0.243174	0.390425	0.90709	0.0956947	0.733958	0.97792	-0.254123	0.369732	0.999984	-0.177925	0.528485	0.963186	0.141965	0.614561	0.951426	5.27652	-0.326341	0.41714	0.936972	0.388829	0.33459	0.954198	0.321922	0.423418	0.999882	-0.330199	0.411705	0.759862	0.225749	0.573682	0.9148	-0.208869	0.602554	0.930517	0.197813	0.621827
Mtr.11846.1.S1_at		Medtr6g007090.1 | GDSL-like lipase/acylhydrolase |	Alpha-L-fucosidase 3 EC=3.2.1.51; AltName: Full=Alpha-L-fucoside fucohydrolase 3; AltName: Full=Alpha-1,2-fucosidase; Short=AtFXG1; Flags: Precursor;	4.0279	0.611244	0.0148288	0.455936	0.0370208	0.876252	0.9999	0.335049	0.165892	0.876217	0.271624	0.258568	0.866958	0.283368	0.239011	0.897103	0.331468	0.17031	0.999984	0.43117	0.0777566	0.743778	0.817678	0.00167965	0.0933142	3.03681	-0.119952	0.664081	0.969056	-0.278622	0.315871	0.949061	-0.266122	0.337776	0.999882	0.402134	0.150765	0.514188	-0.0906651	0.742581	0.95571	0.461903	0.100384	0.759249	-0.148946	0.589973
Mtr.31660.1.S1_at		Medtr8g104990.1 | salt stress response/antifungal	Cysteine-rich repeat secretory protein 60 Flags: Precursor;	6.46845	0.610307	0.000294071	0.125891	-0.0321476	0.829547	0.999604	0.275258	0.0732182	0.823832	-0.0367663	0.805542	0.980922	0.311346	0.0443298	0.850896	0.00778372	0.958413	0.999984	0.141342	0.347496	0.935509	0.0023646	0.987361	0.998785	6.29506	0.0751691	0.808916	0.984629	-0.0293857	0.924657	0.996484	0.0352571	0.909665	0.999882	0.661078	0.0389729	0.284907	-0.135548	0.663079	0.938705	0.707172	0.0278523	0.7269	0.34057	0.277022
Mtr.18605.1.S1_at		Medtr4g093940.1 | leguminosin group485 secreted pe	hypothetical protein predicted by Glimmer/Critica	4.11549	0.606428	0.0245264	0.503662	-0.13601	0.598389	0.99731	0.375579	0.152292	0.875256	-0.029382	0.909194	0.991062	0.0247151	0.923566	0.995423	-0.0269334	0.916731	0.999984	-0.30732	0.238667	0.894288	-0.263817	0.310202	0.859624	2.95503	-0.274411	0.29967	0.919071	-0.456607	0.0884502	0.835124	-0.409516	0.125057	0.999882	0.260195	0.32504	0.697675	-0.0490183	0.851956	0.976457	0.25447	0.335658	0.855916	0.0502784	0.848198
Mtr.18797.1.S1_at		Medtr6g078070.1 | Kunitz type trypsin inhibitor /	Miraculin Short=MIR; Flags: Precursor;	9.06491	0.605996	0.00388941	0.329541	0.206092	0.294054	0.977362	0.401723	0.0462905	0.784282	-0.118501	0.543652	0.94394	0.263194	0.182895	0.88272	0.0445256	0.818998	0.999984	-0.0836164	0.667756	0.976731	-0.0607893	0.754818	0.977474	8.43233	-0.190885	0.563869	0.953256	-0.633724	0.0610069	0.801335	-0.369574	0.266871	0.999882	0.867539	0.01195	0.171438	-0.618418	0.0672087	0.555716	0.442774	0.185068	0.795232	0.24361	0.462075
Mtr.44935.1.S1_at		Medtr7g021300.1 | disease resistance response/diri	disease resistance-responsive family protein	10.1872	0.605943	0.00986974	0.41138	-0.128438	0.562316	0.995941	0.308171	0.170363	0.878364	-0.130343	0.556569	0.94672	0.510398	0.0271428	0.831067	-0.230878	0.300815	0.999984	0.173692	0.434434	0.951337	-0.167455	0.450942	0.912828	9.36349	-0.217638	0.764358	0.979497	-0.281981	0.697854	0.987464	0.148617	0.837756	0.999882	0.912456	0.213514	0.591595	0.117341	0.87155	0.979361	2.24275	0.00361702	0.54186	0.445325	0.540444
Mtr.44265.1.S1_at		Medtr2g098420.1 | hypothetical protein | HC | chr2	expressed protein	5.02956	0.605579	0.00203181	0.265103	-0.284783	0.121195	0.936304	0.249356	0.172675	0.878989	-0.363966	0.0505552	0.688621	0.347461	0.0612058	0.852318	-0.39537	0.0347199	0.999984	-0.0160525	0.928876	0.996234	-0.154091	0.394585	0.895476	4.70736	0.149271	0.445729	0.942084	0.00943396	0.961406	0.99707	0.127753	0.513537	0.999882	0.111422	0.568523	0.850619	-0.116497	0.551124	0.9083	0.274027	0.165528	0.785535	0.271733	0.169004
Msa.942.1.S1_at		Medtr7g074570.1 | 2,3-bisphosphoglycerate-independ	2,3-biphosphoglycerate-independent phosphoglycerate mutase, putative / phosphoglyceromutase, putative	7.09801	0.605524	0.00117969	0.220394	0.12823	0.451448	0.993386	0.0647142	0.702865	0.984177	0.00700415	0.967026	0.996255	0.101558	0.550172	0.956082	0.307687	0.0774508	0.999984	0.0848658	0.617235	0.972692	-0.152746	0.370742	0.886093	7.36774	0.073282	0.828437	0.986197	0.0283828	0.933091	0.996885	-0.141684	0.675504	0.999882	0.187959	0.579024	0.856132	0.10723	0.75126	0.957608	0.244195	0.471683	0.898052	0.281325	0.407555
Msa.3135.1.S1_at		Medtr5g097280.1 | light-harvesting complex I chlor	Chlorophyll a-b binding protein 215, chloroplastic AltName: Full=LHCII type II CAB-215; Short=LHCP; Flags: Precursor;	11.7253	0.604831	0.0046847	0.350084	0.202377	0.313073	0.979156	-0.135783	0.496364	0.96109	0.0103732	0.958385	0.996106	-0.103569	0.603246	0.961976	0.145821	0.46536	0.999984	-0.0125555	0.949642	0.996753	0.0531004	0.78951	0.98136	10.2966	-0.0783502	0.783357	0.98142	0.00388799	0.989108	0.998916	0.280329	0.328234	0.999882	-0.137467	0.629896	0.878083	-0.125322	0.660359	0.938486	-0.0205587	0.942458	0.992118	0.282679	0.324249
Mtr.6541.1.S1_at		Medtr2g101830.1 | RHO guanyl-nucleotide exchange f	Rop guanine nucleotide exchange factor 1 Short=RopGEF1; AltName: Full=Kinase partner protein-like; Short=KPP-like;	6.5356	0.602751	0.00828603	0.402723	0.316396	0.147278	0.947386	0.513583	0.0222416	0.711722	0.570746	0.0119025	0.524898	0.879969	0.000279422	0.194914	0.555159	0.0141555	0.999984	0.444833	0.0452397	0.651837	1.36655	5.3679e-07	0.00014057	5.4029	0.516013	0.325996	0.925779	0.132517	0.79962	0.992346	0.320117	0.540629	0.999882	0.873418	0.100525	0.431462	0.0782743	0.88078	0.980781	1.27569	0.0187328	0.701657	-0.511938	0.329779
Mtr.9805.1.S1_at		Medtr8g011430.1 | lectin kinase family protein | H	Putative receptor protein kinase ZmPK1 EC=2.7.11.1; Flags: Precursor;	6.05525	0.602637	0.00891548	0.403872	0.0386166	0.858475	0.999604	-0.155234	0.475381	0.95859	0.211592	0.332479	0.891534	0.320217	0.146695	0.881174	0.298252	0.175399	0.999984	-0.0971837	0.654098	0.975565	-0.402521	0.0710224	0.60282	6.8409	-0.250565	0.295123	0.918743	-0.10494	0.659025	0.984493	-0.00695612	0.976634	0.999882	-0.203532	0.39386	0.74861	-0.0409087	0.863268	0.978216	-0.404767	0.0946978	0.757078	-0.0745646	0.753713
Mtr.28432.1.S1_at		Medtr3g464840.1 | LRR and NB-ARC domain disease re	hypothetical protein predicted by Glimmer/Critica	6.11739	0.602225	0.00122026	0.220551	0.271893	0.115855	0.933423	0.262972	0.127777	0.863765	-0.316205	0.0695142	0.724606	0.487848	0.00695042	0.726006	-0.0860967	0.611492	0.999984	0.0691326	0.68313	0.978306	0.114028	0.501856	0.926937	5.49704	0.15638	0.483738	0.946213	-0.323547	0.151844	0.891907	-0.0961588	0.666077	0.999882	0.445812	0.051149	0.317862	-0.104963	0.637688	0.932464	0.194406	0.384862	0.872055	0.118204	0.59603
Mtr.12393.1.S1_at		Medtr3g031650.3 | cinnamoyl-CoA reductase-like pro	Dihydroflavonol-4-reductase Short=DFR; EC=1.1.1.219; AltName: Full=Dihydrokaempferol 4-reductase;	10.0541	0.601994	0.0438682	0.557214	0.155278	0.590652	0.997021	0.268812	0.354216	0.937468	-0.00185274	0.994866	0.999675	0.303648	0.296338	0.916186	0.106447	0.711946	0.999984	-0.0116076	0.967844	0.997585	-0.091765	0.750171	0.977102	9.5438	-0.0987317	0.821194	0.985615	-0.393977	0.369661	0.958962	-0.134052	0.759018	0.999882	0.199906	0.647596	0.88523	-1.52889	0.00116914	0.127528	0.109258	0.802521	0.970004	0.264541	0.545686
Mtr.45455.1.S1_at		Medtr7g068920.1 | Pmr5/Cas1p GDSL/SGNH-like acyl-e	expressed protein	6.40141	0.601113	0.00382616	0.32663	-0.123112	0.524023	0.995298	0.496601	0.0145576	0.669212	-0.123466	0.522839	0.939521	0.568931	0.00583449	0.69543	-0.0488662	0.799745	0.999984	-0.016293	0.93256	0.996477	-0.16995	0.380645	0.889916	5.85891	0.135853	0.666882	0.969372	-0.387516	0.22373	0.92159	-0.174631	0.580383	0.999882	0.713748	0.0286071	0.24956	-0.234128	0.459348	0.877716	0.468494	0.143182	0.776017	0.137426	0.663271
Mtr.11230.1.S1_at		Medtr7g458880.1 | laccase/diphenol oxidase family	Laccase-17 EC=1.10.3.2; AltName: Full=Benzenediol:oxygen oxidoreductase 17; AltName: Full=Urishiol oxidase 17; AltName: Full=Diphenol oxidase 17; Flags: Precursor;	6.41235	0.600119	0.0440375	0.557492	0.537965	0.0691252	0.902763	0.418449	0.152706	0.875256	-0.140088	0.626542	0.957201	0.284005	0.327029	0.923416	-0.290396	0.316448	0.999984	-0.036867	0.897903	0.995436	0.0148386	0.958808	0.996936	6.06923	-0.0341946	0.942226	0.996548	-0.0137793	0.976701	0.997683	-0.459224	0.333565	0.999882	0.368382	0.436876	0.77635	-0.485521	0.306994	0.814512	0.752485	0.116989	0.770276	0.520795	0.273702
Mtr.43514.1.S1_at		Medtr4g128570.1 | xyloglucan endotransglucosylase/	xyloglucan:xyloglucosyl transferase, putative / xyloglucan endotransglycosylase, putative / endo-xyloglucan transferase, putative (XTR6)	3.7491	-0.345563	0.479433	0.891443	0.473337	0.334558	0.979247	1.67018	0.00170959	0.352304	0.672444	0.173956	0.824079	-0.486637	0.321382	0.921858	-0.45219	0.356254	0.999984	0.377707	0.439917	0.95188	-0.0642027	0.895013	0.990476	3.30904	1.32845	0.0205571	0.878855	0.36541	0.509433	0.972336	0.643638	0.248202	0.999882	-1.43731	0.0127479	0.175632	-1.10235	0.0519275	0.514241	-0.641393	0.249825	0.825939	-0.0307243	0.95563
Mtr.43353.1.S1_at		Medtr3g092630.1 | hypothetical protein | HC | chr3	hypothetical protein predicted by Glimmer/Critica	4.93291	-0.0981241	0.846126	0.976788	-0.200468	0.692068	0.997967	1.33465	0.0125934	0.656895	0.0455064	0.928268	0.993029	-0.204739	0.685872	0.97224	-0.832647	0.107542	0.999984	0.73446	0.153663	0.840645	-0.615211	0.229569	0.810601	4.83791	1.21967	0.0665902	0.878855	0.0539533	0.933778	0.996892	0.591369	0.365159	0.999882	-1.92736	0.00500961	0.123275	-0.917737	0.163235	0.711987	-0.611864	0.348971	0.859343	-0.792956	0.226736
Mtr.52180.1.S1_at		Medtr7g100100.1 | Cys2-His2 zinc finger transcript	Zinc finger protein 1 AltName: Full=WZF1;	6.90752	-0.190942	0.733136	0.954547	-0.447545	0.426337	0.990518	1.24442	0.0328006	0.748451	-0.190257	0.734054	0.971674	-0.471005	0.402779	0.934741	-1.13517	0.0500073	0.999984	0.670876	0.236331	0.89267	-0.720497	0.204298	0.79263	6.18068	0.850003	0.248749	0.90521	-1.0509	0.15586	0.894231	0.13698	0.851214	0.999882	-1.67572	0.026643	0.241508	-1.88146	0.0135895	0.327527	-0.253964	0.728177	0.956747	-0.603212	0.410912
Mtr.15839.1.S1_s_at		Medtr3g089070.1 | EF hand calcium-binding family p	Calcium-binding protein CML38 AltName: Full=Calmodulin-like protein 38;	6.79249	-0.379727	0.383708	0.854019	-0.254038	0.558589	0.995384	1.20122	0.00911699	0.607102	0.143941	0.739798	0.972147	-0.375996	0.388336	0.932871	-1.20674	0.00883758	0.999984	0.387397	0.374306	0.94077	-0.183726	0.671816	0.962436	5.41479	1.30852	0.0159472	0.878855	-0.024195	0.962961	0.99707	0.701574	0.183545	0.999882	-0.344698	0.509525	0.820474	-0.711101	0.177809	0.72427	-0.316745	0.544266	0.917004	-0.181618	0.727623
Mtr.9372.1.S1_at		Medtr4g094275.1 | chaperone DnaJ domain protein |	Chaperone protein dnaJ 20, chloroplastic Short=AtJ20; Short=AtDjC20; Flags: Precursor;	7.98936	-0.131247	0.725172	0.953177	-0.024101	0.948472	0.999956	1.09855	0.0059726	0.558182	0.0825388	0.82491	0.98292	-0.0795643	0.831118	0.988655	-0.918909	0.0190703	0.999984	0.701418	0.0679742	0.724488	0.691885	0.0715823	0.604192	7.11632	1.17671	0.0162989	0.878855	-0.243505	0.605231	0.979988	0.891277	0.0642778	0.999882	0.0989083	0.833447	0.953351	-0.303885	0.51932	0.898098	-0.126889	0.787377	0.968417	0.24173	0.607854
Mtr.23862.1.S1_x_at		Medtr3g009010.1 | glycoside hydrolase family 5 pro	Has a broad specificity for beta-1,3-linkages as well as beta-1,6-linkages, and also for other beta-glucosidic linked substrates, such as cellobiose.	8.14393	0.484996	0.324872	0.826871	0.733195	0.140936	0.947386	1.09147	0.03205	0.746971	0.021358	0.965118	0.996255	-0.298163	0.542854	0.955059	0.092734	0.849448	0.999984	0.557076	0.259431	0.903708	0.0383435	0.937424	0.995088	5.95074	1.19531	0.0650849	0.878855	-0.366212	0.563576	0.975996	0.345293	0.585968	0.999882	0.859825	0.179573	0.553134	-0.526307	0.407688	0.859325	0.545928	0.390602	0.873684	0.702145	0.271106
Mtr.33360.1.S1_at		Medtr8g078790.1 | DUF4228 domain protein | HC | ch	expressed protein	7.43073	0.239692	0.544964	0.909171	0.417931	0.294392	0.977399	1.05641	0.0115484	0.650426	0.451462	0.258126	0.866497	-0.0176134	0.964405	0.99829	-0.865373	0.0351782	0.999984	0.481297	0.228698	0.887692	0.404144	0.310305	0.859624	7.65562	0.497748	0.168561	0.888621	0.623202	0.0870236	0.832645	0.356867	0.320473	0.999882	0.345595	0.33579	0.705468	0.482033	0.182055	0.727519	0.44251	0.219668	0.811337	0.854776	0.0210299
Mtr.39551.1.S1_at		Medtr8g105140.1 | nudix hydrolase-like protein | H	Nudix hydrolase 18, mitochondrial Short=AtNUDT18; EC=3.6.1.-; Flags: Precursor;	3.58566	-0.168722	0.651266	0.936909	-0.0708421	0.849253	0.999604	1.05603	0.0078731	0.588351	-0.00609772	0.986943	0.998919	-0.36867	0.326606	0.923416	-0.262807	0.48253	0.999984	0.291291	0.43682	0.951521	-0.419705	0.26529	0.8336	3.17045	1.04734	0.0625295	0.878855	-0.208297	0.704527	0.987979	0.580229	0.294055	0.999882	-1.21369	0.0322545	0.262365	-1.21678	0.031845	0.445533	-0.794358	0.153566	0.781845	-0.341492	0.534826
Mtr.4722.1.S1_at		Medtr8g078790.1 | DUF4228 domain protein | HC | ch	hypothetical protein predicted by Glimmer/Critica	5.99191	0.230119	0.492914	0.894815	0.397633	0.23993	0.969402	1.02283	0.00447624	0.518516	0.304596	0.36559	0.901513	0.0305437	0.927185	0.995799	-0.710152	0.0407577	0.999984	0.39213	0.246339	0.899555	0.378589	0.262648	0.83103	5.86737	0.370908	0.271497	0.913731	0.291818	0.385435	0.960037	0.136734	0.683017	0.999882	0.265584	0.429172	0.771565	0.333597	0.321884	0.821037	0.201735	0.547408	0.917633	0.864688	0.013311
Mtr.4763.1.S1_at		Medtr1g087710.1 | DUF761 domain protein | HC | chr	hypothetical protein predicted by Glimmer/Critica	5.76773	-0.2798	0.565658	0.915792	-0.123013	0.800145	0.999604	1.02089	0.0428043	0.782316	-0.281831	0.562858	0.947938	-0.288328	0.553945	0.956541	-1.29908	0.0115936	0.999984	0.042764	0.929835	0.996477	-0.742593	0.133991	0.713903	4.3415	1.26523	0.0593193	0.878855	-0.0514766	0.937294	0.997055	1.19705	0.0736602	0.999882	1.73852	0.0111409	0.16765	-0.36218	0.580699	0.916524	0.586144	0.372997	0.868486	0.901177	0.173971
Mtr.7244.1.S1_at		Medtr3g009010.1 | glycoside hydrolase family 5 pro	hypothetical protein predicted by Glimmer/Critica	10.5847	0.114366	0.794273	0.967219	0.59355	0.182618	0.952414	1.01387	0.026918	0.731897	0.0447344	0.918716	0.991647	-0.386976	0.380585	0.931563	0.0974299	0.824169	0.999984	0.240159	0.584753	0.969247	0.052587	0.904514	0.991931	8.29427	1.00809	0.0859897	0.878855	-0.206242	0.720107	0.989588	0.392511	0.496292	0.999882	0.64359	0.267204	0.648029	-0.726932	0.2112	0.754607	0.308138	0.592819	0.928388	0.618289	0.28615
Mtr.12229.1.S1_at		Medtr2g436100.1 | RING-H2 zinc finger protein | HC	hypothetical protein predicted by Glimmer/Critica	7.63005	-0.105228	0.790606	0.966153	-0.120907	0.760346	0.999539	1.00357	0.0162057	0.683794	0.262126	0.509718	0.936926	-0.153076	0.699504	0.973363	-0.959138	0.0210271	0.999984	0.345568	0.386117	0.941988	0.0576338	0.884322	0.989443	7.63575	1.1477	0.0106893	0.878855	0.141135	0.742506	0.990589	0.754131	0.0853349	0.999882	-0.722117	0.0988881	0.428676	-0.433143	0.316364	0.818153	-0.0226028	0.958008	0.994636	-0.328698	0.445695
Mtr.13524.1.S1_at		Medtr7g116870.1 | lanatoside 15-O-acetylesterase |	Esterase EC=3.1.1.-; AltName: Full=Early nodule-specific protein homolog; AltName: Full=Latex allergen Hev b 13; AltName: Allergen=Hev b 13; Flags: Precursor;	4.7517	0.399948	0.0521142	0.570973	0.0112954	0.954743	0.999956	0.951283	4.36998e-05	0.0411975	0.183484	0.360181	0.899663	0.0429333	0.829279	0.988337	0.258554	0.200503	0.999984	0.253482	0.209223	0.879646	0.071362	0.720235	0.971435	4.69201	0.120776	0.671858	0.969964	0.267357	0.350735	0.956858	0.179756	0.52902	0.999882	-0.253652	0.37569	0.7357	-0.636894	0.0304854	0.44019	-0.246592	0.388981	0.873431	-0.026879	0.924803
Mtr.45355.1.S1_at		Medtr5g058470.1 | AP2 domain class transcription f	Ethylene-responsive transcription factor ERF014	4.13643	-0.143294	0.673436	0.941825	0.182364	0.592082	0.997141	0.930891	0.00985943	0.625845	0.605832	0.0824311	0.744236	-0.108806	0.748801	0.97987	-1.19773	0.00133164	0.731371	-0.183883	0.589019	0.97027	0.389173	0.257099	0.827331	3.68464	0.925884	0.0306965	0.878855	-0.0268116	0.948431	0.99707	0.763664	0.0717662	0.999882	0.504789	0.228059	0.607819	-0.438041	0.294366	0.810339	0.122845	0.767104	0.965697	1.09071	0.0118841
Mtr.18916.1.S1_at		Medtr3g108730.1 | 7-dehydrocholesterol reductase |	expressed protein	5.87114	-0.101667	0.701969	0.949482	-0.341158	0.205027	0.959068	0.921307	0.00154367	0.346495	-0.167615	0.529035	0.940746	-0.339204	0.20756	0.888256	-0.495414	0.0698934	0.999984	-0.192135	0.471052	0.957904	-0.158376	0.551841	0.93777	5.19528	0.05185	0.847334	0.988198	0.460412	0.0936496	0.838572	-1.00599	0.000597479	0.783611	0.389738	0.153605	0.517646	-0.262426	0.332912	0.826704	0.346632	0.20308	0.802781	0.138443	0.607789
Mtr.13852.1.S1_at		Medtr8g092580.1 | hypothetical protein | HC | chr8	hypothetical protein predicted by Glimmer/Critica	5.93896	-0.0646594	0.827369	0.972252	0.302969	0.311106	0.979156	0.890513	0.0051531	0.543748	-0.208412	0.483843	0.931238	-0.0194426	0.947697	0.997438	-0.265253	0.374167	0.999984	0.19223	0.518153	0.962747	-0.216785	0.466612	0.917939	4.83951	0.571955	0.109839	0.879912	0.192485	0.584568	0.978364	0.50744	0.154481	0.999882	1.57954	6.27024e-05	0.0151869	0.233499	0.507608	0.893519	0.0453887	0.897219	0.985618	0.15122	0.667297
Mtr.49578.1.S1_at		Medtr2g103440.1 | DUF761 domain protein | HC | chr	hypothetical protein predicted by Glimmer/Critica	6.16477	0.536736	0.2032	0.760415	-0.0206735	0.960338	0.999956	0.884009	0.0406221	0.779598	0.762079	0.0748378	0.735865	0.516244	0.220496	0.891235	0.229288	0.582276	0.999984	0.719517	0.0916065	0.764708	-0.157147	0.705774	0.969551	5.57025	-0.00914895	0.978067	0.998442	-0.442476	0.188967	0.909566	0.0338359	0.919017	0.999882	0.433926	0.197452	0.573787	-0.267404	0.423728	0.866169	-0.03455	0.917315	0.98885	0.420474	0.211386
Mtr.27662.1.S1_at		Medtr3g104750.1 | WRKY family transcription factor	Probable WRKY transcription factor 50 AltName: Full=WRKY DNA-binding protein 50;	4.86314	-0.0721566	0.814501	0.970789	-0.26875	0.385171	0.987791	0.875843	0.00758785	0.587226	0.19193	0.533795	0.941516	-0.168741	0.584052	0.960431	-0.619775	0.0513837	0.999984	-0.0694922	0.821227	0.990321	0.0615672	0.84131	0.986075	4.18564	0.289116	0.342764	0.92773	0.146657	0.628739	0.982242	0.259487	0.393921	0.999882	-0.0699054	0.817503	0.948327	0.173644	0.567256	0.913096	-0.699939	0.0256609	0.724611	-0.397776	0.194258
Mtr.39451.1.S1_at		Medtr3g028540.1 | transmembrane protein, putative	hypothetical protein predicted by Glimmer/Critica	7.82554	0.414106	0.319069	0.825201	-0.189859	0.645496	0.997868	0.857835	0.0446516	0.784282	-0.615692	0.142638	0.803688	0.255412	0.536628	0.954451	-0.706745	0.0943345	0.999984	0.822521	0.0535294	0.687393	0.0625835	0.879269	0.989151	7.49754	1.04767	0.0447546	0.878855	-0.0739386	0.884154	0.99469	0.430376	0.398661	0.999882	1.44259	0.00694365	0.138731	0.0555141	0.912881	0.985142	1.24349	0.0184606	0.701657	0.716019	0.163885
Mtr.10928.1.S1_s_at		Medtr6g008900.1 | CAZy family GT8 glycosyltransfer	glycosyl transferase family 8 protein	7.98173	-0.0619357	0.879913	0.982521	0.00551713	0.98926	0.999956	0.84933	0.0456414	0.784282	-0.0491385	0.904584	0.990798	-0.103081	0.801539	0.984485	-1.0883	0.012157	0.999984	0.352596	0.392742	0.942534	-0.66316	0.113663	0.689533	7.28498	1.10202	0.0158755	0.878855	-0.398443	0.366242	0.958919	0.491763	0.266196	0.999882	-0.358778	0.415379	0.762065	-0.840906	0.0613383	0.541143	-0.112464	0.79766	0.969368	0.084021	0.848074
Mtr.19871.1.S1_at		Medtr8g078270.1 | EF hand calcium-binding family p	Probable calcium-binding protein CML41 AltName: Full=Calmodulin-like protein 41;	4.99832	0.219776	0.576178	0.918397	-0.296362	0.452017	0.993386	0.832503	0.0409022	0.779598	-0.610168	0.127495	0.791695	0.0900267	0.818476	0.986283	-0.812648	0.0455961	0.999984	-0.144705	0.712408	0.981095	0.842372	0.0387336	0.481737	4.05245	0.634365	0.128014	0.880976	0.165768	0.686369	0.986468	0.808942	0.0546122	0.999882	0.817303	0.0522819	0.321882	-0.185127	0.652123	0.935981	0.0146674	0.971467	0.996519	0.379048	0.358146
Mtr.26629.1.S1_at		no hit below tool-cutoff	CCR4-NOT transcription complex subunit 8 AltName: Full=CCR4-associated factor 8; AltName: Full=CAF1-like protein; AltName: Full=CALIFp; AltName: Full=CAF2;	9.10531	-0.349238	0.312902	0.822163	-0.327802	0.343014	0.980259	0.831168	0.0209302	0.702388	0.00150076	0.996508	0.999721	-0.296402	0.390537	0.932871	-1.10359	0.0029932	0.897862	0.497959	0.153928	0.8409	-0.875997	0.0154417	0.330707	8.76227	0.622302	0.208016	0.89588	-0.271728	0.579087	0.977431	0.269045	0.582825	0.999882	-1.36173	0.00804574	0.146744	-1.23566	0.0153209	0.342713	-0.749902	0.1311	0.771986	-0.500348	0.309512
Mtr.43513.1.S1_at		Medtr4g128570.1 | xyloglucan endotransglucosylase/	MERI-5 protein (MERI-5) (MERI5B) / endo-xyloglucan transferase / xyloglucan endo-1,4-beta-D-glucanase (SEN4)	7.94652	-0.166993	0.592512	0.922868	-0.014666	0.962415	0.999956	0.828713	0.0119394	0.652795	0.269084	0.390388	0.90709	-0.452597	0.153335	0.88272	-0.553224	0.0835844	0.999984	0.0531676	0.864388	0.992919	0.861048	0.00928933	0.259331	7.81115	0.830703	0.0288399	0.878855	0.203282	0.580903	0.977757	0.423212	0.253738	0.999882	-0.529116	0.155678	0.520409	-0.240084	0.514747	0.895854	-0.138818	0.705858	0.952273	0.156701	0.670157
Mtr.11385.1.S1_at		Medtr5g064640.1 | hypothetical protein | HC | chr5	hypothetical protein predicted by Glimmer/Critica	6.45437	-0.016068	0.96191	0.994741	0.0429524	0.89843	0.999902	0.815751	0.0208899	0.701806	0.0973047	0.772585	0.97671	-0.251771	0.456505	0.942777	-0.586655	0.0893382	0.999984	0.277863	0.411702	0.94533	0.347336	0.306437	0.857377	5.93965	0.898526	0.0275047	0.878855	-0.0390489	0.921027	0.996473	0.577897	0.148208	0.999882	0.0861509	0.826909	0.951361	-0.169993	0.666426	0.939349	-0.468409	0.238883	0.821216	0.308163	0.43591
Mtr.25812.1.S1_at		Medtr8g019260.1 | ankyrin repeat protein | LC | ch	hypothetical protein predicted by Glimmer/Critica	7.2259	0.188719	0.596261	0.92337	-0.389547	0.278008	0.975261	0.815199	0.0280834	0.736172	-0.499896	0.166696	0.819079	-0.258917	0.468296	0.945821	-0.664712	0.0693887	0.999984	0.107875	0.761626	0.984705	0.957629	0.0110479	0.285411	5.4355	0.482799	0.27032	0.913235	-0.0151451	0.972179	0.997681	0.757147	0.0876278	0.999882	2.37442	3.14811e-06	0.00160758	0.436638	0.318055	0.819312	0.29313	0.501032	0.90583	0.12308	0.776976
Mtr.13273.1.S1_at		Medtr3g072610.1 | AP2 domain class transcription f	Ethylene-responsive transcription factor ERF014	6.59861	-0.446318	0.223994	0.773897	0.439461	0.231007	0.968073	0.810577	0.0318389	0.746971	0.429765	0.241202	0.859246	-0.453546	0.216777	0.891235	-1.44912	0.000373789	0.572626	-0.559148	0.13046	0.817667	-1.17119	0.00287745	0.133175	5.64392	0.538171	0.373868	0.932394	0.098851	0.869563	0.99429	0.441064	0.46532	0.999882	0.297942	0.621167	0.874446	-1.0247	0.0950217	0.616796	-0.240346	0.689967	0.949819	0.563736	0.351856
Mtr.35650.1.S1_at		Medtr8g466250.1 | calcium-binding EF-hand protein	calcium-binding protein, putative	8.14708	-0.210786	0.533307	0.906701	0.183567	0.587148	0.996878	0.78392	0.0262139	0.730094	0.073345	0.827874	0.983062	-0.171102	0.612662	0.962951	-0.645783	0.0633762	0.999984	-0.140442	0.677506	0.977873	0.894966	0.0121866	0.301241	7.33566	1.04804	0.0145912	0.878855	0.213229	0.604859	0.979988	1.10027	0.0106546	0.975921	0.688293	0.100612	0.431629	-0.374234	0.365665	0.840494	-0.353283	0.392823	0.873684	0.0836637	0.838867
Mtr.46435.1.S1_at		Medtr8g088330.1 | transmembrane protein, putative	hypothetical protein predicted by Glimmer/Critica	7.41514	0.384345	0.0571073	0.582383	0.322351	0.107271	0.930459	0.783358	0.00036812	0.173521	0.425599	0.0364251	0.645825	-0.224467	0.256444	0.904158	0.356072	0.0766687	0.999984	0.488084	0.0176967	0.474749	0.908088	6.36047e-05	0.00777957	6.92671	0.225141	0.550255	0.951258	-0.101817	0.786628	0.991754	-0.0621039	0.868815	0.999882	-0.0138113	0.970694	0.992021	-1.16261	0.00360201	0.200658	0.0200686	0.957428	0.994479	-0.109242	0.771502
Mtr.27948.1.S1_at		Medtr2g084020.1 | lignin biosynthetic peroxidase |	peroxidase, putative	3.43256	0.307909	0.0944238	0.648329	0.0743693	0.679139	0.997967	0.783033	0.000138908	0.0967273	0.141521	0.433034	0.919939	0.253019	0.16595	0.88272	0.0213911	0.905162	0.999984	0.518675	0.00687409	0.307243	0.68242	0.000641675	0.0471153	3.70744	0.408199	0.165436	0.888621	-0.467697	0.113496	0.862006	0.00914703	0.974868	0.999882	1.8433	2.04931e-07	0.000165233	1.04761	0.000862855	0.111314	0.685787	0.0227971	0.715111	0.110569	0.703624
Mtr.16859.1.S1_at		Medtr2g081580.1 | calcium-binding EF-hand protein	calcium-binding protein, putative	9.81899	-0.177665	0.589422	0.922458	0.037773	0.908426	0.999902	0.781934	0.023062	0.715703	0.350327	0.290829	0.881532	-0.23478	0.476595	0.946866	-0.876679	0.0117363	0.999984	0.233196	0.479548	0.958401	0.305419	0.355964	0.879943	9.13522	1.13739	0.00545229	0.87579	0.00908199	0.981295	0.99791	0.790953	0.0470571	0.999882	-0.053318	0.890538	0.970261	-0.791018	0.0470399	0.497327	-0.200287	0.605796	0.931313	0.0937008	0.808941
Mtr.37527.1.S1_at		Medtr4g075690.1 | multi-copper oxidase-like protei	L-ascorbate oxidase homolog EC=1.10.3.-; Flags: Precursor;	9.6647	0.115539	0.742853	0.956178	-0.0357294	0.919119	0.999902	0.775075	0.0343867	0.755542	-0.416215	0.242566	0.859347	-0.0837814	0.811873	0.985892	-0.558596	0.120286	0.999984	-0.0331744	0.924884	0.996064	-0.267239	0.449831	0.912195	9.65013	0.561878	0.328362	0.925779	0.201755	0.724077	0.989588	-0.17728	0.756369	0.999882	1.88376	0.00205464	0.087396	1.14718	0.0505267	0.509742	1.48743	0.0126856	0.678098	0.717587	0.213828
Mtr.43514.1.S1_s_at		Medtr4g128570.1 | xyloglucan endotransglucosylase/	xyloglucan:xyloglucosyl transferase, putative / xyloglucan endotransglycosylase, putative / endo-xyloglucan transferase, putative (XTR6)	6.71927	-0.218394	0.510591	0.899921	0.120447	0.715987	0.998876	0.764586	0.0269695	0.731897	0.379354	0.256758	0.865753	-0.515452	0.126887	0.872992	-0.56812	0.0938914	0.999984	0.0330276	0.920445	0.996064	0.752647	0.0292417	0.434063	6.78351	0.531831	0.192594	0.893686	0.140524	0.727758	0.989597	0.257686	0.524078	0.999882	-0.598222	0.143993	0.505448	-0.0833741	0.836284	0.974259	-0.145467	0.718598	0.954932	0.085962	0.83128
Mtr.18037.1.S1_at		Medtr4g116480.1 | E3 ubiquitin-protein ligase RING	hypothetical protein predicted by Glimmer/Critica	8.85235	-0.435276	0.177921	0.739876	-0.119923	0.706332	0.998876	0.760594	0.0224718	0.711722	0.437235	0.176038	0.825486	-0.554591	0.0891612	0.863054	-0.756162	0.0231982	0.999984	0.0912223	0.774293	0.985477	0.596171	0.068721	0.59534	8.09421	0.898358	0.00775274	0.878855	0.201562	0.530929	0.973864	0.671303	0.0421124	0.999882	-0.23119	0.472713	0.799367	-0.42981	0.185694	0.73017	-0.680809	0.039441	0.74133	-0.148308	0.644355
Mtr.12229.1.S1_s_at		Medtr2g436100.1 | RING-H2 zinc finger protein | HC	hypothetical protein predicted by Glimmer/Critica	6.58663	-0.218121	0.502971	0.898614	0.0469803	0.88485	0.9999	0.750548	0.0268581	0.731897	0.405114	0.217893	0.847552	-0.196125	0.546686	0.955612	-0.943895	0.00652563	0.999984	0.2848	0.383131	0.941892	0.14501	0.655378	0.959599	6.62251	0.89226	0.0359288	0.878855	-0.126892	0.758423	0.991137	0.61482	0.141917	0.999882	-0.64722	0.122681	0.471621	-0.257194	0.533882	0.903513	0.104152	0.800662	0.969841	-0.332787	0.421701
Mtr.12424.1.S1_at		Medtr7g093850.1 | disease resistance response prot	disease resistance-responsive family protein	9.34939	0.108442	0.754098	0.958149	0.114435	0.741009	0.998876	0.748956	0.0373429	0.76906	0.116386	0.736764	0.971888	0.364513	0.296673	0.916217	-0.410069	0.241581	0.999984	0.591128	0.0955627	0.770512	0.562696	0.111793	0.68697	9.27264	0.683869	0.0627605	0.878855	0.0391529	0.913072	0.995815	0.483061	0.183412	0.999882	0.329749	0.360663	0.72466	-0.0112544	0.974965	0.995252	0.282115	0.433464	0.886281	0.0985769	0.783526
Mtr.43659.1.S1_at		Medtr3g462330.1 | RNA-binding (RRM/RBD/RNP motif)	Uncharacterized RNA-binding protein C25G10.01	5.82617	0.0463846	0.848185	0.976871	-0.341802	0.16546	0.952022	0.747514	0.00419557	0.503931	0.153118	0.528757	0.940609	-0.280508	0.252398	0.902739	-0.533509	0.034417	0.999984	0.0511621	0.83278	0.990668	-0.444484	0.0745596	0.611874	5.56948	0.0156237	0.946208	0.996548	0.631279	0.00936507	0.599707	-0.842393	0.000792658	0.783611	-0.0389815	0.866341	0.963151	0.0848723	0.714233	0.949965	0.154323	0.506442	0.908002	0.454384	0.055843
Mtr.9669.1.S1_at		Medtr4g022290.1 | HXXXD-type acyl-transferase fami	Uncharacterized acetyltransferase At3g50280 EC=2.3.1.-;	5.00687	0.424068	0.266495	0.796677	0.209337	0.580188	0.996878	0.74299	0.0567756	0.808401	-0.283394	0.455007	0.925609	0.792621	0.0430058	0.850769	-0.116185	0.758413	0.999984	0.0364666	0.923038	0.996064	0.190333	0.614868	0.951426	3.84594	0.422114	0.0167146	0.878855	0.121241	0.475697	0.970548	0.234964	0.170989	0.999882	0.258228	0.133465	0.489786	-0.0831617	0.624029	0.928069	0.161801	0.342503	0.857843	0.530636	0.00323235
Mtr.16848.1.S1_at		Medtr5g087760.1 | late embryogenesis abundant hydr	hypothetical protein	6.06299	-0.0918659	0.710484	0.951304	-0.201297	0.418156	0.989485	0.74058	0.00526495	0.548683	0.311479	0.21394	0.845612	-0.153543	0.535873	0.954451	-0.560223	0.0298784	0.999984	0.142682	0.564923	0.966392	0.197389	0.427147	0.905784	5.59352	0.316733	0.275796	0.914082	0.228412	0.430084	0.965692	0.179013	0.53563	0.999882	0.549056	0.0630111	0.350571	0.140478	0.626546	0.928737	0.611471	0.0395005	0.74133	0.249928	0.388338
Mtr.49179.1.S1_at		Medtr7g092270.1 | hypothetical protein | HC | chr7	expressed protein	3.9043	0.525901	0.0457912	0.55952	0.0560295	0.825472	0.999604	0.735816	0.00674065	0.562869	0.384209	0.138038	0.799946	0.585763	0.0273298	0.831067	0.185605	0.467017	0.999984	0.171218	0.501945	0.960238	0.130537	0.608116	0.950339	3.28044	0.511873	0.0146154	0.878855	-0.374059	0.0689794	0.812176	-0.0736824	0.71412	0.999882	-0.0490283	0.807321	0.944677	0.031942	0.873726	0.979691	0.0743648	0.711595	0.953602	0.209416	0.300974
Mtr.28081.1.S1_at		Medtr5g058870.1 | photosynthetic electron transfer	hypothetical protein predicted by Glimmer/Critica	4.84597	0.329116	0.230895	0.778161	0.326913	0.233954	0.968075	0.731799	0.0109586	0.643489	0.361035	0.189892	0.832371	0.0343455	0.899235	0.99332	0.0265897	0.921901	0.999984	0.477936	0.0861294	0.753869	-0.367484	0.182338	0.77364	4.57907	0.192047	0.479053	0.946213	0.372972	0.173312	0.901939	-0.137543	0.611589	0.999882	-0.228395	0.400582	0.752598	0.172873	0.523746	0.899554	0.158296	0.559162	0.921222	0.593729	0.0334315
Mtr.1952.1.S1_at		Medtr8g021237.1 | hypothetical protein | HC | chr8	hypothetical protein	3.77108	0.408014	0.111934	0.674046	0.46801	0.0701609	0.904172	0.730721	0.0064927	0.559578	0.229821	0.36325	0.900454	0.472349	0.067745	0.856025	0.203327	0.420438	0.999984	-0.0302776	0.903964	0.995436	0.222566	0.378378	0.889176	3.72073	0.0876298	0.773895	0.980443	0.0536458	0.860345	0.993894	0.0822909	0.787315	0.999882	0.194494	0.524655	0.827776	-0.0436936	0.886048	0.98165	-0.176955	0.562522	0.922043	0.0632109	0.835786
Mtr.16223.1.S1_at		Medtr4g021260.1 | Avr9/Cf-9 rapidly elicited prote	expressed protein	6.73715	0.390795	0.280084	0.805992	-0.0725097	0.839569	0.999604	0.73042	0.0488656	0.788204	0.153815	0.667997	0.963749	-0.290966	0.41913	0.937751	-0.125829	0.725549	0.999984	-0.0657636	0.85431	0.992184	0.438337	0.226918	0.808388	6.00838	0.182901	0.710118	0.974444	0.0177318	0.971227	0.997585	-0.566772	0.253284	0.999882	0.532318	0.282775	0.662886	-0.731361	0.142804	0.688268	0.90804	0.071048	0.750195	-0.199058	0.685875
Mtr.20272.1.S1_s_at		Medtr8g014930.1 | LRR receptor-like kinase | LC |	Senescence-induced receptor-like serine/threonine-protein kinase AltName: Full=FLG22-induced receptor-like kinase 1; Flags: Precursor;	4.49161	0.254021	0.291412	0.811284	-0.0515907	0.82873	0.999604	0.723289	0.00478472	0.533087	0.703988	0.0058632	0.452533	0.313217	0.195555	0.882899	0.144606	0.54542	0.999984	0.417467	0.0880217	0.757811	-0.237599	0.323133	0.864964	4.03677	0.19846	0.400534	0.935559	0.432587	0.0718722	0.814233	0.311411	0.190267	0.999882	-0.537087	0.0271906	0.243656	-0.0736992	0.753885	0.958292	0.0755956	0.747773	0.960896	0.129411	0.5825
Mtr.38471.1.S1_at		Medtr1g103050.1 | zinc finger, C3HC4 type (RING fi	zinc finger (C3HC4-type RING finger) family protein	4.89277	0.399996	0.25679	0.79149	0.221883	0.52604	0.995364	0.718167	0.0468757	0.784282	-0.329432	0.34856	0.895692	0.547051	0.124548	0.871072	-0.0358799	0.918049	0.999984	0.138009	0.692658	0.979242	0.0650347	0.852085	0.986791	4.55358	-0.102151	0.828943	0.986197	0.0228894	0.961375	0.99707	0.307196	0.516956	0.999882	-1.01982	0.0364419	0.276626	0.364388	0.442617	0.872581	-0.983987	0.043117	0.74133	0.38405	0.418606
Mtr.42240.1.S1_at		Medtr5g041310.1 | zinc finger, C3HC4 type (RING fi	E3 ubiquitin-protein ligase CIP8 EC=6.3.2.-; AltName: Full=COP1-interacting protein 8;	5.17094	0.297756	0.280749	0.806423	0.161854	0.55477	0.995364	0.712483	0.0136036	0.665284	-0.324246	0.241048	0.859116	-0.166709	0.543034	0.955059	-0.713464	0.0134881	0.999984	-0.0667354	0.807108	0.988767	-0.414581	0.136834	0.719364	4.75321	-0.153759	0.630986	0.964095	0.44664	0.167896	0.899148	-1.08443	0.00158201	0.901697	1.19143	0.000611786	0.0565179	0.0532964	0.867579	0.978805	0.100342	0.753706	0.96216	0.114067	0.721389
Mtr.3615.1.S1_at		no hit below tool-cutoff	hypothetical protein predicted by Glimmer/Critica	3.71001	-0.147921	0.585362	0.921425	0.255499	0.348528	0.982187	0.709515	0.0131029	0.661927	0.489697	0.0782378	0.740029	0.0952796	0.724866	0.977025	0.146698	0.588449	0.999984	-0.308983	0.258626	0.902843	0.0148187	0.956298	0.996784	3.19784	-0.520981	0.0833068	0.878855	-0.0998295	0.734863	0.989792	-0.136331	0.643958	0.999882	-0.409458	0.170094	0.540788	0.401241	0.178605	0.724855	-0.304865	0.30422	0.843085	0.0518486	0.860297
Mtr.42353.1.S1_at		Medtr7g115360.1 | hypothetical protein | HC | chr7	hypothetical protein predicted by Glimmer/Critica	8.19681	0.154599	0.573784	0.917786	-0.173842	0.527366	0.995364	0.708179	0.0144054	0.668726	-0.037185	0.892095	0.989485	-0.0771782	0.778404	0.983061	-0.734991	0.0114081	0.999984	0.538379	0.0572651	0.700136	-0.0721487	0.792485	0.981443	7.52073	0.457926	0.244912	0.904722	-0.370567	0.345157	0.954733	0.223907	0.566872	0.999882	1.0537	0.0099762	0.160564	1.00241	0.0138358	0.328744	0.0196559	0.959814	0.994775	-0.156361	0.688877
Mtr.40041.1.S1_at		Medtr4g029620.1 | extensin-like repeat protein | H	Cyclin-B1-2 AltName: Full=G2/mitotic-specific cyclin-B1-2; Short=CycB1;2;	10.8057	0.401643	0.00924438	0.407831	0.22081	0.135712	0.945103	0.705734	3.4498e-05	0.0346552	0.0489266	0.736173	0.971888	0.358715	0.0186912	0.824677	0.135449	0.354162	0.999984	-0.183149	0.213108	0.880366	0.908889	7.29242e-07	0.000178746	9.84548	-0.0347854	0.914919	0.994372	-0.121133	0.710111	0.988541	-0.0607085	0.852113	0.999882	0.542067	0.102265	0.434119	-0.52166	0.115353	0.653803	0.131214	0.687263	0.949371	0.0247303	0.939453
Mtr.42941.1.S1_at		Medtr4g092110.1 | (2R)-phospho-3-sulfolactate synt	hypothetical protein	7.28696	0.0659628	0.724756	0.953175	-0.462369	0.0187731	0.795081	0.703777	0.000715544	0.250555	0.166464	0.377035	0.903827	-0.0523036	0.780006	0.983219	-0.449263	0.0220602	0.999984	-0.155696	0.408268	0.944456	-0.0450664	0.809782	0.983594	6.23345	-0.311094	0.0687947	0.878855	0.42119	0.0155453	0.667369	-0.213461	0.206268	0.999882	-0.0575175	0.730758	0.917417	-0.298981	0.079787	0.586655	-0.224534	0.18421	0.794574	-0.283422	0.0960562
Mtr.28790.1.S1_at		Medtr3g112530.1 | C4-dicarboxylate transporter/mal	C4-dicarboxylate transporter/malic acid transport family protein	5.7708	-0.0400517	0.872377	0.981269	0.154395	0.537047	0.995364	0.701835	0.008243	0.596258	0.767654	0.00426502	0.408362	-0.0379913	0.878888	0.991925	-0.119125	0.633414	0.999984	0.399812	0.116694	0.805467	1.00063	0.000360342	0.0299668	5.12291	-0.746037	0.0722308	0.878855	0.0897003	0.825054	0.992609	-0.512805	0.211177	0.999882	-0.0443512	0.912946	0.976725	0.567083	0.16778	0.717563	0.416873	0.307643	0.843822	-0.214133	0.598301
Mtr.37778.1.S1_at		Medtr1g048610.1 | ethylene response factor | HC |	Ethylene-responsive transcription factor ERF104	10.1417	-0.258844	0.400274	0.86228	0.0465093	0.879136	0.9999	0.701271	0.0281416	0.736172	0.264516	0.390161	0.90709	-0.283816	0.35699	0.930338	-0.778957	0.0157022	0.999984	0.264126	0.390852	0.942169	0.0807238	0.791918	0.981443	9.78789	0.828041	0.025547	0.878855	-0.000401184	0.999106	0.99975	0.464318	0.199755	0.999882	-0.614937	0.0921919	0.416925	-0.807879	0.0290976	0.433505	-0.316586	0.37905	0.869911	-0.252287	0.482447
Mtr.39724.1.S1_at		Medtr8g080570.1 | rubber elongation factor protein	REF/SRPP-like protein At1g67360	6.11938	0.206059	0.474011	0.888771	-0.373593	0.198842	0.95691	0.699379	0.0201052	0.694688	0.395007	0.175037	0.825225	0.37917	0.192414	0.882899	-0.278279	0.335394	0.999984	0.103926	0.717104	0.981189	-0.0956742	0.738664	0.975313	5.63826	0.161743	0.519314	0.94984	-0.293979	0.244607	0.929347	0.0495807	0.843001	0.999882	0.168271	0.502698	0.816718	0.346415	0.171895	0.721053	0.0677317	0.786777	0.968217	0.121209	0.628724
Msa.2982.1.S1_at		Medtr3g089070.1 | EF hand calcium-binding family p	Calcium-binding protein CML38 AltName: Full=Calmodulin-like protein 38;	3.2028	0.0170018	0.928739	0.98901	-0.107398	0.573188	0.99639	0.6976	0.000913872	0.279476	-0.012081	0.949329	0.995039	-0.351206	0.0727169	0.857243	-0.555699	0.00631817	0.999984	0.367137	0.0613154	0.708447	-0.28144	0.146314	0.730365	2.84126	0.636886	0.00297841	0.87579	-0.102163	0.612524	0.981029	0.338309	0.0992817	0.999882	-0.0413572	0.837308	0.954087	-0.0276396	0.890831	0.982444	-0.0793148	0.69396	0.950732	0.168575	0.404757
Mtr.43130.1.S1_at		Medtr2g089140.1 | xyloglucan endotransglucosylase/	hypothetical protein predicted by Glimmer/Critica	4.00975	0.000850351	0.996844	0.999501	0.329818	0.132787	0.944668	0.697239	0.00280729	0.431526	-0.00245288	0.990897	0.999402	0.343464	0.118098	0.86893	-0.111494	0.604914	0.999984	-0.244648	0.260558	0.903708	-0.278949	0.201053	0.790503	3.74096	0.463805	0.104648	0.879912	0.479384	0.0939001	0.838655	0.350599	0.216361	0.999882	0.218038	0.439005	0.777445	-0.0513343	0.854859	0.976993	0.189502	0.50077	0.905748	0.279996	0.321633
Mtr.40073.1.S1_at		Medtr2g042900.2 | jasmonate zim-domain protein | H	hypothetical protein predicted by Glimmer/Critica	7.04024	-0.22808	0.344002	0.83614	-0.157084	0.512812	0.994386	0.693179	0.0067083	0.562869	0.226097	0.348148	0.895692	-0.309235	0.20245	0.885845	-0.546854	0.0285337	0.999984	0.0903144	0.705991	0.980778	-0.314616	0.19493	0.786282	6.99979	1.00226	0.00946274	0.878855	0.0978417	0.790547	0.991891	0.233157	0.527731	0.999882	-0.38032	0.305206	0.682016	-0.109473	0.766362	0.960586	-0.0167855	0.963639	0.99548	-0.0282154	0.938919
Mtr.32899.1.S1_at		Medtr4g098480.1 | late embryogenesis abundant prot	hypothetical protein predicted by Glimmer/Critica	2.85753	-0.100956	0.736707	0.954868	0.127287	0.671816	0.997967	0.689267	0.0278594	0.735326	0.10242	0.733041	0.971412	0.10157	0.735168	0.978172	0.257874	0.393062	0.999984	-0.014796	0.960661	0.997262	-0.0789361	0.792561	0.981443	3.29037	-0.145895	0.737163	0.977053	0.400151	0.35976	0.958347	0.211582	0.626757	0.999882	-0.862367	0.05316	0.323965	0.725987	0.101004	0.628689	-0.743702	0.0932497	0.756069	0.166658	0.701509
Mtr.1647.1.S1_at		Medtr3g069290.1 | hypothetical protein | HC | chr3	hypothetical protein predicted by Glimmer/Critica	7.02756	0.255048	0.235712	0.780598	0.300165	0.164846	0.951168	0.688802	0.00280726	0.431526	-0.25105	0.242955	0.859399	0.264962	0.218449	0.891235	0.0701513	0.741424	0.999984	-0.175762	0.410774	0.944805	-0.0586273	0.782668	0.980704	6.24326	0.371622	0.196503	0.894829	-0.0621051	0.82718	0.992609	-0.0627041	0.825541	0.999882	1.29564	5.22145e-05	0.0131671	0.215472	0.450437	0.875917	0.350009	0.223206	0.813003	0.401963	0.163223
Msa.30.1.S1_at		Medtr4g058910.1 | GATA type zinc finger transcript	hypothetical protein predicted by Glimmer/Critica	3.20979	0.310058	0.0156956	0.45842	0.0904926	0.459371	0.993704	0.681204	4.53675e-06	0.00631825	-0.0272271	0.823063	0.982389	0.276894	0.0293142	0.835706	-0.00213762	0.985987	0.999984	-0.0154755	0.898835	0.995436	0.0523134	0.667837	0.961471	3.44544	-0.0102092	0.946729	0.996548	-0.016819	0.912356	0.995519	0.0468877	0.759096	0.999882	-0.432716	0.00714731	0.140692	-0.365681	0.0211726	0.387982	-0.238388	0.124894	0.770376	0.147008	0.33908
Mtr.18380.1.S1_at		Medtr4g059790.1 | fasciclin-like arabinogalactan p	Fasciclin-like arabinogalactan protein 12 Flags: Precursor;	10.1247	0.403664	0.035315	0.534607	0.0144261	0.937596	0.999956	0.679226	0.000873878	0.273212	-0.207102	0.266296	0.870473	0.101977	0.580974	0.960176	-0.0195365	0.915565	0.999984	0.0437181	0.812536	0.989526	-0.103198	0.576478	0.944312	9.42273	-0.0144644	0.968227	0.997771	-0.532039	0.148782	0.887479	-0.365132	0.318028	0.999882	0.889924	0.0184645	0.206545	-0.947107	0.0125809	0.31883	0.109474	0.763197	0.964611	0.04077	0.910613
Mtr.45126.1.S1_at		Medtr6g038750.1 | unusual kinase, putative | HC |	Uncharacterized aarF domain-containing protein kinase At1g71810, chloroplastic EC=2.7.-.-; Flags: Precursor;	3.67065	0.433451	0.00774419	0.39678	0.0146963	0.923269	0.999902	0.678727	0.000109329	0.0797558	0.0373061	0.806931	0.981111	0.303187	0.0546078	0.852144	0.21653	0.163128	0.999984	0.0373631	0.806642	0.988767	-0.228038	0.142638	0.72676	3.27233	-0.0461459	0.737882	0.977053	0.065706	0.633981	0.982893	-0.152817	0.271439	0.999882	-0.0394704	0.774643	0.932347	-0.0146355	0.915412	0.98569	-0.0715329	0.604317	0.93072	0.0841096	0.542607
Mtr.4036.1.S1_at		Medtr3g465470.1 | tyrosine kinase family protein |	Receptor-like protein kinase HAIKU2 EC=2.7.11.1; Flags: Precursor;	6.48679	0.312907	0.257086	0.791616	0.0221896	0.935208	0.999956	0.674092	0.0188211	0.690246	0.155547	0.569861	0.94823	0.0842977	0.757634	0.981015	-0.0661438	0.808615	0.999984	-0.0491453	0.857146	0.992783	-0.107573	0.693889	0.966978	5.95536	-0.302195	0.322594	0.925203	-0.51412	0.0965597	0.842972	-0.512988	0.0972685	0.999882	0.307051	0.314985	0.689663	-0.316508	0.300524	0.812938	-0.0885513	0.77054	0.965744	-0.0534385	0.86023
Mtr.18040.1.S1_at		Medtr4g116530.1 | stress induced protein | HC | ch	expressed protein	6.76147	-0.554525	0.0927494	0.646611	-0.151192	0.638897	0.997815	0.664622	0.0461699	0.784282	0.0250548	0.9379	0.993757	-0.469364	0.151886	0.882259	-0.633276	0.0566801	0.999984	0.392755	0.227996	0.887459	-0.64605	0.052167	0.540346	6.83604	0.576027	0.254784	0.90712	0.0232185	0.963054	0.99707	0.591444	0.242518	0.999882	-1.32932	0.0112808	0.168155	-0.110567	0.825471	0.972204	-0.635024	0.210196	0.806302	-0.373382	0.458053
Mtr.18113.1.S1_at		Medtr3g099490.1 | hypothetical protein | HC | chr3	hypothetical protein predicted by Glimmer/Critica	4.90405	-0.716724	0.0233922	0.500743	-0.290076	0.340346	0.979252	0.662463	0.0349691	0.759598	-0.152402	0.614331	0.954638	-0.447374	0.145776	0.881174	-1.03764	0.00168655	0.779864	0.23493	0.438714	0.951797	0.431866	0.159737	0.747685	4.66936	0.684991	0.138938	0.880976	0.109775	0.809768	0.992609	0.603854	0.190576	0.999882	0.305021	0.504728	0.817829	-0.223614	0.624318	0.928201	-0.60799	0.187628	0.79713	-0.0222827	0.961013
Mtr.43704.1.S1_at		Medtr4g045990.1 | wound-responsive family protein	wound-responsive protein, putative	10.9459	0.229414	0.450422	0.880976	0.182694	0.547086	0.995364	0.659713	0.0360546	0.762456	0.22874	0.451741	0.924506	0.060697	0.840991	0.989621	-0.15892	0.600147	0.999984	0.237125	0.435502	0.951475	0.0886664	0.769556	0.979106	9.9479	0.526024	0.13088	0.880976	0.0766932	0.822964	0.992609	-0.417386	0.22794	0.999882	0.441715	0.202511	0.579675	-0.717188	0.0420785	0.481235	0.351516	0.308492	0.843822	0.483882	0.163627
Mtr.5685.1.S1_at		no hit below tool-cutoff	hypothetical protein predicted by Glimmer/Critica	5.94423	-0.321991	0.210776	0.765883	-0.550997	0.0368169	0.859118	0.657541	0.0141408	0.667715	-0.24821	0.331985	0.891053	-0.0448083	0.859849	0.990852	-0.627734	0.0186257	0.999984	-0.177232	0.486707	0.959064	-1.18019	6.22991e-05	0.00768121	5.92781	0.313754	0.635603	0.96464	-0.175312	0.790967	0.991891	-0.0121561	0.985329	0.999882	0.399234	0.546928	0.838902	1.3178	0.0522523	0.514943	-0.306508	0.643403	0.939152	-1.19326	0.0774379
Mtr.39306.1.S1_a_at		Medtr8g069925.1 | hypothetical protein | HC | chr8	Lysine-rich arabinogalactan protein 19 Short=Lys-rich AGP 19; Flags: Precursor;	7.28476	0.321187	0.245889	0.785587	0.00366622	0.989304	0.999956	0.656567	0.022057	0.711722	0.0706352	0.796298	0.979847	-0.0122988	0.964129	0.998233	-0.214693	0.434917	0.999984	0.225681	0.412045	0.945609	-0.00184146	0.994627	0.99939	6.54654	-0.466625	0.267959	0.912045	-0.715711	0.0929445	0.838572	-0.634262	0.134894	0.999882	0.281425	0.501737	0.816493	-0.519627	0.218286	0.760031	-0.0320962	0.938741	0.991751	0.352578	0.400852
Msa.1241.1.S1_at		Medtr4g128570.1 | xyloglucan endotransglucosylase/	MERI-5 protein (MERI-5) (MERI5B) / endo-xyloglucan transferase / xyloglucan endo-1,4-beta-D-glucanase (SEN4)	5.69392	-0.0828759	0.66285	0.938571	0.00845732	0.964453	0.999956	0.656436	0.00159786	0.347774	0.238262	0.215574	0.84632	-0.155355	0.415748	0.937645	-0.45558	0.0220653	0.999984	0.0787939	0.678453	0.977894	0.355484	0.0690322	0.596282	5.79994	0.295863	0.322921	0.925203	0.447031	0.138667	0.882054	0.29269	0.328068	0.999882	-0.541372	0.0749316	0.379768	-0.154506	0.603919	0.922879	-0.0876146	0.768336	0.965697	-0.113258	0.703494
Mtr.37312.1.S1_at		Medtr4g063710.1 | heat shock cognate 70 kDa protei	Heat shock cognate 70 kDa protein 2	9.06219	-0.15279	0.546557	0.90976	-0.18426	0.467809	0.993704	0.655758	0.0139949	0.666391	-0.784588	0.00398703	0.397264	-0.590717	0.0254129	0.830656	-0.21684	0.393721	0.999984	-0.0147243	0.953517	0.996753	-0.128408	0.612019	0.951285	7.37708	-0.191724	0.55512	0.952191	0.458448	0.162934	0.896901	-0.893239	0.00868282	0.954461	1.14205	0.0010968	0.0714013	-0.0667012	0.836995	0.974344	0.249732	0.442873	0.888539	0.136596	0.673805
Mtr.18605.1.S1_x_at		Medtr4g093940.1 | leguminosin group485 secreted pe	hypothetical protein predicted by Glimmer/Critica	4.34544	0.54502	0.0660269	0.599762	-0.0202283	0.943927	0.999956	0.654444	0.0292749	0.740806	0.00448226	0.987565	0.998919	0.123019	0.669329	0.969977	0.00891115	0.975281	0.999984	-0.261185	0.367263	0.938536	-0.17378	0.546963	0.936837	3.10728	-0.364883	0.164603	0.888621	-0.278618	0.285911	0.939666	-0.451221	0.0878783	0.999882	0.197039	0.448643	0.783984	-0.353023	0.178391	0.724508	-0.0627429	0.808671	0.970538	-0.056578	0.827144
Mtr.43189.1.S1_at		Medtr7g093820.1 | disease resistance response prot	disease resistance-responsive family protein	5.95358	-0.0860339	0.789656	0.965986	-0.0280593	0.930631	0.999956	0.654108	0.049976	0.791752	-0.0863883	0.788811	0.978981	0.637835	0.0555568	0.852144	-0.13636	0.672737	0.999984	0.302081	0.352372	0.93678	-0.0374417	0.907532	0.991931	6.06308	-0.152198	0.653427	0.967522	0.0356419	0.916146	0.995944	0.159361	0.638301	0.999882	0.710118	0.0416218	0.292128	0.642658	0.0638578	0.547054	-0.0951855	0.77867	0.967037	0.270297	0.426606
Mtr.42288.1.S1_at		Medtr3g083810.1 | purple acid phosphatase superfam	Iron(III)-zinc(II) purple acid phosphatase 12 Short=PAP; EC=3.1.3.2; Flags: Precursor;	7.93658	0.384176	0.0258869	0.506387	-0.140695	0.396441	0.987942	0.651398	0.000427507	0.185793	-0.133524	0.420658	0.91547	0.35797	0.0368421	0.84845	-0.0666808	0.686284	0.999984	0.137713	0.406403	0.944297	0.0435487	0.791775	0.981443	7.16558	0.385243	0.246647	0.90521	-0.0561295	0.864727	0.993902	0.018131	0.956107	0.999882	0.641407	0.0576617	0.33722	-0.433729	0.193216	0.736585	0.669304	0.0480928	0.74133	0.217188	0.510966
Mtr.27471.1.S1_at		Medtr7g015970.1 | alpha-1,4-glucan-protein synthas	UDP-glucose:protein transglucosylase	3.4669	0.111338	0.504999	0.898831	0.0480261	0.772972	0.999604	0.648411	0.000494404	0.203556	0.0357363	0.829972	0.983062	0.256555	0.130812	0.87615	0.339146	0.0490018	0.999984	-0.175129	0.29715	0.918913	0.068783	0.679714	0.964492	3.28665	0.279459	0.126084	0.880976	0.315429	0.0855934	0.831461	0.377631	0.0413002	0.999882	0.14282	0.428781	0.771383	0.098657	0.583794	0.917193	0.212825	0.240821	0.822348	0.235443	0.195374
Mtr.43486.1.S1_at		Medtr8g080980.1 | peptidyl-prolyl cis-trans isomer	peptidyl-prolyl cis-trans isomerase / FK506-binding protein (ROF1)	8.74331	-0.320102	0.0797926	0.628475	-0.403412	0.0296604	0.831646	0.645956	0.00100406	0.291773	-0.363134	0.0485456	0.684841	-0.414051	0.025934	0.831067	-0.327115	0.0737472	0.999984	0.176801	0.324067	0.928259	-0.290078	0.110678	0.684871	6.99078	-0.172898	0.495057	0.947902	0.593572	0.0234471	0.714269	-0.660983	0.0123137	0.979209	0.384657	0.133873	0.490295	-0.364569	0.154751	0.704001	0.244098	0.336968	0.856334	-0.0942703	0.709252
Mtr.16367.1.S1_at		Medtr0038s0080.1 | disease resistance protein (TIR	TMV resistance protein N	5.07175	0.271723	0.233938	0.779717	0.156653	0.488924	0.993704	0.641813	0.00762274	0.587528	0.491502	0.0361191	0.644346	0.110864	0.623575	0.964274	-0.0936263	0.678335	0.999984	0.167817	0.45877	0.955851	0.309558	0.176689	0.766468	3.38736	-0.258703	0.284963	0.916902	-0.64028	0.0108512	0.611733	-0.374544	0.124825	0.999882	0.983776	0.000206599	0.0326878	0.102182	0.670698	0.939815	0.411112	0.0931211	0.756069	0.0281166	0.906755
Mtr.43826.1.S1_at		Medtr2g062280.1 | hypothetical protein | HC | chr2	hypothetical protein predicted by Glimmer/Critica	5.0599	0.528643	0.0264773	0.506979	0.120616	0.597416	0.99731	0.638454	0.0085123	0.601634	0.069206	0.761489	0.975222	0.380927	0.102593	0.865047	0.148967	0.514786	0.999984	-0.268687	0.243973	0.89765	-0.00897751	0.968567	0.998527	3.73276	0.232306	0.432102	0.939313	-0.347894	0.241889	0.92739	-0.167349	0.570642	0.999882	0.977955	0.00193042	0.0860157	-0.178077	0.546322	0.906429	0.621519	0.0404421	0.74133	0.0690204	0.814728
Mtr.29736.1.S1_at		Medtr5g043690.1 | carboxy-terminal region remorin	hypothetical protein predicted by Glimmer/Critica	5.38282	0.0663135	0.630185	0.932631	0.36344	0.0124817	0.778765	0.634073	6.93371e-05	0.0574168	0.232997	0.0981448	0.763707	0.222308	0.113786	0.86893	0.388808	0.00798025	0.999984	0.0860038	0.532924	0.963571	-0.178515	0.200606	0.78991	5.08459	-0.122232	0.498101	0.948575	-0.163346	0.366473	0.958919	0.055364	0.758352	0.999882	0.182416	0.313874	0.688647	0.251249	0.168042	0.717725	0.130497	0.4697	0.897631	0.0705565	0.695129
Mtr.3199.1.S1_at		Medtr8g022400.1 | leginsulin related MtN11/16/17 f	Albumin-1 E AltName: Full=PA1 E; AltName: Full=PsaA1b014; Short=Psa; Contains: RecName: Full=Albumin-1 E chain b; AltName: Full=PA1b E; AltName: Full=Leginsulin E; Contains: RecName: Full=Albumin-1 E chain a; AltName: Full=PA1a E; Flags: Precursor;	3.73696	0.161598	0.223534	0.773504	0.111181	0.399087	0.988168	0.630527	3.98624e-05	0.0387728	0.0203094	0.876831	0.988184	0.258521	0.0562141	0.852144	0.00177804	0.989172	0.999984	-0.0727126	0.579925	0.967528	-0.0429587	0.743223	0.975772	3.81461	-0.149479	0.273552	0.913928	-0.188056	0.170404	0.900017	0.174606	0.202263	0.999882	-0.0146967	0.913557	0.976929	0.0724594	0.59322	0.919658	0.0416098	0.758721	0.963198	0.12847	0.345639
Mtr.14419.1.S1_s_at	MtPhy1	Medtr3g083810.1 | purple acid phosphatase superfam	purple acid phosphatase (PAP13)	5.83266	0.545508	0.00242738	0.28211	0.0173362	0.916504	0.999902	0.626927	0.000658782	0.238869	-0.226311	0.178106	0.82604	0.46772	0.00798063	0.736208	-0.154143	0.354898	0.999984	0.173384	0.299023	0.920147	0.091911	0.57934	0.9449	5.47448	0.183993	0.591397	0.958013	0.0137485	0.967939	0.997248	0.141314	0.679873	0.999882	0.295798	0.389635	0.745608	-0.206929	0.546236	0.906429	0.518057	0.135956	0.772756	0.182365	0.594669
Mtr.30703.1.S1_at		Medtr1g021915.1 | GNS1/SUR4 membrane family protei	GNS1/SUR4 membrane family protein	5.89261	0.245911	0.246141	0.78582	0.0140763	0.94643	0.999956	0.626165	0.00536083	0.549116	-0.351448	0.101505	0.768949	0.00992261	0.962223	0.998202	-0.302643	0.155969	0.999984	0.386866	0.0728344	0.736113	0.147963	0.481944	0.923442	5.73262	0.528518	0.111618	0.879912	0.057603	0.859919	0.993894	0.269261	0.411522	0.999882	0.298375	0.363328	0.726467	0.682726	0.0421577	0.481607	0.20046	0.540098	0.915924	-0.17436	0.593869
Mtr.28547.1.S1_x_at		Medtr7g065660.1 | glutathione S-transferase, amine	glutathione S-transferase, putative	6.03378	0.384366	0.056176	0.580001	0.0558263	0.774539	0.999604	0.624191	0.003096	0.453805	-0.184542	0.347168	0.895561	0.404252	0.0452996	0.850896	-0.231291	0.240779	0.999984	0.303537	0.126947	0.81706	0.0494159	0.799811	0.982214	5.61784	0.211483	0.229598	0.899042	-0.0910018	0.6022	0.979988	-0.0985373	0.572607	0.999882	0.581368	0.00185314	0.0854114	0.152881	0.382844	0.848782	0.308248	0.0832848	0.754646	0.0898605	0.606745
Mtr.14834.1.S1_at		Medtr5g080360.1 | glycerol-3-phosphate acyltransfe	Glycerol-3-phosphate acyltransferase 5 Short=AtGPAT5; EC=2.3.1.15;	5.80954	0.432991	0.166763	0.728727	-0.247551	0.423933	0.989957	0.623315	0.0504513	0.791752	-0.30212	0.330458	0.89063	0.247226	0.424534	0.938534	-0.198266	0.521049	0.999984	-0.0289608	0.925049	0.996064	-0.452972	0.148679	0.733361	4.8104	-0.296334	0.370482	0.931992	-0.604946	0.0723099	0.814995	-0.315705	0.340389	0.999882	0.702211	0.0384081	0.282949	-0.256588	0.437431	0.870937	0.377154	0.255991	0.828117	-0.0410846	0.900641
Mtr.37314.1.S1_at		Medtr4g063720.1 | heat shock cognate 70 kDa protei	Chloroplast envelope membrane 70 kDa heat shock-related protein	8.09007	-0.403136	0.150738	0.713277	-0.669585	0.0205666	0.795081	0.618439	0.0312956	0.746285	-0.447649	0.11207	0.779286	-0.454241	0.107112	0.86828	-0.501462	0.0767012	0.999984	-0.0949169	0.730625	0.982739	-0.373495	0.181978	0.772995	6.29267	-0.464763	0.30195	0.919247	0.145083	0.745624	0.990589	-0.581158	0.198633	0.999882	0.465282	0.301418	0.678673	-0.469095	0.297533	0.811392	-0.347629	0.438558	0.887804	-0.520912	0.248177
Mtr.10146.1.S1_at		Medtr6g036450.1 | nodulin MtN21/EamA-like transpor	Auxin-induced protein 5NG4	7.08866	0.57923	0.0399727	0.549377	-0.21474	0.431426	0.990923	0.618271	0.0291364	0.740806	0.26405	0.334689	0.893063	0.101295	0.709359	0.974395	-0.11834	0.663388	0.999984	-0.211721	0.43786	0.951662	-0.0919463	0.735067	0.974728	6.41974	-0.649285	0.0697573	0.878855	-0.318046	0.366013	0.958919	-0.660495	0.0652762	0.999882	0.657199	0.0665674	0.359888	-0.45937	0.19439	0.738162	-0.55864	0.116538	0.769786	-0.16305	0.641655
Mtr.18369.1.S1_at		Medtr4g059730.1 | glutathione S-transferase, amine	glutathione S-transferase, putative	10.8801	0.160849	0.516434	0.901257	0.135995	0.582882	0.996878	0.61796	0.0174536	0.689251	-0.105312	0.670304	0.964009	-0.263676	0.290502	0.91472	-0.0484102	0.844648	0.999984	-0.127101	0.607646	0.972001	0.824621	0.00218881	0.1114	9.87741	-0.0122181	0.967757	0.997771	0.274	0.367409	0.958962	0.232979	0.442726	0.999882	0.989704	0.00219885	0.0888501	0.56648	0.0671982	0.555705	0.228014	0.45243	0.891536	0.0457635	0.879678
Msa.1328.1.S1_at		Medtr4g045990.1 | wound-responsive family protein	wound-responsive protein, putative	10.8716	0.246302	0.41731	0.86825	0.185995	0.539186	0.995364	0.617884	0.0481759	0.786732	0.307664	0.312553	0.886085	0.0455754	0.880023	0.992049	-0.101488	0.736986	0.999984	0.209256	0.490055	0.959393	0.0342363	0.909716	0.991931	10.0114	0.558984	0.0834695	0.878855	0.18581	0.557722	0.975669	-0.403673	0.206791	0.999882	0.499573	0.120342	0.467402	-0.669329	0.0399181	0.475978	0.445582	0.164475	0.784651	0.586664	0.0698517
Mtr.22947.1.S1_at		Medtr8g052200.1 | cysteine-rich RLK (receptor-like	S-locus-specific glycoprotein S13 Short=SLSG-13; Flags: Precursor; Fragment;	4.34166	0.0364664	0.875701	0.981879	0.0730433	0.754197	0.998876	0.617669	0.0123091	0.655235	-0.215007	0.359896	0.899509	0.0934726	0.688818	0.972381	0.00477596	0.983652	0.999984	-0.206204	0.379619	0.941367	-0.344111	0.147401	0.731542	3.679	0.188659	0.529924	0.950628	0.137901	0.645718	0.982949	0.197895	0.510095	0.999882	0.277535	0.357005	0.721868	0.285534	0.343481	0.830581	0.11641	0.69784	0.951304	0.23646	0.431845
Mtr.33834.1.S1_at		Medtr1g104520.1 | hypothetical protein | HC | chr1	hypothetical protein predicted by Glimmer/Critica	5.35185	0.350605	0.033849	0.531764	0.0356683	0.822178	0.999604	0.615223	0.000521377	0.207541	0.0150562	0.924391	0.992149	0.0657286	0.679089	0.970616	0.0280604	0.859635	0.999984	-0.0694323	0.662154	0.975807	-0.293509	0.0723201	0.606471	4.56416	0.0606048	0.775055	0.980658	-0.277669	0.195425	0.913235	0.0298471	0.888029	0.999882	0.542906	0.0141183	0.183796	-0.299991	0.162688	0.711542	0.23635	0.268914	0.830995	-0.0775514	0.714706
Mtr.31859.1.S1_at		no hit below tool-cutoff	Putative cyclin-B3-1 AltName: Full=G2/mitotic-specific cyclin-B3-1; Short=CycB3;1;	5.9412	0.500909	0.00170001	0.251919	0.159303	0.279601	0.975261	0.609586	0.000228442	0.127304	0.204721	0.167497	0.819196	0.573936	0.000445267	0.257407	0.402189	0.00947599	0.999984	-0.00985986	0.946086	0.996753	-0.0888649	0.543526	0.936677	5.18211	0.218709	0.295868	0.918743	-0.339561	0.10827	0.856472	0.196242	0.347555	0.999882	0.399698	0.0604104	0.343876	-0.224775	0.28288	0.804415	0.0561964	0.786758	0.968217	0.17966	0.389336
Mtr.8507.1.S1_at		Medtr4g120970.1 | pathogenesis-related protein bet	ABA-responsive protein ABR18	10.5217	0.296829	0.246272	0.785855	-0.150278	0.553673	0.995364	0.609542	0.0216096	0.709262	0.0202674	0.936139	0.99347	0.180633	0.477137	0.946866	0.0119335	0.962371	0.999984	0.385186	0.135535	0.823214	0.446986	0.085317	0.633995	11.0303	0.144855	0.742444	0.977174	-0.415807	0.34814	0.956221	-0.292604	0.5078	0.999882	0.687521	0.12473	0.475409	-0.0912949	0.835849	0.9741	0.598001	0.180047	0.792018	0.870925	0.0540838
Mtr.2938.1.S1_at		Medtr1g034450.2 | pyridine nucleotide-disulfide ox	Probable oxidoreductase C10orf33 homolog EC=1.-.-.-;	4.48839	0.424766	0.0907566	0.64286	-0.38562	0.123006	0.937626	0.608547	0.0181028	0.689251	0.225722	0.35998	0.899527	0.269973	0.275101	0.909533	-0.137832	0.574393	0.999984	0.00173594	0.994341	0.99956	-0.14605	0.551928	0.93777	4.21884	0.0338002	0.850709	0.989232	-0.00669337	0.970261	0.997445	-0.436854	0.0192562	0.999882	0.264857	0.146099	0.508024	0.318379	0.0825561	0.592651	-0.0173151	0.923175	0.989329	-0.165008	0.360874
Mtr.45086.1.S1_at		Medtr3g050140.1 | PolI-like B DNA polymerase | HC	hypothetical protein predicted by Glimmer/Critica	5.19781	0.0382856	0.88454	0.98318	0.246552	0.353328	0.982853	0.608416	0.0272203	0.732692	0.499295	0.0661595	0.718776	0.0336931	0.898305	0.993286	-0.0798277	0.762199	0.999984	-0.0424781	0.872005	0.993527	-0.166	0.530306	0.93392	4.94394	-0.107653	0.693484	0.971551	0.142563	0.602008	0.979988	-0.141362	0.605058	0.999882	0.127598	0.640538	0.88219	0.00754939	0.977926	0.995728	0.0205266	0.940032	0.991795	0.260707	0.342367
Mtr.4340.1.S1_at		Medtr4g127440.1 | clathrin assembly plant-like pro	Putative clathrin assembly protein At4g25940	4.00462	0.397679	0.0562318	0.580001	0.153106	0.44978	0.993376	0.603624	0.00528114	0.549116	-0.100209	0.619821	0.955362	-0.00983103	0.961097	0.998165	-0.000170138	0.999326	0.999984	0.357621	0.0841142	0.750436	-0.172684	0.394629	0.895499	3.80471	-0.51119	0.0460687	0.878855	-0.312984	0.21402	0.91905	-0.106741	0.668761	0.999882	0.298919	0.234889	0.615503	0.147253	0.555493	0.909886	0.288002	0.252094	0.826206	-0.162432	0.515703
Mtr.44304.1.S1_at		Medtr6g088885.1 | glucan endo-1,3-beta-glucosidase	Putative glucan endo-1,3-beta-glucosidase 13 EC=3.2.1.39; AltName: Full=(1->3)-beta-glucan endohydrolase 13; Short=(1->3)-beta-glucanase 13; AltName: Full=Beta-1,3-endoglucanase 13; Short=Beta-1,3-glucanase 13; Flags: Precursor;	5.41295	0.357614	0.133678	0.69524	0.468066	0.0528225	0.894066	0.60324	0.014486	0.668726	0.617475	0.0125335	0.527855	0.354422	0.137045	0.879679	0.374593	0.116885	0.999984	0.192065	0.413903	0.946067	0.406286	0.0902088	0.645138	4.81188	0.417278	0.223452	0.89866	-0.449064	0.190866	0.909566	-0.0102056	0.975999	0.999882	0.394588	0.249136	0.63026	-0.145967	0.667373	0.939495	0.230332	0.498505	0.905041	0.408182	0.233501
Mtr.2493.1.S1_at		Medtr7g084720.1 | plant/MAC12-16 protein | HC | ch	expressed protein	6.36656	0.384752	0.183002	0.745531	0.415155	0.151816	0.948789	0.602496	0.0413177	0.779875	0.0299093	0.916247	0.991503	0.499508	0.0871278	0.86277	0.0860613	0.762363	0.999984	0.499353	0.0872211	0.756416	0.613437	0.0380152	0.478498	5.79409	0.234731	0.390439	0.935116	-0.112574	0.679226	0.986226	-0.242331	0.375441	0.999882	1.09654	0.000251199	0.0357976	-0.000203235	0.999404	0.99993	0.788258	0.006009	0.606189	0.764416	0.00753864
Mtr.6026.1.S1_at		Medtr5g022010.1 | chalcone-flavanone isomerase fam	expressed protein	6.94261	0.497243	0.0241823	0.502528	0.272654	0.202102	0.958194	0.601449	0.00747725	0.5822	0.342189	0.112287	0.779778	0.369088	0.0878673	0.863054	0.367047	0.0895482	0.999984	-0.232799	0.27423	0.9086	0.127485	0.54635	0.936757	6.28912	0.231745	0.444965	0.94198	-0.57236	0.0644437	0.805256	0.0154822	0.959136	0.999882	0.481866	0.117019	0.461852	-0.603233	0.0519123	0.514241	-0.0229367	0.939494	0.991795	0.372049	0.223022
Mtr.8612.1.S1_at		Medtr2g022370.1 | extracellular dermal glycoprotei	Basic 7S globulin 2 AltName: Full=SBg7S; Short=Bg; Contains: RecName: Full=Basic 7S globulin 2 high kDa subunit; Contains: RecName: Full=Basic 7S globulin 2 low kDa subunit; Flags: Precursor;	7.96761	0.14802	0.786303	0.965015	0.357995	0.513348	0.994386	-0.205768	0.706429	0.984502	-1.34123	0.0193305	0.567306	1.20603	0.0338284	0.843773	-0.381999	0.485744	0.999984	-0.502742	0.360426	0.936906	-0.127102	0.815884	0.984264	7.25573	1.00659	0.0526588	0.878855	-0.468128	0.357631	0.957824	0.754854	0.141658	0.999882	1.18634	0.0237194	0.229617	-0.69505	0.175011	0.72276	0.509855	0.316928	0.848815	0.770343	0.133904
Mtr.31598.1.S1_at		Medtr5g011210.1 | expansin A10 | HC | chr5:3184843	Expansin-A18 Short=AtEXPA18; AltName: Full=Alpha-expansin-18; Short=At-EXP18; Short=AtEx18; AltName: Full=Ath-ExpAlpha-1.25; Flags: Precursor;	9.58657	0.457568	0.0906868	0.64286	0.0160166	0.951547	0.999956	0.0146282	0.955743	0.998781	0.308941	0.246829	0.861942	1.06139	0.000348183	0.224044	0.438653	0.104139	0.999984	0.0291321	0.912002	0.995994	1.08235	0.000280236	0.0245709	8.5501	-0.181979	0.753876	0.978439	-0.245454	0.672546	0.985858	0.202129	0.727696	0.999882	1.02201	0.0844452	0.401165	0.193941	0.738297	0.955134	1.46303	0.0155303	0.692007	-0.166526	0.774158
Mtr.31597.1.S1_at	MtExp7	Medtr5g011210.1 | expansin A10 | HC | chr5:3184843	Expansin-A7 Short=AtEXPA7; AltName: Full=Alpha-expansin-7; Short=At-EXP7; Short=AtEx7; AltName: Full=Ath-ExpAlpha-1.26; Flags: Precursor;	8.38766	0.458237	0.0986794	0.653516	0.0744164	0.783587	0.999604	-0.0691917	0.798423	0.989137	0.277978	0.309084	0.884878	0.998923	0.000867409	0.363348	0.446011	0.107566	0.999984	0.206581	0.447842	0.953725	1.08482	0.000368129	0.0304841	7.442	-0.389006	0.522263	0.950356	-0.512008	0.400668	0.962377	0.0495618	0.934844	0.999882	0.924112	0.133499	0.48983	0.309972	0.609776	0.924658	1.57349	0.012979	0.678659	-0.206078	0.734106
Mtr.19212.1.S1_at		Medtr3g086740.1 | DUF617 family protein | HC | chr	expressed protein	4.64989	0.379188	0.12246	0.685055	-0.0901934	0.707748	0.998876	0.266331	0.272865	0.918443	0.0515254	0.83028	0.983062	0.950448	0.000422907	0.254067	-0.0833985	0.728815	0.999984	0.426784	0.083826	0.749913	0.0580149	0.809313	0.983461	4.57559	0.652689	0.0957154	0.879912	-0.65629	0.0939675	0.83889	0.0915021	0.811822	0.999882	-0.115572	0.763696	0.928582	-0.231631	0.547583	0.906665	0.211166	0.583358	0.926665	-0.00643234	0.986642
Mtr.11085.1.S1_at		Medtr7g118330.2 | late elongated hypocotyl-like pr	myb-related transcription factor (CCA1)	9.65869	0.228185	0.301198	0.816199	0.123854	0.572108	0.99639	-0.664415	0.00472288	0.530057	-0.231247	0.294881	0.882259	0.889612	0.000309958	0.208721	-0.181095	0.410282	0.999984	-0.28126	0.204739	0.876509	-0.22814	0.301293	0.854352	7.36886	0.366977	0.358078	0.929486	-0.788129	0.0531448	0.789653	0.497437	0.215088	0.999882	-0.375621	0.347002	0.714587	-0.557196	0.166084	0.715198	-0.112334	0.777304	0.966987	0.533212	0.184587
Mtr.38613.1.S1_at		Medtr4g132460.1 | pectate lyase family protein | H	pectate lyase family protein	9.05606	0.351763	0.20747	0.764878	0.155657	0.572613	0.99639	0.345232	0.215797	0.897832	0.49109	0.0823509	0.744236	0.830333	0.00498042	0.680852	0.636005	0.0269927	0.999984	0.496087	0.0794391	0.745227	1.37762	2.32058e-05	0.00338572	7.94198	-0.289607	0.612347	0.961742	-0.366177	0.522162	0.972336	-0.0492612	0.931194	0.999882	1.30321	0.0273192	0.24439	0.294726	0.606099	0.923833	1.42744	0.0163151	0.694783	-0.354936	0.534945
Mtr.24071.1.S1_at		Medtr8g092670.1 | hypothetical protein | HC | chr8	hypothetical protein predicted by Glimmer/Critica	10.2318	0.461867	0.0177197	0.471936	-0.0268632	0.884609	0.9999	0.272129	0.14897	0.874688	0.242594	0.196572	0.836649	0.801798	0.000150603	0.124711	0.354111	0.0636054	0.999984	0.592329	0.00313107	0.204985	0.648779	0.0014133	0.0825589	9.28954	0.0688139	0.862784	0.990493	-0.188061	0.637145	0.982949	0.0594856	0.881229	0.999882	1.1111	0.00793689	0.146449	-0.141219	0.723006	0.951717	1.28773	0.00244945	0.522946	-0.0319994	0.935933
Mtr.773.1.S1_s_at		Medtr7g118330.2 | late elongated hypocotyl-like pr	myb-related transcription factor (CCA1)	8.31161	0.183795	0.407346	0.865089	0.332216	0.139512	0.94617	-0.614709	0.00881251	0.604932	-0.377874	0.0946401	0.760102	0.754346	0.00176333	0.488929	-0.135735	0.539471	0.999984	-0.00282776	0.989766	0.999475	-0.119413	0.589034	0.946774	5.97102	0.269856	0.436033	0.940268	-0.977996	0.00709449	0.564158	0.322153	0.353307	0.999882	-0.358563	0.302246	0.679332	-0.554015	0.114563	0.652433	-0.162206	0.638742	0.93819	0.339454	0.328372
Mtr.14563.1.S1_at		Medtr3g084430.1 | transmembrane protein, putative	hypothetical protein predicted by Glimmer/Critica	3.27287	0.168385	0.565752	0.915807	-0.114978	0.694483	0.998145	-0.0470528	0.872155	0.994605	-0.0618756	0.832434	0.983328	0.753803	0.0145866	0.807024	0.0392843	0.893115	0.999984	0.00220573	0.99398	0.999556	-0.0494976	0.865577	0.988661	3.05203	-0.0798171	0.52349	0.950356	0.180126	0.154613	0.893324	-0.0167279	0.893347	0.999882	0.131446	0.295751	0.673802	0.0957345	0.444717	0.873749	-0.0351342	0.778348	0.967037	0.181525	0.151525
Mtr.27744.1.S1_at		Medtr6g027450.1 | Dof zinc finger DOF5.2-like prot	hypothetical protein predicted by Glimmer/Critica	6.56782	0.389628	0.090009	0.642482	0.168315	0.454559	0.993386	0.0210464	0.925131	0.998109	-0.395469	0.0855275	0.747233	0.66673	0.00552173	0.682224	0.29956	0.187849	0.999984	0.260495	0.250349	0.901759	0.56642	0.0163833	0.33775	6.4161	0.0461377	0.846827	0.988111	-0.395264	0.1042	0.851819	-0.0424677	0.858872	0.999882	-0.210402	0.380812	0.739491	-0.242848	0.312608	0.816892	0.256145	0.287234	0.836659	0.00108768	0.996366
Mtr.20464.1.S1_x_at		Medtr7g016700.1 | chalcone and stilbene synthase f	chalcone and stilbene synthase family protein	6.5968	0.339275	0.277071	0.804052	0.72545	0.024832	0.804761	0.35044	0.2619	0.911401	0.246744	0.426962	0.918304	0.666639	0.0379047	0.849388	0.420976	0.179861	0.999984	0.438463	0.163005	0.847426	1.25369	0.000318808	0.0272848	5.84151	-0.205903	0.692803	0.971551	-0.974582	0.0675046	0.809125	0.272619	0.601233	0.999882	1.17678	0.0288757	0.250652	0.575331	0.273172	0.798587	1.06205	0.0472572	0.74133	0.169912	0.744339
Mtr.32820.1.S1_at		Medtr5g062190.1 | glycoside hydrolase family 5 pro	hypothetical protein predicted by Glimmer/Critica	4.85434	0.222933	0.312759	0.822163	-0.0285532	0.896205	0.999902	-0.251929	0.255154	0.90968	-0.322843	0.147695	0.806103	0.663619	0.0048054	0.678492	0.0220298	0.919822	0.999984	-0.882135	0.00034428	0.0433623	0.0431349	0.843796	0.986368	7.1074	-0.141462	0.613265	0.961884	-0.670715	0.0208072	0.700177	-0.249077	0.375292	0.999882	0.798215	0.00670107	0.137481	0.524959	0.0665271	0.553701	0.485953	0.0883603	0.755901	1.02617	0.00071694
Mtr.7635.1.S1_at		Medtr0807s0020.1 | albumin-2 protein | LC | scaffo	hypothetical protein predicted by Glimmer/Critica	8.64123	0.18694	0.525202	0.903848	0.164374	0.576086	0.996602	-0.0344929	0.906353	0.9971	-0.276474	0.349439	0.895692	0.655525	0.0319737	0.836743	0.250153	0.396555	0.999984	-1.25028	0.000181529	0.0253967	0.0662342	0.821341	0.984674	7.51911	0.516584	0.448811	0.942212	-0.246762	0.716667	0.989075	0.277213	0.683564	0.999882	3.18013	3.56357e-05	0.0101097	1.44449	0.0390777	0.471472	2.43833	0.000910227	0.399525	0.22997	0.735166
Mtr.38949.1.S1_at		Medtr0807s0020.1 | albumin-2 protein | LC | scaffo	Albumin-2 AltName: Full=PA2;	7.16396	0.249186	0.427068	0.871955	0.0319182	0.91852	0.999902	0.109364	0.726219	0.985419	-0.307632	0.32825	0.89009	0.648594	0.0449895	0.850896	0.298695	0.342264	0.999984	-0.890688	0.00748296	0.321557	0.0514264	0.869104	0.988729	5.62096	0.734935	0.133948	0.880976	0.220347	0.648508	0.982949	0.403276	0.405727	0.999882	2.31389	2.52631e-05	0.00806288	0.983226	0.0475601	0.499296	1.65073	0.00146871	0.45685	0.104824	0.828134
Mtr.37286.1.S1_at		Medtr7g051650.1 | glycoside hydrolase family 1 pro	glycosyl hydrolase family 1 protein	9.14017	0.466652	0.118812	0.680897	0.0728561	0.803535	0.999604	-0.25051	0.395135	0.944619	-0.685692	0.0251827	0.597192	0.64546	0.034219	0.845639	-0.10758	0.713543	0.999984	-0.244529	0.406376	0.944297	-0.562212	0.0626555	0.577875	7.29616	0.769636	0.116348	0.879912	-0.820742	0.0947801	0.839569	0.698205	0.153054	0.999882	0.521777	0.282608	0.662648	-0.562492	0.247344	0.781398	0.711441	0.145632	0.778223	0.101164	0.833703
Mtr.42451.1.S1_at		Medtr1g012700.1 | Lipid transfer protein | HC | ch	14 kDa proline-rich protein DC2.15 Flags: Precursor;	3.92094	0.146246	0.491911	0.894619	-0.156135	0.463365	0.993704	-0.2834	0.187909	0.888482	-0.0340999	0.872179	0.987496	0.637428	0.00510786	0.680852	0.211969	0.321404	0.999984	-0.5487	0.0142164	0.429842	-0.12289	0.56311	0.941147	5.04738	-0.477338	0.102939	0.879912	-0.875254	0.00407126	0.524935	-0.0847216	0.768198	0.999882	0.802205	0.00791201	0.146298	0.0955846	0.739535	0.955337	-0.392868	0.176969	0.790548	0.181663	0.528301
Mtr.50686.1.S1_x_at		Medtr6g060130.1 | hypothetical protein | LC | chr6	hypothetical protein predicted by Glimmer/Critica	3.79954	0.598812	0.0144723	0.451043	-0.0268249	0.90793	0.999902	0.447432	0.061577	0.81313	0.0535887	0.817351	0.981993	0.632935	0.0101768	0.772185	0.105518	0.649732	0.999984	0.101924	0.660865	0.975636	0.110809	0.633493	0.954859	3.43118	0.066271	0.774829	0.980572	0.183027	0.431235	0.965821	0.065339	0.777909	0.999882	0.181497	0.435064	0.775322	0.526044	0.0281065	0.42906	0.24298	0.297651	0.841086	0.0379018	0.869992
Mtr.32496.1.S1_at		Medtr4g125330.1 | hypothetical protein | HC | chr4	hypothetical protein predicted by Glimmer/Critica	4.76622	0.453334	0.0220205	0.491983	0.206303	0.279463	0.975261	0.3821	0.0505251	0.791752	0.1258	0.506803	0.93601	0.628708	0.00223669	0.555645	0.0766786	0.685021	0.999984	0.462538	0.0196847	0.490403	0.257879	0.178896	0.768976	4.18155	0.329373	0.181394	0.89095	0.244909	0.317658	0.949564	0.324388	0.187928	0.999882	0.123434	0.612669	0.870847	-0.236506	0.334323	0.826811	0.0457625	0.850887	0.979298	0.433289	0.0813968
Mtr.38949.1.S1_x_at		Medtr0807s0020.1 | albumin-2 protein | LC | scaffo	Albumin-2 AltName: Full=PA2;	8.16024	0.15381	0.597157	0.92337	0.163769	0.573758	0.99639	-0.0635413	0.82682	0.992422	-0.289118	0.323526	0.889654	0.62792	0.0375347	0.84845	0.242568	0.406307	0.999984	-1.03057	0.00125726	0.113583	0.181208	0.533921	0.934644	6.7957	0.304607	0.5966	0.958654	-0.337698	0.557516	0.975669	0.118593	0.836467	0.999882	2.66357	4.07594e-05	0.0109546	1.24532	0.0355966	0.458866	1.90593	0.00194757	0.505732	0.188468	0.742998
Mtr.12957.1.S1_at		Medtr3g109820.1 | LRR receptor-like kinase | HC |	Probable serine/threonine-protein kinase Cx32, chloroplastic EC=2.7.11.1; Flags: Precursor;	5.27416	0.417174	0.107928	0.667097	0.431876	0.0965998	0.927946	0.302376	0.238845	0.906973	0.0112952	0.964466	0.996255	0.624702	0.019076	0.824677	0.229875	0.368057	0.999984	0.12047	0.635354	0.973842	0.0304061	0.904552	0.991931	5.22073	0.00925033	0.968857	0.997771	-0.0241728	0.918742	0.996408	0.0731631	0.757631	0.999882	-0.138892	0.558671	0.845038	-0.0424912	0.857701	0.977299	0.168816	0.477699	0.899199	0.0316598	0.893711
Mtr.40769.1.S1_at		Medtr5g006950.1 | Lipid transfer protein | HC | ch	protease inhibitor/seed storage/lipid transfer protein (LTP) family protein	9.57247	0.424571	0.00292286	0.298125	-0.219798	0.102839	0.927946	0.390095	0.00568825	0.552962	-0.223497	0.0974388	0.763218	0.616978	5.60449e-05	0.0619896	0.0328784	0.802751	0.999984	-0.338101	0.0148837	0.439751	-0.181591	0.174559	0.764791	8.84619	0.154359	0.598564	0.9592	-0.418952	0.158023	0.894819	0.00445747	0.987847	0.999882	0.911568	0.0033903	0.105166	0.327518	0.267176	0.793648	1.00208	0.00145024	0.456512	-0.277656	0.345717
Mtr.19957.1.S1_at		Medtr3g028340.1 | transmembrane protein, putative	hypothetical protein predicted by Glimmer/Critica	5.78837	0.424008	0.046161	0.560129	-0.169207	0.412289	0.989149	0.552761	0.0110631	0.643489	-0.311039	0.137181	0.799602	0.612917	0.00537756	0.681435	-0.258892	0.213287	0.999984	0.424733	0.0458151	0.653383	0.065875	0.748346	0.976965	4.9728	0.767849	0.0450485	0.878855	0.143896	0.699498	0.987486	0.365887	0.329082	0.999882	0.845957	0.0281316	0.247315	0.124315	0.738711	0.95516	0.905982	0.0192739	0.704329	0.526099	0.16345
Mtr.11744.1.S1_at		Medtr8g076940.1 | cytochrome P450 family protein |	hypothetical protein predicted by Glimmer/Critica	8.02695	0.373287	0.129174	0.69192	0.360309	0.142479	0.947386	0.0868347	0.71889	0.984995	0.787968	0.00261816	0.366291	0.608762	0.0164966	0.824677	0.366336	0.136169	0.999984	0.284705	0.243146	0.89765	1.19613	2.62063e-05	0.00375775	6.15641	0.487983	0.176845	0.890287	-0.459613	0.202726	0.915036	0.159588	0.655059	0.999882	0.847314	0.0220942	0.223027	-0.386479	0.282524	0.804182	0.496951	0.169221	0.786425	0.0884541	0.804246
Mtr.35965.1.S1_at		Medtr7g026630.1 | exocyst subunit exo70 family pro	exocyst subunit EXO70 family protein	7.12884	0.105658	0.662488	0.938503	0.154185	0.52495	0.995298	0.0300218	0.901143	0.996883	0.25689	0.292551	0.881992	0.60825	0.0168599	0.824677	0.428749	0.0841412	0.999984	-0.554876	0.027963	0.560155	0.282818	0.247524	0.821325	5.99418	-0.117214	0.843967	0.987539	-0.32283	0.588425	0.97919	-0.00651545	0.991269	0.999882	1.11698	0.0669221	0.360832	0.0972046	0.870333	0.97909	1.48903	0.0163585	0.694783	0.0170033	0.977216
Mtr.37502.1.S1_s_at		Medtr2g022380.1 | extracellular dermal glycoprotei	Basic 7S globulin 2 AltName: Full=SBg7S; Short=Bg; Contains: RecName: Full=Basic 7S globulin 2 high kDa subunit; Contains: RecName: Full=Basic 7S globulin 2 low kDa subunit; Flags: Precursor;	11.515	0.170411	0.539624	0.908089	0.344467	0.219688	0.963197	-0.156021	0.57419	0.972582	-0.685195	0.0186099	0.561404	0.605128	0.0357337	0.846148	-0.104745	0.70557	0.999984	-0.06574	0.81242	0.989526	0.209109	0.45241	0.913421	11.2575	0.457738	0.132335	0.880976	-0.259383	0.388688	0.960594	0.35721	0.237339	0.999882	0.743113	0.017108	0.200291	-0.503453	0.0989614	0.624094	0.579839	0.0589099	0.743833	0.552786	0.0711179
Mtr.46883.1.S1_at		Medtr8g066630.1 | EF hand calcium-binding family p	Probable calcium-binding protein CML11 AltName: Full=Calmodulin-like protein 11;	7.38387	0.479505	0.00146122	0.236255	-0.0183943	0.893421	0.999902	0.00506606	0.970561	0.998843	-0.128883	0.35154	0.896649	0.604399	0.000124044	0.110161	0.0456605	0.739665	0.999984	0.596074	0.000146624	0.0217551	0.835132	1.19418e-06	0.000268155	7.1956	0.0851593	0.678481	0.970212	-0.307069	0.140522	0.882759	-0.0885864	0.66634	0.999882	0.384602	0.067156	0.361418	-0.00574538	0.977662	0.995665	0.464536	0.0286309	0.728906	-0.0195573	0.924069
Mtr.36029.1.S1_at		Medtr0022s0280.1 | hypothetical protein | HC | sca	hypothetical protein predicted by Glimmer/Critica	3.66596	0.0654638	0.65489	0.937646	-0.293728	0.0521578	0.894066	0.260357	0.0830453	0.833885	-0.35294	0.0213973	0.578921	0.602116	0.000271065	0.194914	-0.154435	0.295544	0.999984	-0.217271	0.144837	0.833286	0.1493	0.311587	0.859966	3.44944	-0.0850506	0.642233	0.965954	-0.0398072	0.827664	0.992609	-0.233069	0.207354	0.999882	0.214589	0.244891	0.626329	0.190802	0.300211	0.81256	0.016727	0.927094	0.989569	0.0831533	0.649652
[truncated: 70 more columns]

## Sheet: 220 sMyc not Nod WT 6h
GeneChip ID	Gene	M. truncatula genome 4.0	Gene product	WT Myc Nod Log AveExpr	WT sMyc vs C 6h logFC	WT sMyc vs C 6h p	WT sMyc vs C 6h pFDR	WT sMyc vs C 24h logFC	WT sMyc vs C 24h p	WT sMyc 24h pFDR	WT s/nsMyc vs C 6h logFC	WT s/nsMyc vs C 6h p	WT s/nsMyc vs C 6h pFDR	WT s/nsMyc vs C 24h logFC	WT s/nsMyc vs C 24h p	WT s/nsMyc vs C 24h pFDR	WT nsMyc vs C 6h logFC	WT nsMyc vs C 6h p	WT nsMyc vs C 6h pFDR	WT nsMyc vs C 24h logFC	WT nsMyc vs C 24h p	WT nsMyc vs C 24h pFDR	WT Nod vs C 6h logFC	WT Nod vs C 6h p	WT Nod vs C 6h pFDR	WT Nod vs C 24h logFC	WT Nod vs C 24h p	WT Nod 24h pFDR	Mutants Myc Log AveExpr	NFP sMyc vs C 6h logFC	NFP sMyc vs C 6h p	NFP sMyc vs C 6h pFDR	NFP s/nsMyc vs C 6h logFC	NFP s/nsMyc vs C 6h p	NFP s/nsMyc vs C 6h pFDR	NFP nsMyc vs C 6h logFC	NFP nsMyc vs C 6h p	NFP nsMyc vs C 6h pFDR	DMI3 sMyc vs C 6h logFC	DMI3 sMyc vs C 6h p	DMI3 sMyc vs C 6h pFDR	DMI3 s/nsMyc vs C 6h logFC	DMI3 s/nsMyc vs C 6h p	DMI3 s/nsMyc vs C 6h pFDR	DMI3 nsMyc vs C 6h logFC	DMI3 nsMyc vs C 6h p	DMI3 nsMyc vs C 6h pFDR	NSP1 sMyc vs C 6h logFC	NSP1 sMyc vs C 6h p
Msa.2712.1.S1_at		Medtr4g415290.1 | glycerol-3-phosphate acyltransfe	Glycerol-3-phosphate acyltransferase 6 Short=AtGPAT6; EC=2.3.1.15;	6.37612	2.42754	1.26872e-07	0.00023559	0.148007	0.673628	0.997967	2.01948	2.92973e-06	0.00427447	0.0346104	0.921427	0.991809	1.36462	0.000505921	0.281835	0.443383	0.212686	0.999984	0.351495	0.32071	0.927046	-0.421104	0.235947	0.814693	5.36779	-0.000584505	0.99928	0.999896	-0.0640144	0.921317	0.996473	-0.00658472	0.991893	0.999882	1.006	0.126733	0.478443	-0.544194	0.403348	0.857432	0.437297	0.501159	0.90583	0.95161	0.147901
Mtr.12006.1.S1_at		Medtr2g084080.1 | lignin biosynthetic peroxidase |	peroxidase, putative	4.99804	1.89189	8.52829e-05	0.056804	0.693172	0.104412	0.928569	1.39756	0.00211251	0.384125	0.117027	0.779065	0.977695	0.813157	0.0589132	0.852144	0.173265	0.678138	0.999984	0.4892	0.246264	0.899555	0.417254	0.321121	0.864084	6.26566	-0.266671	0.622897	0.964037	-0.936523	0.0900322	0.836427	-0.479738	0.378136	0.999882	5.59273	2.05162e-12	8.38128e-09	5.06989	2.80622e-11	1.71959e-07	2.39789	7.67099e-05	0.17388	2.16034	0.000284589
Mtr.43680.1.S1_at		Medtr3g109490.1 | dehydration-responsive protein R	Dehydration-responsive protein RD22 Flags: Precursor;	5.5496	1.65336	0.00304485	0.303059	-0.279557	0.588099	0.996878	0.732901	0.161877	0.87555	-0.323058	0.53176	0.941461	0.445459	0.390031	0.932871	-0.283057	0.58346	0.999984	0.0800429	0.876472	0.993938	0.531826	0.30613	0.857282	3.5746	-0.908588	0.0687087	0.878855	-0.197585	0.68566	0.986468	-1.02509	0.0412218	0.999882	1.04394	0.037832	0.281087	-0.109421	0.822503	0.971397	-0.0657195	0.892799	0.984915	-0.174789	0.720237
Msa.2287.1.S1_at		Medtr3g026230.1 | leguminosin group485 secreted pe	hypothetical protein predicted by Glimmer/Critica	4.62107	1.51561	3.36691e-05	0.0299011	0.00862618	0.977871	0.999956	1.19232	0.000587594	0.221785	-0.0150003	0.96153	0.996255	0.866247	0.00887223	0.741709	0.196178	0.529607	0.999984	-0.273299	0.382745	0.941762	-0.218484	0.484246	0.923745	3.46608	-0.500905	0.247866	0.90521	-0.599189	0.168565	0.899148	-0.746719	0.0884472	0.999882	0.341885	0.427993	0.771084	-0.561144	0.196537	0.740685	-0.285771	0.507068	0.908115	-0.171076	0.690678
Mtr.12025.1.S1_at		Medtr2g084080.1 | lignin biosynthetic peroxidase |	peroxidase, putative	4.70916	1.45758	7.23531e-06	0.00886731	0.322837	0.235173	0.968183	1.1337	0.000204168	0.118995	-0.160132	0.552211	0.945259	0.639998	0.0229589	0.82496	0.0720302	0.788647	0.999984	0.44153	0.108166	0.79202	0.107156	0.690274	0.966149	5.27835	-0.288407	0.477108	0.946213	-0.750752	0.0695792	0.812428	-0.334349	0.410383	0.999882	4.42755	4.05573e-13	2.85613e-09	3.87534	1.52023e-11	1.03507e-07	1.51757	0.000567143	0.34072	2.15043	4.97929e-06
Mtr.44069.1.S1_at		Medtr0016s0010.1 | MtN27 family | HC | scaffold001	hypothetical protein predicted by Glimmer/Critica	5.59713	1.34611	0.000354828	0.136749	1.22421	0.000948224	0.436882	0.839022	0.0173157	0.689251	0.46271	0.174125	0.824079	0.80836	0.0214026	0.82496	1.04329	0.00389231	0.934934	0.200172	0.551253	0.965324	0.608637	0.0772076	0.616835	7.15726	0.139887	0.739479	0.977114	-0.361013	0.392832	0.961927	0.0722338	0.863583	0.999882	0.648579	0.128964	0.48248	-1.42054	0.00164335	0.148747	0.680902	0.111543	0.765084	0.132456	0.752835
Mtr.37724.1.S1_s_at		Medtr4g033015.1 | isoflavone-7-O-methyltransferase	Isoflavone-7-O-methyltransferase 6 EC=2.1.1.150; AltName: Full=Isoflavone-O-methyltransferase 6; AltName: Full=7-IOMT-6;	8.77998	1.33806	0.0252437	0.504584	0.901678	0.122487	0.937293	0.917983	0.116146	0.857382	0.36637	0.522949	0.939521	0.799984	0.168718	0.88272	0.225721	0.693242	0.999984	1.0169	0.0832586	0.749913	2.17417	0.000635855	0.0468316	7.54577	1.09005	0.136999	0.880976	-0.319406	0.658516	0.984466	0.467163	0.518659	0.999882	0.862131	0.236854	0.617536	-0.38225	0.597077	0.920872	1.65386	0.0268654	0.7269	1.106	0.13152
Mtr.15769.1.S1_at		Medtr2g034760.1 | Novel family | HC | chr2:1332106	expressed protein	5.64517	1.30188	0.0088546	0.403872	-0.341089	0.467488	0.993704	1.73036	0.000835085	0.269328	-0.61856	0.192298	0.834124	0.619444	0.191683	0.882899	-0.191753	0.681966	0.999984	0.134417	0.77375	0.985477	-0.595656	0.208792	0.79681	4.60491	0.011084	0.986995	0.999028	-0.117466	0.862881	0.993894	-0.109614	0.871962	0.999882	1.05956	0.125369	0.476366	-0.835371	0.224063	0.76602	0.00725722	0.991485	0.998749	0.0348841	0.959087
Mtr.51214.1.S1_at		Medtr5g074680.1 | orcinol O-methyltransferase | HC	O-methyltransferase family 2 protein	3.30104	1.27635	0.0194726	0.477105	-0.574904	0.273943	0.975261	0.342073	0.512174	0.964164	-0.164001	0.752628	0.974262	1.14967	0.0337565	0.843604	-0.823157	0.12126	0.999984	-0.0630402	0.903499	0.995436	-0.342263	0.511941	0.929986	2.87475	0.174807	0.395468	0.935116	-0.0226174	0.912019	0.995519	0.0798271	0.696834	0.999882	0.269795	0.19274	0.569072	0.176977	0.389688	0.85166	0.486493	0.0220114	0.712336	0.0312545	0.878654
Mtr.43797.1.S1_at		Medtr8g079050.1 | GDSL-like lipase/acylhydrolase |	Anter-specific proline-rich protein APG Flags: Precursor;	5.30714	1.26516	0.00679922	0.381258	0.256492	0.558641	0.995384	1.60393	0.000916719	0.279476	0.108552	0.804021	0.980843	0.509171	0.249803	0.90247	0.0376853	0.931316	0.999984	-0.0348197	0.936527	0.996716	-0.591387	0.183101	0.774163	3.71416	-0.283606	0.601226	0.959832	-0.206336	0.703512	0.987624	-0.57971	0.288273	0.999882	0.966193	0.0808082	0.392994	-0.631863	0.247781	0.781563	0.206284	0.703583	0.951958	0.145069	0.788919
Mtr.13241.1.S1_at		Medtr2g084585.1 | GDSL-like lipase/acylhydrolase |	Anter-specific proline-rich protein APG Flags: Precursor;	6.1572	1.24007	0.000570772	0.167348	0.00969908	0.97601	0.999956	0.685229	0.0407953	0.779598	-0.540637	0.10178	0.769228	0.0246978	0.938966	0.996712	-0.201972	0.53261	0.999984	-0.0467306	0.884823	0.994934	-0.0825657	0.798073	0.981841	4.74157	-0.439635	0.291042	0.917584	-0.420473	0.312264	0.94773	-0.480542	0.249177	0.999882	0.33135	0.424608	0.76866	-0.0396461	0.923555	0.986825	-0.335569	0.418787	0.881629	0.0311784	0.939846
Mtr.13167.1.S1_at		Medtr1g034360.1 | long-chain fatty acyl CoA ligase	long-chain-fatty-acid--CoA ligase, putative / long-chain acyl-CoA synthetase, putative	6.16109	1.23652	0.00512174	0.364095	-0.0197534	0.961686	0.999956	1.51146	0.000899114	0.278262	-0.188821	0.646709	0.960434	0.571792	0.171501	0.88272	-0.0891524	0.828425	0.999984	-0.0107872	0.979071	0.998757	-0.465332	0.263131	0.831662	5.20901	0.0810284	0.907339	0.99361	-0.289309	0.678052	0.986163	-0.166867	0.81062	0.999882	0.826508	0.239635	0.620746	-0.547544	0.43349	0.869819	0.403185	0.563353	0.922307	0.272099	0.696179
Mtr.51360.1.S1_at		Medtr2g062600.1 | Lipid transfer protein | HC | ch	Non-specific lipid-transfer protein 8 Short=LTP 8; Flags: Precursor;	8.15385	1.22323	0.0169555	0.467807	0.218874	0.653337	0.997967	1.27927	0.0129181	0.661068	-0.666212	0.177855	0.82604	0.279743	0.566385	0.958348	-0.344686	0.480544	0.999984	0.185808	0.702853	0.980617	0.0422785	0.930746	0.994408	6.7202	-0.339972	0.603234	0.959868	-0.119578	0.854706	0.993751	-0.354839	0.587547	0.999882	0.990917	0.135136	0.492188	-0.245975	0.706627	0.948308	-0.0667494	0.918571	0.989101	0.189219	0.772076
Mtr.20438.1.S1_at		Medtr4g038440.1 | caffeic acid O-methyltransferase	O-methyltransferase family 2 protein	8.58234	1.21311	0.00646747	0.381208	0.272751	0.513986	0.994386	-0.0588765	0.887559	0.996229	-1.33668	0.00305178	0.381317	0.225142	0.589627	0.961004	0.0757145	0.855732	0.999984	-0.0379049	0.927461	0.99611	-0.41975	0.317679	0.862242	7.20893	-0.213782	0.672122	0.96998	-0.702137	0.169606	0.89966	0.387665	0.444094	0.999882	0.27395	0.587873	0.859584	-1.10528	0.0338174	0.45345	0.57697	0.257035	0.828117	0.377446	0.4561
Mtr.11816.1.S1_at		Medtr4g415290.1 | glycerol-3-phosphate acyltransfe	Glycerol-3-phosphate acyltransferase 6 Short=AtGPAT6; EC=2.3.1.15;	5.06623	1.21177	0.000238281	0.110854	0.0800472	0.783328	0.999604	1.11489	0.00058995	0.221785	-0.0867895	0.765619	0.975335	0.312292	0.287909	0.914436	-0.0435242	0.881089	0.999984	0.51256	0.0861919	0.753903	-0.559103	0.0625032	0.577527	3.69642	0.115045	0.732594	0.976304	-0.166465	0.621342	0.981705	-0.0795763	0.813093	0.999882	0.555402	0.105102	0.440258	-0.0541474	0.872159	0.979477	-0.0192612	0.954346	0.994164	0.312448	0.355916
Mtr.8757.1.S1_at		Medtr4g033150.1 | isoflavone-7-O-methyltransferase	O-methyltransferase family 2 protein	9.42189	1.20468	0.0333719	0.530311	0.904887	0.103989	0.927946	0.796211	0.150424	0.875126	0.451135	0.409349	0.911757	0.756147	0.171281	0.88272	0.278859	0.608723	0.999984	0.901045	0.105398	0.787518	2.05976	0.000661811	0.0481645	8.185	0.963733	0.179213	0.89095	-0.524383	0.460904	0.969876	0.340475	0.631362	0.999882	0.871208	0.223605	0.602967	-0.416207	0.557828	0.910637	1.60264	0.0287514	0.729801	1.13112	0.116611
Mtr.42830.1.S1_at		Medtr7g067380.1 | glycerol-3-phosphate acyltransfe	Glycerol-3-phosphate acyltransferase 6 Short=AtGPAT6; EC=2.3.1.15;	5.60991	1.18762	0.000497269	0.162175	0.205916	0.501119	0.994014	0.963156	0.00348046	0.46977	0.191686	0.530936	0.941461	0.108158	0.723046	0.976598	0.402397	0.193571	0.999984	0.341683	0.267634	0.90508	-0.279395	0.362969	0.883324	4.36561	0.319857	0.448739	0.942212	0.058364	0.889638	0.994712	-0.0710582	0.86585	0.999882	0.671626	0.116515	0.460902	-0.0228998	0.956576	0.992733	0.181701	0.666109	0.944039	0.142937	0.734152
Mtr.39593.1.S1_at		Medtr5g070010.1 | cytochrome P450 family-dependent	cytochrome P450, putative	8.01942	1.18049	0.00365115	0.319621	0.344977	0.362291	0.983629	1.62623	0.000153101	0.103096	-0.496475	0.193278	0.834779	0.543676	0.155478	0.88272	0.278956	0.460185	0.999984	0.0330752	0.929885	0.996477	-0.328161	0.385829	0.892135	6.86941	0.263558	0.687994	0.971119	0.120325	0.854405	0.993751	0.00912982	0.988888	0.999882	1.04256	0.118002	0.463954	-0.572461	0.385051	0.849647	0.22532	0.731282	0.957159	0.373658	0.569567
Mtr.18570.1.S1_at		Medtr5g014100.1 | anionic peroxidase swpb3 protein	peroxidase, putative	5.12113	1.15918	0.00361337	0.318898	0.239276	0.517818	0.994386	1.13044	0.00440608	0.516913	-0.0639584	0.862284	0.986706	0.354118	0.340635	0.926757	0.212638	0.56518	0.999984	0.0570969	0.876927	0.99416	-0.454411	0.223789	0.806192	3.57953	0.329944	0.420906	0.937115	-0.0854514	0.83419	0.993136	-0.307059	0.453568	0.999882	0.766593	0.0665883	0.359951	-0.0227577	0.955528	0.992671	0.372871	0.36365	0.864347	0.228781	0.575895
Mtr.32088.1.S1_s_at		Medtr8g079050.1 | GDSL-like lipase/acylhydrolase |	Esterase EC=3.1.1.-; AltName: Full=Early nodule-specific protein homolog; AltName: Full=Latex allergen Hev b 13; AltName: Allergen=Hev b 13; Flags: Precursor;	4.75194	1.14235	0.0039085	0.329541	0.220432	0.549201	0.995364	1.28653	0.0014084	0.337658	0.126671	0.730148	0.970934	0.594575	0.113068	0.86893	0.144868	0.693321	0.999984	-0.182399	0.619814	0.973073	-0.791058	0.0380749	0.478498	3.77311	-0.076134	0.84229	0.987539	-0.246118	0.521184	0.972336	-0.282791	0.461467	0.999882	0.560323	0.148901	0.511951	-0.492296	0.203249	0.747086	-0.378281	0.326007	0.851884	-0.128984	0.736188
Mtr.4951.1.S1_at		Medtr1g088925.1 | monothiol glutaredoxin-S2 protei	Monothiol glutaredoxin-S11 Short=AtGrxS11;	3.86407	1.11382	0.000186238	0.0959015	-0.0383933	0.883405	0.9999	0.185392	0.480719	0.960088	0.15565	0.553317	0.945802	1.46646	4.46712e-06	0.00720358	-0.0433747	0.868414	0.999984	-0.0062403	0.980979	0.998906	0.157889	0.547661	0.936843	4.09052	0.457353	0.271946	0.913858	-0.488626	0.241066	0.926817	0.185099	0.654317	0.999882	0.666092	0.112896	0.454448	0.112811	0.784744	0.964677	1.10301	0.0107327	0.660628	0.543077	0.193577
Mtr.42141.1.S1_s_at		Medtr3g094630.1 | horseradish peroxidase-like prot	peroxidase, putative	5.82468	1.11347	0.00570895	0.371628	0.529405	0.166023	0.952228	0.10792	0.774072	0.987786	-0.995353	0.0123263	0.52745	0.456553	0.230268	0.894545	0.465502	0.221491	0.999984	-0.240229	0.52404	0.962905	0.584737	0.127442	0.707077	6.09699	-1.531	0.115349	0.879912	-3.53937	0.000655211	0.357143	-3.55202	0.000630697	0.783611	1.06146	0.270687	0.651585	0.075375	0.937126	0.989272	0.646807	0.499815	0.905555	-0.0901906	0.924803
Mtr.26036.1.S1_s_at		Medtr7g118170.1 | 3-ketoacyl-CoA synthase-like pro	3-ketoacyl-CoA synthase 1 Short=KCS-1; EC=2.3.1.-; EC=2.3.1.119; AltName: Full=Very long-chain fatty acid condensing enzyme 1; Short=VLCFA condensing enzyme 1;	5.33852	1.08445	0.0041354	0.336721	0.158895	0.651134	0.997967	0.95239	0.0105224	0.640944	0.53276	0.136508	0.799053	0.52011	0.1457	0.881174	0.284616	0.419821	0.999984	-0.108445	0.757386	0.984705	-0.310645	0.379108	0.889176	4.11833	-0.419131	0.300311	0.919071	-0.410754	0.309932	0.946236	-0.168066	0.675979	0.999882	0.852126	0.0394873	0.285477	-0.414388	0.305733	0.814233	0.196171	0.625809	0.935609	0.27699	0.491832
Mtr.42925.1.S1_s_at		Medtr3g068030.1 | ribulose bisphosphate carboxylas	Ribulose bisphosphate carboxylase/oxygenase activase, chloroplastic Short=RuBisCO activase; Short=RA; Flags: Precursor;	6.98895	1.06663	0.00398082	0.330538	0.77706	0.0300897	0.833938	0.0546974	0.873448	0.994605	-0.515902	0.140588	0.801911	0.552659	0.115437	0.86893	0.462082	0.18522	0.999984	0.0770109	0.822595	0.990321	0.0170677	0.960352	0.997122	5.63809	0.00545151	0.987422	0.999049	-0.35277	0.311156	0.946688	-0.0158232	0.963505	0.999882	0.263384	0.44811	0.783634	-0.531642	0.130329	0.67331	0.429404	0.219213	0.811251	0.166838	0.630043
Mtr.29662.1.S1_at		no hit below tool-cutoff	hypothetical protein predicted by Glimmer/Critica	7.29655	1.06554	0.0383189	0.54304	0.379307	0.445708	0.992915	1.44249	0.00644511	0.559578	-0.292134	0.55615	0.94672	0.549683	0.271799	0.908589	0.540528	0.279694	0.999984	-0.131365	0.790764	0.986798	-0.719866	0.153179	0.738512	6.42657	0.0318165	0.969556	0.997771	-0.170578	0.837917	0.99337	-0.122448	0.883241	0.999882	0.935004	0.266179	0.647053	-0.700164	0.403274	0.85741	0.183505	0.825832	0.973985	0.321009	0.70048
Mtr.38820.1.S1_at		Medtr5g070010.1 | cytochrome P450 family-dependent	cytochrome P450, putative	6.4998	1.05402	0.0113506	0.429112	0.244955	0.534221	0.995364	1.25691	0.0031326	0.453805	-0.16084	0.682588	0.965282	0.383148	0.333314	0.925118	0.106422	0.786541	0.999984	0.275871	0.484314	0.958956	-0.172865	0.660367	0.960142	5.4335	0.0761167	0.880325	0.991664	0.122896	0.807986	0.992609	-0.0241089	0.96196	0.999882	0.837689	0.103821	0.437728	-0.181092	0.720395	0.951182	0.179262	0.723098	0.955688	0.235501	0.641798
Mtr.15379.1.S1_at		Medtr4g127670.1 | class III peroxidase | HC | chr4	peroxidase, putative	8.46756	1.04753	0.022382	0.49465	-0.234161	0.593417	0.997234	0.556118	0.210062	0.896728	-0.996704	0.0291022	0.620622	0.726102	0.10503	0.866125	-0.267888	0.541656	0.999984	0.120795	0.782601	0.986295	-0.217775	0.619399	0.951957	7.10171	0.448343	0.627467	0.964095	0.319072	0.729605	0.989597	0.495902	0.59156	0.999882	1.14455	0.219502	0.59849	0.496283	0.591276	0.919319	3.03259	0.00211771	0.510902	0.377718	0.682506
Mtr.38421.1.S1_at		Medtr5g064510.1 | leguminosin group485 secreted pe	hypothetical protein predicted by Glimmer/Critica	5.50155	1.04753	0.00498275	0.359215	-0.148053	0.670202	0.997967	0.965814	0.00893445	0.605625	-0.356251	0.309181	0.884914	0.523758	0.138979	0.880464	0.202266	0.56124	0.999984	-0.259058	0.457659	0.955696	-0.489037	0.16608	0.755328	4.37944	0.314394	0.448616	0.942212	-0.0645252	0.875944	0.99433	0.0376439	0.927424	0.999882	0.878518	0.0391242	0.284991	-0.34847	0.401421	0.856963	0.0474533	0.908589	0.987537	0.0977555	0.813076
Mtr.29075.1.S1_at		Medtr7g027175.1 | omega-hydroxypalmitate O-feruloy	Anthranilate N-benzoyltransferase protein 2 EC=2.3.1.144; AltName: Full=Anthranilate N-hydroxycinnamoyl/benzoyltransferase 2;	4.84576	1.03886	0.00224078	0.275172	-0.154344	0.621546	0.997815	0.993786	0.00325535	0.461763	0.282789	0.36817	0.901864	0.435113	0.170265	0.88272	0.14682	0.638574	0.999984	-0.48113	0.130819	0.818236	-0.0527364	0.865797	0.988661	3.50335	-0.416293	0.248626	0.90521	-1.15942	0.00239364	0.462706	-0.835423	0.0241726	0.999882	0.976004	0.00926932	0.155528	-0.108282	0.762111	0.959438	-0.0475517	0.894191	0.985134	0.295645	0.410446
Mtr.28714.1.S1_at		Medtr3g083920.1 | chalcone and stilbene synthase f	Chalcone synthase 1A EC=2.3.1.74; AltName: Full=Naringenin-chalcone synthase 1A;	6.57069	1.03029	0.000242513	0.110901	0.426627	0.0931433	0.926325	0.971136	0.000465151	0.197941	0.0945788	0.702975	0.96792	1.222	2.85469e-05	0.0364436	0.130704	0.598659	0.999984	0.49896	0.0516001	0.679415	1.10507	0.000105643	0.0116431	5.287	0.201354	0.632559	0.964095	-0.551197	0.195121	0.91297	-0.195048	0.643222	0.999882	1.40823	0.00178765	0.0847006	0.311267	0.460824	0.878826	0.543676	0.201144	0.802601	0.279421	0.507635
Mtr.12682.1.S1_at		Medtr3g101670.1 | light-harvesting complex I chlor	Chlorophyll a-b binding protein, chloroplastic AltName: Full=LHCI type II CAB; Flags: Precursor;	5.60724	1.0114	0.000112926	0.0671835	0.791873	0.0015371	0.529161	0.219368	0.339818	0.933925	0.229156	0.319065	0.887404	0.360272	0.121907	0.86893	0.678635	0.00552288	0.999984	0.00510812	0.982122	0.998906	0.615475	0.0109168	0.283486	4.36873	0.0683539	0.694579	0.971774	-0.170413	0.330316	0.952069	0.0560991	0.747175	0.999882	-0.100354	0.564782	0.84844	-0.404662	0.024741	0.408842	-0.130167	0.455897	0.893071	0.184283	0.293011
Mtr.47901.1.S1_x_at		Medtr7g084800.1 | glyceraldehyde-3-phosphate dehyd	Glyceraldehyde-3-phosphate dehydrogenase A, chloroplastic EC=1.2.1.13; AltName: Full=NADP-dependent glyceraldehydephosphate dehydrogenase subunit A; Flags: Precursor;	5.45773	1.00173	0.00348947	0.316781	0.779654	0.0193313	0.795081	-0.0413037	0.896401	0.996706	-0.348321	0.277182	0.873698	0.607224	0.0634625	0.853012	0.613927	0.0607656	0.999984	-0.212239	0.505076	0.961066	0.263204	0.409468	0.901207	4.17036	-0.0757744	0.737548	0.977053	-0.305071	0.182392	0.905627	0.345121	0.132748	0.999882	-0.0270844	0.904595	0.974321	-0.175672	0.438791	0.870937	-0.105411	0.641342	0.938784	0.307535	0.178971
Mtr.37369.1.S1_at		Medtr3g464190.1 | sesquiterpene synthase | LC | ch	(+)-delta-cadinene synthase isozyme A Short=D-cadinene synthase A; EC=4.2.3.13;	8.64315	0.986982	0.00197189	0.262682	-0.665772	0.0290369	0.827975	0.163652	0.57636	0.972603	-0.368424	0.213528	0.845094	0.277533	0.345876	0.928061	-0.780754	0.0116514	0.999984	-0.631551	0.0375992	0.615385	-1.09579	0.000733918	0.0524162	8.14629	0.180265	0.663543	0.969056	-0.710253	0.0924881	0.83825	-0.242586	0.558684	0.999882	0.189006	0.648345	0.885524	-1.0246	0.0173801	0.361145	0.337825	0.416462	0.881201	-0.159798	0.699687
Mtr.37608.1.S1_at		Medtr8g070040.1 | Lipid transfer protein | HC | ch	protease inhibitor/seed storage/lipid transfer protein (LTP) family protein	7.0179	0.986357	0.00275741	0.2954	0.576583	0.0654047	0.899818	0.532983	0.0871833	0.836238	0.226544	0.45762	0.92599	0.579068	0.0643196	0.853012	0.305873	0.317861	0.999984	-0.0319616	0.916137	0.996064	0.26609	0.383854	0.891403	6.79012	0.243354	0.672279	0.970001	-0.813037	0.162769	0.896747	-0.15885	0.782297	0.999882	0.690525	0.234066	0.614665	-0.553798	0.338219	0.828132	0.322201	0.575784	0.924865	0.539219	0.35093
Mtr.24396.1.S1_at		Medtr1g071720.1 | Lipid transfer protein | HC | ch	protease inhibitor/seed storage/lipid transfer protein (LTP) family protein	6.27503	0.965325	0.00531195	0.3675	0.144496	0.654762	0.997967	1.09258	0.00193024	0.370788	0.0567834	0.860304	0.986543	0.0849087	0.7925	0.984199	0.371882	0.25448	0.999984	-0.00914703	0.977378	0.998583	-0.613335	0.0651891	0.586733	5.43774	0.0314071	0.956778	0.997329	0.198191	0.732549	0.989597	0.048609	0.933152	0.999882	0.77541	0.186239	0.560776	-0.683199	0.242906	0.778366	-0.0961985	0.868175	0.9817	0.384444	0.508355
Msa.2842.1.S1_at		Medtr7g067380.1 | glycerol-3-phosphate acyltransfe	Glycerol-3-phosphate acyltransferase 6 Short=AtGPAT6; EC=2.3.1.15;	5.44149	0.965262	0.00208441	0.267775	-0.0889156	0.757294	0.999061	1.06664	0.000819528	0.267568	-0.403691	0.167454	0.819196	0.499124	0.0906412	0.863054	-0.178514	0.536014	0.999984	0.0940499	0.743783	0.983742	-0.0434192	0.879971	0.989151	4.46072	0.127055	0.731994	0.976262	-0.158006	0.670319	0.985351	-0.349363	0.348918	0.999882	0.670301	0.0769247	0.384533	-0.071237	0.847644	0.975813	0.129536	0.726978	0.956555	-0.180454	0.626965
Mtr.39535.1.S1_at		Medtr3g098980.2 | omega-hydroxypalmitate O-feruloy	Anthranilate N-benzoyltransferase protein 1 EC=2.3.1.144; AltName: Full=Anthranilate N-hydroxycinnamoyl/benzoyltransferase 1;	5.42427	0.961442	0.00891645	0.403872	-0.238931	0.490948	0.993704	0.559598	0.113212	0.855245	-0.483036	0.169166	0.819821	0.417314	0.232931	0.895271	-0.155677	0.652792	0.999984	0.0105407	0.975655	0.998496	-0.0139316	0.967828	0.998301	4.10916	-0.250403	0.400201	0.935559	-0.261534	0.379799	0.959361	-0.185459	0.532322	0.999882	0.288433	0.333306	0.70397	-0.136234	0.646023	0.9342	-0.385501	0.198256	0.801367	0.0678373	0.818902
Mtr.32795.1.S1_s_at		Medtr1g088920.1 | monothiol glutaredoxin-S2 protei	Monothiol glutaredoxin-S11 Short=AtGrxS11;	7.41168	0.943973	1.10637e-05	0.0125549	0.0690091	0.700169	0.998378	-0.175009	0.332199	0.932307	0.0109937	0.951019	0.995422	0.877175	3.11707e-05	0.0382016	0.109456	0.54214	0.999984	0.118926	0.508019	0.961066	0.0382995	0.83061	0.98539	7.97858	0.332973	0.179421	0.89095	-0.265783	0.281702	0.938627	0.0694097	0.776972	0.999882	0.452204	0.071137	0.370583	0.202245	0.411111	0.860767	0.432703	0.083628	0.754646	0.349946	0.15879
Mtr.50799.1.S1_s_at		Medtr4g064530.1 | laccase/diphenol oxidase family	Laccase-2 EC=1.10.3.2; AltName: Full=Benzenediol:oxygen oxidoreductase 2; AltName: Full=Urishiol oxidase 2; AltName: Full=Diphenol oxidase 2; Flags: Precursor;	8.06081	0.939102	0.00649112	0.381208	0.655355	0.0496626	0.892109	0.946227	0.00614386	0.558182	0.145438	0.652551	0.961299	0.610748	0.0661743	0.853012	-0.222269	0.492457	0.999984	-0.184549	0.568228	0.966413	0.145318	0.652819	0.958836	7.15487	-0.232809	0.597658	0.958775	-0.273587	0.535419	0.974306	-0.384981	0.3844	0.999882	0.448061	0.312275	0.687466	-0.341809	0.43944	0.870937	0.353267	0.424391	0.882895	0.354353	0.42298
Mtr.27605.1.S1_at		Medtr4g058760.1 | glycosyltransferase family 2 pro	hypothetical protein, conserved	5.6028	0.933195	5.15317e-05	0.0375924	0.337448	0.0959561	0.927602	0.664571	0.00206402	0.378679	0.64843	0.00255226	0.36499	1.31854	2.46004e-07	0.000519815	0.624039	0.00350656	0.901408	0.524868	0.0121675	0.403272	1.24177	6.98675e-07	0.000172635	4.65539	0.258924	0.519194	0.94984	-0.646525	0.112766	0.861823	-0.222733	0.578957	0.999882	1.41408	0.0010756	0.0711775	0.87836	0.033656	0.451878	1.76937	7.94518e-05	0.17388	0.220292	0.583106
Mtr.37609.1.S1_s_at		Medtr8g070040.1 | Lipid transfer protein | HC | ch	protease inhibitor/seed storage/lipid transfer protein (LTP) family protein	7.1038	0.931243	0.00195498	0.261836	0.644719	0.0252415	0.805597	0.3957	0.158046	0.875453	0.374047	0.181253	0.827738	0.510672	0.0716614	0.857005	0.387929	0.166087	0.999984	-0.107987	0.6953	0.979288	0.359044	0.19884	0.788273	7.04477	0.2433	0.635265	0.96464	-0.635861	0.219254	0.920095	-0.235778	0.645726	0.999882	0.478154	0.353387	0.719263	-0.494178	0.337684	0.827985	0.204581	0.689873	0.949819	0.282381	0.582168
Mtr.19517.1.S1_at		Medtr6g018310.1 | ribulose bisphosphate carboxylas	ribulose bisphosphate carboxylase small chain 1b precursor (RuBisCO small subunit 1b) (sp|P10796)	8.67794	0.930189	0.0131509	0.444666	0.878633	0.0185089	0.795081	-0.0487802	0.89064	0.996365	-0.497415	0.168039	0.819196	0.341638	0.339438	0.926512	0.524943	0.146478	0.999984	-0.111923	0.752577	0.984611	0.162085	0.648326	0.957882	9.23211	-0.0232958	0.938602	0.996548	-0.2007	0.508221	0.972336	0.236988	0.435216	0.999882	0.0514877	0.86484	0.962798	-0.103618	0.73209	0.953811	-0.160669	0.595952	0.929338	0.0627891	0.835574
Mtr.44766.1.S1_at		Medtr4g064530.1 | laccase/diphenol oxidase family	Laccase-4 EC=1.10.3.2; AltName: Full=Benzenediol:oxygen oxidoreductase 4; AltName: Full=Urishiol oxidase 4; AltName: Full=Diphenol oxidase 4; Flags: Precursor;	9.19596	0.91626	0.00448402	0.344326	0.478025	0.118356	0.934982	1.12933	0.000695666	0.24641	0.21155	0.481836	0.930684	0.586366	0.0580057	0.852144	-0.274465	0.362923	0.999984	-0.280526	0.352579	0.93678	0.137811	0.64598	0.957463	8.14432	0.00985703	0.980944	0.998744	-0.155401	0.706774	0.988093	-0.201003	0.626782	0.999882	0.420281	0.311949	0.68728	-0.553913	0.18492	0.729822	0.29742	0.472693	0.898397	0.444492	0.285298
Mtr.22603.1.S1_at		Medtr7g084800.1 | glyceraldehyde-3-phosphate dehyd	glyceraldehyde-3-phosphate dehydrogenase B, chloroplast (GAPB) / NADP-dependent glyceraldehydephosphate dehydrogenase subunit B	8.70987	0.915811	0.000927724	0.201592	0.705232	0.00812292	0.729729	-0.174984	0.485768	0.960586	-0.265585	0.29276	0.881992	0.599447	0.0221867	0.82496	0.53713	0.0386893	0.999984	-0.193367	0.441567	0.952299	0.333477	0.188951	0.780165	7.57903	0.237281	0.440205	0.941217	-0.54235	0.0828437	0.826833	0.489608	0.116013	0.999882	-0.0190752	0.950318	0.986641	-0.181884	0.553406	0.909102	-0.0321603	0.916341	0.988625	0.355036	0.250546
Mtr.42658.1.S1_at		Medtr5g059880.1 | MAP kinase kinase kinase-like pr	hypothetical protein predicted by Glimmer/Critica	4.47308	0.909863	0.00144476	0.234212	0.286361	0.27612	0.975261	0.350393	0.184921	0.887661	-0.0292063	0.910624	0.99119	0.338626	0.199654	0.883974	-0.328539	0.212989	0.999984	0.389445	0.142044	0.829689	0.298876	0.256117	0.826816	4.65253	0.0591793	0.788587	0.982276	0.184677	0.404764	0.963493	0.14432	0.514203	0.999882	0.262582	0.238469	0.619138	0.0841353	0.703182	0.947877	0.293972	0.18799	0.797161	0.2451	0.270591
Mtr.50760.1.S1_at		Medtr4g093920.1 | leguminosin group485 secreted pe	hypothetical protein predicted by Glimmer/Critica	4.40697	0.906942	0.00713041	0.385791	-0.25805	0.416196	0.98919	0.705188	0.0320408	0.746971	-0.299359	0.346557	0.895446	0.499251	0.12149	0.86893	-0.184906	0.559047	0.999984	-0.223222	0.481216	0.958401	-0.451026	0.160208	0.748546	2.96408	-0.00979149	0.975712	0.998201	-0.187734	0.560335	0.975669	-0.223964	0.48766	0.999882	0.351133	0.278877	0.659499	-0.137713	0.668906	0.939652	0.244177	0.449532	0.890593	-0.0318657	0.921079
Msa.1835.1.S1_at		Medtr1g034360.1 | long-chain fatty acyl CoA ligase	long-chain-fatty-acid--CoA ligase, putative / long-chain acyl-CoA synthetase, putative	4.78693	0.905064	0.00109379	0.212452	0.241929	0.339534	0.979252	0.686478	0.0100977	0.628085	0.29147	0.251586	0.864482	0.433829	0.0923363	0.863317	0.387789	0.13052	0.999984	-0.11549	0.646373	0.975565	-0.508684	0.0504809	0.53477	3.77558	-0.0269294	0.933696	0.995561	-0.182398	0.573927	0.976675	-0.072705	0.822333	0.999882	0.445281	0.174467	0.5471	-0.00153623	0.996213	0.998984	-0.166958	0.606647	0.931369	-0.0660014	0.838468
Mtr.2200.1.S1_at		no hit below tool-cutoff	hypothetical protein predicted by Glimmer/Critica	5.10097	0.900314	0.0124757	0.43835	0.593725	0.089298	0.926208	0.500261	0.149259	0.874688	0.123916	0.716202	0.96965	0.541755	0.119491	0.86893	0.646267	0.0656162	0.999984	-0.0892743	0.793278	0.986999	0.46966	0.174826	0.765018	3.06907	-0.228348	0.325147	0.925736	-0.342516	0.143273	0.884419	-0.2201	0.342699	0.999882	0.281657	0.226501	0.606338	0.0734527	0.750157	0.957574	0.240083	0.301244	0.842664	0.100463	0.663376
Mtr.43089.1.S1_at		Medtr7g093140.1 | late embryogenesis abundant prot	18 kDa seed maturation protein	6.12714	0.896867	0.0132816	0.445238	0.682231	0.0541093	0.899536	0.133435	0.697275	0.984177	-0.0733256	0.830573	0.983063	0.302862	0.379922	0.931485	0.482314	0.166372	0.999984	-0.227589	0.508109	0.961103	0.179556	0.601055	0.948781	5.60605	0.287351	0.634499	0.96464	-0.709507	0.2442	0.929347	-0.0258483	0.965836	0.999882	0.655488	0.281314	0.661518	-0.853946	0.162778	0.711563	0.87133	0.154614	0.782386	0.0200102	0.973549
Mtr.32795.1.S1_x_at		Medtr1g088920.1 | monothiol glutaredoxin-S2 protei	Monothiol glutaredoxin-S11 Short=AtGrxS11;	5.02965	0.892658	0.000664631	0.175758	-0.0506127	0.829996	0.999604	-0.374936	0.119504	0.857734	0.225625	0.342202	0.895408	0.966718	0.000283093	0.194914	-0.120729	0.609234	0.999984	0.158735	0.502254	0.960238	0.149234	0.527988	0.93345	5.68345	0.358608	0.241527	0.903749	-0.395503	0.197385	0.913402	-0.00289508	0.992383	0.999882	0.478075	0.121135	0.46862	0.170291	0.575272	0.915553	0.420343	0.171321	0.786609	0.258894	0.39566
Mtr.38810.1.S1_at		Medtr4g073950.1 | disease resistance-responsive, d	Disease resistance response protein 206	9.2992	0.888471	0.00138838	0.230286	-0.0611457	0.809087	0.999604	0.612508	0.0210414	0.703458	-0.301455	0.239183	0.857813	0.527494	0.0443765	0.850896	-0.140036	0.580878	0.999984	-0.00562561	0.982257	0.998906	-0.197557	0.437276	0.909498	8.23556	-0.0196243	0.977541	0.998362	-0.125448	0.857212	0.993751	0.168267	0.809328	0.999882	1.51903	0.0347269	0.271087	0.348146	0.618081	0.926644	2.51435	0.000865687	0.399114	0.322172	0.644446
Mtr.12736.1.S1_at		Medtr5g064610.1 | thylakoid lumenal 29 kDa protein	L-ascorbate peroxidase, putative	5.57959	0.888094	0.000138154	0.0769616	0.369318	0.0776509	0.916573	0.0980007	0.630833	0.976865	0.334686	0.108106	0.775755	0.53321	0.0132223	0.801003	0.422752	0.0451494	0.999984	0.135985	0.5057	0.961066	0.261628	0.205096	0.79291	4.50295	0.175718	0.522719	0.950356	-0.49841	0.0753959	0.81942	-0.117219	0.669341	0.999882	0.684853	0.0164681	0.196869	0.0633814	0.817222	0.970754	0.350793	0.205754	0.803569	-0.0987721	0.718863
Mtr.40163.1.S1_at		Medtr4g029730.1 | hypothetical protein | HC | chr4	hypothetical protein predicted by Glimmer/Critica	6.12483	0.885439	0.0349515	0.533012	-0.0632995	0.875304	0.9999	0.0381627	0.924615	0.998034	0.0322475	0.936271	0.99347	0.279811	0.489646	0.948472	0.365418	0.368356	0.999984	-0.770206	0.0640788	0.716652	-0.204924	0.612176	0.951285	5.25454	-0.535348	0.295957	0.918743	-0.467097	0.360952	0.958743	-0.497471	0.33095	0.999882	0.49202	0.336207	0.705624	0.351937	0.490159	0.888061	-0.682657	0.184681	0.794864	-0.233919	0.645871
Mtr.42071.1.S1_at		Medtr8g016030.1 | GTP cyclohydrolase I 1 | HC | ch	GTP cyclohydrolase I	6.70654	0.884726	0.0103421	0.413877	0.22705	0.486651	0.993704	0.135208	0.67784	0.982644	-0.121057	0.709855	0.968785	0.0775994	0.811367	0.985892	0.543192	0.102706	0.999984	-0.102577	0.752484	0.984578	1.03548	0.00324846	0.143518	6.54873	0.257267	0.73866	0.977098	-0.520756	0.500499	0.971786	-0.318713	0.679504	0.999882	0.170417	0.825017	0.950882	-1.45919	0.0645051	0.548339	1.2506	0.110873	0.765084	-0.299345	0.69795
Mtr.10441.1.S1_at		Medtr1g072260.1 | stem-loop-binding protein of 41	mRNA-binding protein	5.6436	0.879124	0.000825571	0.190186	0.383428	0.113855	0.933423	0.236734	0.322328	0.929371	0.0865666	0.715368	0.969597	0.460328	0.0600531	0.852183	0.569354	0.0220407	0.999984	0.0584211	0.805486	0.988767	0.0885675	0.709101	0.970335	4.4769	0.274621	0.254359	0.90712	-0.0910619	0.70318	0.987599	0.168385	0.482146	0.999882	0.0785287	0.742402	0.921413	-0.0413575	0.8625	0.978216	0.0534349	0.822962	0.973367	-0.0895381	0.707908
Mtr.27594.1.S1_at		Medtr8g089300.1 | CASP POPTRDRAFT-like protein | H	UPF0497 membrane protein At4g20390	6.61206	0.875458	0.0327034	0.52957	0.696991	0.0845045	0.920893	1.11421	0.00790216	0.589149	0.127314	0.746407	0.973465	0.477013	0.231205	0.894545	0.570287	0.154527	0.999984	-0.0210882	0.957243	0.996882	-0.382275	0.335125	0.869469	5.59157	0.055547	0.917708	0.994548	-0.0608939	0.90982	0.995519	-0.0100745	0.985048	0.999882	0.926356	0.0912312	0.415	-0.624206	0.249971	0.783669	0.0644915	0.904518	0.986808	0.03903	0.942123
Mtr.9311.1.S1_at		Medtr3g026330.1 | leguminosin group485 secreted pe	Periaxin	5.1815	0.862505	0.00521864	0.366729	-0.369498	0.205265	0.959352	0.682211	0.0235253	0.717085	0.0943182	0.743128	0.972991	0.486625	0.0986644	0.864327	-0.146596	0.610987	0.999984	-0.101212	0.725128	0.98218	-0.0364145	0.899235	0.991215	3.76233	-0.603003	0.261954	0.909614	-0.664829	0.217021	0.91991	-0.590371	0.271907	0.999882	0.986817	0.0703264	0.368614	-0.173932	0.744274	0.956148	0.189601	0.722188	0.955412	-0.135987	0.79864
Mtr.31647.1.S1_at		Medtr3g109340.2 | NAC transcription factor-like pr	hypothetical protein predicted by Glimmer/Critica	4.946	0.860258	0.00151787	0.240963	-0.0627623	0.799768	0.999604	0.687194	0.00901826	0.607102	0.173693	0.484363	0.931296	0.172768	0.486675	0.948006	0.13258	0.592824	0.999984	0.0207063	0.933275	0.996477	0.0506758	0.837695	0.986075	3.39856	-0.0946988	0.742322	0.977174	-0.328378	0.258161	0.933825	-0.189501	0.511545	0.999882	0.380012	0.192013	0.567951	-0.0825602	0.774351	0.96248	-0.254999	0.378221	0.869911	0.105769	0.713511
Mtr.27916.1.S1_at		Medtr3g463060.1 | cytochrome P450 family-dependent	cytochrome P450, putative	5.1428	0.857896	0.0311831	0.52547	0.192297	0.615253	0.997331	1.36619	0.00116457	0.314056	-0.0304457	0.936437	0.99347	0.325089	0.397478	0.93461	0.261202	0.495627	0.999984	0.179739	0.638426	0.974776	-0.71222	0.0701003	0.599915	3.84442	-0.0787735	0.863005	0.990526	0.0152502	0.973346	0.997683	-0.135429	0.766824	0.999882	0.787305	0.0909256	0.414435	0.0498848	0.912977	0.985142	0.117165	0.797503	0.969368	0.0311141	0.945653
Mtr.34428.1.S1_s_at		Medtr3g115920.1 | glyceraldehyde-3-phosphate dehyd	glyceraldehyde-3-phosphate dehydrogenase B, chloroplast (GAPB) / NADP-dependent glyceraldehydephosphate dehydrogenase subunit B	7.58413	0.843408	0.00162591	0.249081	0.546763	0.0318159	0.845323	-0.0837833	0.73189	0.985981	-0.193556	0.43073	0.919111	0.580893	0.0232447	0.82496	0.397297	0.111886	0.999984	0.146574	0.549778	0.964791	0.332857	0.180003	0.770735	6.45171	0.0571274	0.858413	0.989963	-0.259614	0.419551	0.965022	0.292143	0.364277	0.999882	0.292235	0.364127	0.727304	-0.322272	0.317517	0.818855	0.0544554	0.864967	0.981401	0.270483	0.400534
Msa.1593.1.S1_at		Medtr2g081090.1 | light-harvesting complex I chlor	Chlorophyll a-b binding protein 13, chloroplastic AltName: Full=LHCII type III CAB-13; Flags: Precursor;	10.4078	0.840928	5.09656e-05	0.0375924	0.690363	0.000521186	0.356225	0.593638	0.00221176	0.395138	0.169478	0.344898	0.895408	0.16652	0.353252	0.930118	0.592044	0.00226393	0.828412	0.448621	0.016731	0.464245	0.294093	0.106552	0.678256	8.5084	0.043361	0.917538	0.994548	0.175953	0.674744	0.985944	0.174175	0.677836	0.999882	0.0160057	0.969512	0.991769	-0.294193	0.483862	0.886889	0.522827	0.216767	0.809932	0.372602	0.376222
Mtr.17316.1.S1_at		Medtr8g107370.4 | phosphoethanolamine N-methyltran	phosphoethanolamine N-methyltransferase 3, putative (NMT3)	5.30806	0.839778	0.000619966	0.171921	-0.205831	0.353574	0.982853	0.198618	0.370445	0.940154	-0.0761399	0.729757	0.97092	0.312896	0.162581	0.88272	0.204137	0.357489	0.999984	0.11159	0.613089	0.972243	0.561973	0.0155171	0.331193	4.52333	0.212528	0.551621	0.951381	-0.273237	0.444772	0.967389	-0.39714	0.268854	0.999882	0.308693	0.388493	0.744851	-0.332508	0.353348	0.835475	0.287807	0.421079	0.882214	0.243834	0.494926
Mtr.8968.1.S1_at		Medtr2g100350.1 | inorganic pyrophosphatase | HC |	Probable phosphatase phospho1 EC=3.1.3.-;	5.82989	0.836804	0.000965502	0.205208	0.177024	0.442547	0.992349	0.4112	0.0810507	0.833885	0.408639	0.0828611	0.744236	0.531331	0.0266824	0.831067	-0.0537261	0.81485	0.999984	0.0685926	0.765032	0.985107	0.708524	0.00415708	0.164597	5.02658	0.174226	0.648135	0.966331	-0.307292	0.422297	0.965561	0.0755696	0.842907	0.999882	0.483893	0.209352	0.586672	-0.289177	0.449933	0.875712	0.545471	0.158256	0.782954	0.57903	0.134867
Mtr.25950.1.S1_at		Medtr6g092620.1 | 1-aminocyclopropane-1-carboxylat	1-aminocyclopropane-1-carboxylate oxidase, putative / ACC oxidase, putative	11.7398	0.833241	0.0192147	0.475257	0.5368	0.120812	0.936278	0.517439	0.134226	0.86419	0.411048	0.230757	0.853579	0.473218	0.169425	0.88272	0.137494	0.685134	0.999984	0.684447	0.0508295	0.676225	0.890177	0.0129438	0.309954	10.8428	0.599453	0.281041	0.915992	-0.524476	0.344689	0.954733	-0.0493384	0.928728	0.999882	1.06743	0.0591313	0.340961	-1.05328	0.0624068	0.543307	0.72018	0.196877	0.801365	0.631059	0.256864
Msa.2885.1.S1_at		Medtr5g014260.1 | glycine cleavage system H protei	Glycine cleavage system H protein, mitochondrial Flags: Precursor;	6.16252	0.830564	0.000774554	0.18626	0.239757	0.286323	0.975502	0.286156	0.205084	0.894692	0.185575	0.407324	0.911643	0.712427	0.0031309	0.627656	0.133817	0.548997	0.999984	-0.12609	0.572167	0.966962	0.29016	0.198996	0.788273	4.29431	0.0229896	0.936006	0.996001	-0.395184	0.173086	0.901939	0.0659278	0.817953	0.999882	0.395527	0.172722	0.544738	-0.232191	0.419512	0.864324	-0.0786333	0.783704	0.967637	0.394763	0.173532
Mtr.26042.1.S1_at		Medtr7g118290.1 | thylakoid membrane phosphoprotei	Thylakoid membrane phosphoprotein 14 kDa, chloroplastic Flags: Precursor;	6.5386	0.830221	0.00252789	0.284228	0.633937	0.0172489	0.793868	0.354001	0.168679	0.877174	0.132136	0.602132	0.953429	0.731829	0.00678671	0.726006	0.498321	0.0564952	0.999984	0.0103083	0.96748	0.997585	0.395703	0.125445	0.705751	5.59837	0.316292	0.127408	0.880976	0.361695	0.0827797	0.826691	0.338275	0.103814	0.999882	-0.16365	0.424777	0.768762	-0.122423	0.54967	0.907715	0.230043	0.263924	0.829839	-0.0624851	0.759667
Msa.1913.1.S1_at		Medtr3g088040.1 | light-harvesting complex I chlor	Photosystem II 22 kDa protein, chloroplastic AltName: Full=CP22; Flags: Precursor;	7.18991	0.826985	0.0217506	0.489943	0.865738	0.0167511	0.793868	-0.0799824	0.816008	0.991501	-0.528656	0.131669	0.796109	0.499848	0.153176	0.88272	0.700241	0.0490683	0.999984	-0.349477	0.313475	0.924624	0.265997	0.441238	0.910046	4.11215	0.333906	0.248555	0.90521	-0.232487	0.419525	0.965022	0.118148	0.680615	0.999882	0.254731	0.37687	0.736674	-0.487205	0.0956129	0.617706	0.0149577	0.958391	0.994646	0.0249107	0.930761
Mtr.4738.1.S1_s_at		Medtr4g062470.1 | disease resistance-responsive, d	disease resistance-responsive family protein / fibroin-related	8.29847	0.826518	0.00198678	0.2627	0.00918045	0.970087	0.999956	0.461763	0.067245	0.81636	-0.11749	0.631987	0.958078	0.48815	0.0538409	0.852144	-0.0965217	0.693788	0.999984	0.299385	0.227423	0.887348	-0.0360445	0.882971	0.9894	7.53362	0.0548657	0.943058	0.996548	-0.175734	0.819099	0.992609	0.167473	0.827459	0.999882	1.37206	0.0804271	0.391989	0.832477	0.282353	0.803987	2.88848	0.000557001	0.33794	0.359201	0.640549
Mtr.4738.1.S1_at		Medtr4g062470.1 | disease resistance-responsive, d	disease resistance-responsive family protein / fibroin-related	7.34768	0.824327	0.000523125	0.162721	-0.0311731	0.883458	0.9999	0.494026	0.0262943	0.730131	-0.182878	0.39282	0.907765	0.631434	0.00562503	0.686634	-0.195354	0.361779	0.999984	0.250827	0.243851	0.89765	-0.0894114	0.674586	0.96331	6.96491	0.0628202	0.920205	0.994548	0.0259626	0.966974	0.997248	0.358916	0.56795	0.999882	1.06635	0.0954012	0.422441	1.01007	0.113502	0.65029	2.55503	0.000221944	0.283339	0.281799	0.653603
Mtr.34470.1.S1_s_at		Medtr7g068380.1 | vacuolar cation/proton exchanger	Vacuolar cation/proton exchanger 3 AltName: Full=Ca(2+)/H(+) exchanger 3; AltName: Full=Ca(2+)/H(+) antiporter CAX3;	5.03971	0.821719	0.000118218	0.0691264	0.183062	0.328877	0.979156	0.150031	0.422303	0.950347	0.461574	0.0182528	0.560325	0.466204	0.017224	0.824677	0.518561	0.0087858	0.999984	0.111921	0.548422	0.964643	1.46875	1.00574e-08	4.53158e-06	4.33322	0.535881	0.146996	0.882246	0.00280135	0.993861	0.998957	-0.0712692	0.84485	0.999882	1.75117	2.40559e-05	0.00792525	1.20755	0.00195673	0.159573	0.998572	0.00898234	0.651556	-0.398888	0.277243
Mtr.38253.1.S1_at		Medtr1g092690.1 | GDSL-like lipase/acylhydrolase |	Anter-specific proline-rich protein APG Flags: Precursor;	5.19271	0.82064	0.0242246	0.502528	0.710801	0.0484674	0.887475	0.777482	0.0319953	0.746971	0.404315	0.250583	0.863944	0.273033	0.434897	0.939824	0.52266	0.140523	0.999984	-0.247183	0.479192	0.958401	-0.46534	0.187704	0.779068	3.63474	-0.31398	0.340975	0.926989	-0.536859	0.107621	0.856021	-0.267597	0.416234	0.999882	0.489566	0.141118	0.501126	-0.0890866	0.785803	0.964755	0.0973797	0.766441	0.965697	-0.130029	0.691786
Mtr.44803.1.S1_at		Medtr4g128400.1 | xyloglucan endotransglucosylase/	xyloglucan:xyloglucosyl transferase, putative / xyloglucan endotransglycosylase, putative / endo-xyloglucan transferase, putative	4.41105	0.820039	0.000273313	0.120385	0.287103	0.157018	0.948804	0.369654	0.0716022	0.820376	-0.172389	0.390087	0.90709	0.220744	0.27309	0.909437	0.046456	0.815735	0.999984	0.00604627	0.975793	0.998496	0.489439	0.0194154	0.365848	5.00458	0.149677	0.640548	0.965643	-0.130613	0.683561	0.986468	-0.0190713	0.952487	0.999882	-0.301521	0.349125	0.716203	0.0493815	0.877405	0.980157	-0.11967	0.708755	0.952891	-0.194229	0.544989
Mtr.48743.1.S1_at		Medtr5g040940.1 | ribonuclease T2 family protein |	ribonuclease T2 family protein	3.10711	0.815256	0.00265948	0.290851	-0.128933	0.606569	0.997331	-0.132641	0.59631	0.974399	-0.264832	0.293783	0.88216	0.300248	0.235237	0.896558	-0.0752692	0.763335	0.999984	-0.144555	0.563924	0.966097	0.0302419	0.903643	0.991931	4.20251	-0.305682	0.413244	0.936099	-0.494091	0.189276	0.909566	-0.407405	0.277231	0.999882	3.89674	1.38707e-12	6.53822e-09	4.12436	2.85068e-13	5.82281e-09	1.44636	0.000382679	0.308194	0.896779	0.0202713
Mtr.37420.1.S1_at		Medtr5g014260.1 | glycine cleavage system H protei	Glycine cleavage system H protein, mitochondrial Flags: Precursor;	7.09063	0.812678	0.00174526	0.253716	0.32073	0.183318	0.952414	0.242639	0.310869	0.928049	0.153109	0.520224	0.939024	0.507231	0.0396171	0.850769	0.107963	0.649652	0.999984	-0.246978	0.302455	0.920606	0.193717	0.416935	0.902798	4.70099	0.193661	0.512148	0.949562	-0.410949	0.168607	0.899148	0.292015	0.324791	0.999882	0.379981	0.20218	0.579394	-0.24136	0.41473	0.862041	-0.228088	0.44063	0.887903	0.202825	0.492515
Msa.1943.1.S1_at		Medtr4g015570.1 | light-harvesting complex I chlor	Chlorophyll a-b binding protein CP29.1, chloroplastic AltName: Full=LHCII protein 4.1; AltName: Full=LHCB4.1; Flags: Precursor;	8.71816	0.812107	0.00110378	0.212696	0.473075	0.0433335	0.874321	0.124401	0.582455	0.973168	-0.0919031	0.684248	0.965604	-0.151643	0.503287	0.950546	0.534562	0.0237244	0.999984	0.369809	0.109282	0.793431	0.0505233	0.822915	0.984912	7.24311	0.210292	0.657024	0.968161	-0.104236	0.825622	0.992609	0.00402009	0.993218	0.999882	0.40485	0.394398	0.74904	-0.302758	0.523262	0.899289	0.366815	0.439905	0.887903	0.250073	0.597692
Msa.1805.1.S1_at		Medtr4g088350.1 | triose phosphate/phosphate trans	Triose phosphate/phosphate translocator, chloroplastic Short=cTPT; AltName: Full=p36; AltName: Full=E30; Flags: Precursor;	6.58356	0.808556	0.00157315	0.24405	0.328373	0.166586	0.952228	-0.251934	0.28522	0.920121	-0.217838	0.354239	0.897035	0.411371	0.0860298	0.861216	0.244557	0.299279	0.999984	-0.0667721	0.774921	0.985477	0.119561	0.609221	0.950718	5.64655	0.387425	0.21515	0.897172	-0.449344	0.152026	0.892183	0.247922	0.424735	0.999882	0.638377	0.0447833	0.301151	-0.166768	0.590402	0.919123	0.411658	0.188422	0.797218	0.115177	0.709794
Mtr.1496.1.S1_at		Medtr3g080810.1 | glycosyl hydrolase family 9 prot	glycosyl hydrolase family 9 protein	5.74241	0.808259	0.00946341	0.409988	0.453156	0.129708	0.943184	0.811504	0.00921169	0.60911	1.02761	0.00140542	0.324254	-0.168922	0.565343	0.958265	0.739641	0.0165555	0.999984	0.262516	0.373583	0.94077	1.46865	2.28435e-05	0.00334082	5.07429	0.644454	0.332591	0.925965	-1.16563	0.0841052	0.827864	0.317758	0.631145	0.999882	1.14595	0.0892548	0.410859	-1.09778	0.102983	0.63182	0.363923	0.582598	0.92632	0.127684	0.846814
Mtr.44649.1.S1_at		Medtr7g100120.1 | white-brown-complex ABC transpor	White-brown complex homolog protein 20	5.68947	0.801342	0.00784487	0.396959	-0.144564	0.609782	0.997331	0.598315	0.0414372	0.779875	-0.213722	0.451761	0.924506	0.175201	0.536657	0.954451	0.0299993	0.915464	0.999984	-0.0727802	0.796872	0.987307	-0.0239331	0.93251	0.99444	4.46946	-0.584185	0.124019	0.880976	-0.56448	0.136793	0.881021	-0.541022	0.153356	0.999882	0.562112	0.138396	0.496911	-0.22823	0.542249	0.905566	-0.249188	0.50602	0.907853	-0.4593	0.223646
Mtr.45103.1.S1_at		Medtr8g016030.1 | GTP cyclohydrolase I 1 | HC | ch	GTP cyclohydrolase I	7.15484	0.798643	0.0180365	0.472162	0.226207	0.48291	0.993704	0.272754	0.398485	0.945914	-0.223148	0.488798	0.93218	0.135372	0.673704	0.970147	0.449257	0.168819	0.999984	0.0700148	0.827404	0.990331	1.04748	0.00266404	0.127937	6.69861	0.396106	0.645321	0.966057	-1.23511	0.156434	0.894231	-0.254273	0.767443	0.999882	0.170487	0.842776	0.955532	-1.86287	0.0356207	0.458866	1.13449	0.192053	0.798864	-0.282085	0.742896
Mtr.24395.1.S1_at		Medtr1g071730.2 | Lipid transfer protein | HC | ch	protease inhibitor/seed storage/lipid transfer protein (LTP) family protein	5.76185	0.798637	0.0173891	0.470579	0.232905	0.467391	0.993704	1.13748	0.0012044	0.314056	-0.113628	0.721967	0.970148	0.230438	0.472077	0.946457	0.417888	0.196821	0.999984	-0.136168	0.669959	0.976974	-0.370328	0.251226	0.824116	4.75537	-0.162868	0.680051	0.970355	-0.384639	0.332698	0.952939	-0.355377	0.370331	0.999882	0.774522	0.0556981	0.331495	-0.151173	0.701836	0.947561	0.124101	0.753225	0.961932	0.0309489	0.937466
Mtr.8452.1.S1_at		Medtr8g020990.1 | seed linoleate 9S-lipoxygenase |	lipoxygenase, putative	4.04623	0.79645	0.00123477	0.220551	-0.21532	0.340211	0.979252	-0.122286	0.585997	0.973363	-0.156171	0.487425	0.931941	0.428267	0.063728	0.853012	-0.0010852	0.996133	0.999984	-0.397781	0.0837854	0.749913	-0.757962	0.00194203	0.102767	4.19172	0.489541	0.038443	0.878855	0.238465	0.302229	0.943838	0.391176	0.0945681	0.999882	0.271256	0.241601	0.622836	-0.325479	0.161733	0.71095	0.195571	0.396357	0.874117	0.642253	0.00777255
Mtr.42141.1.S1_at		Medtr3g094630.1 | horseradish peroxidase-like prot	peroxidase, putative	4.05327	0.794867	0.0379143	0.542031	0.554091	0.140114	0.947295	0.14705	0.6901	0.984097	-0.845999	0.0279004	0.615658	-0.137617	0.708992	0.974395	0.367145	0.323041	0.999984	-0.383616	0.302191	0.920606	0.139497	0.705212	0.969457	4.50061	-1.71951	0.0700354	0.878855	-3.96313	0.000122706	0.264809	-3.7211	0.000266809	0.783611	1.19356	0.203222	0.580264	0.313722	0.735358	0.954566	0.645496	0.487885	0.90243	0.185361	0.841626
Mtr.19516.1.S1_at		Medtr6g018300.1 | ribulose bisphosphate carboxylas	ribulose bisphosphate carboxylase small chain 3b precursor (RuBisCO small subunit 3b) (sp|P10798)	10.8687	0.792527	0.00250749	0.283494	0.530049	0.0347519	0.852817	-0.174071	0.472409	0.958369	-0.180806	0.455608	0.925696	0.48196	0.0533054	0.852144	0.370327	0.13237	0.999984	-0.00551969	0.981737	0.998906	0.0949088	0.694279	0.966978	10.6675	0.210142	0.416732	0.936948	-0.458068	0.0817106	0.825555	0.300146	0.248315	0.999882	0.219441	0.39661	0.750466	-0.201492	0.436	0.870722	0.0832808	0.746621	0.96084	0.245936	0.34271
Mtr.4586.1.S1_at		Medtr4g058760.1 | glycosyltransferase family 2 pro	glycosyltransferase family 2	7.34953	0.792021	8.74297e-05	0.0568754	0.211231	0.232995	0.968073	0.440945	0.0166762	0.687614	0.655065	0.000744383	0.26037	1.28024	4.42325e-08	0.000117847	0.641073	0.000922424	0.715498	0.5243	0.00523562	0.268094	1.19148	1.67485e-07	5.20972e-05	6.7565	0.242802	0.615402	0.962344	-0.523925	0.281412	0.938627	-0.106233	0.825779	0.999882	1.18223	0.0184776	0.206545	0.0480896	0.920606	0.986255	1.26834	0.0119505	0.671253	0.153054	0.75123
Mtr.9310.1.S1_s_at		Medtr3g026290.1 | leguminosin proline-rich group66	proline-rich protein family	4.07948	0.791721	0.0222155	0.492845	0.0758287	0.818447	0.999604	0.580237	0.086991	0.836238	0.304631	0.359833	0.899479	0.403006	0.228309	0.893156	0.26164	0.4307	0.999984	0.00373246	0.990981	0.999475	-0.409646	0.22093	0.804524	2.93499	-0.151373	0.707008	0.973878	-0.516505	0.204311	0.915724	-0.168445	0.675822	0.999882	0.743173	0.0710355	0.370334	0.100052	0.803686	0.968299	0.221994	0.581898	0.92629	-0.221319	0.583042
Mtr.15717.1.S1_at		Medtr2g081090.1 | light-harvesting complex I chlor	Chlorophyll a-b binding protein 13, chloroplastic AltName: Full=LHCII type III CAB-13; Flags: Precursor;	11.7699	0.786802	4.50082e-05	0.0358411	0.593015	0.00111698	0.470942	0.668314	0.000326125	0.160365	0.147492	0.3747	0.903342	0.0487244	0.767914	0.982333	0.497521	0.00501368	0.999984	0.537619	0.00269619	0.183983	0.145275	0.38182	0.890033	9.53792	0.154167	0.726816	0.975466	0.114313	0.79552	0.992025	0.242498	0.583111	0.999882	0.0489077	0.911682	0.976492	-0.319953	0.469664	0.882806	0.5311	0.233024	0.818409	0.318735	0.471344
Msa.1337.1.S1_at		Medtr1g076430.1 | 3-ketoacyl-CoA synthase-like pro	3-ketoacyl-CoA synthase 17 Short=KCS-17; EC=2.3.1.-; AltName: Full=Very long-chain fatty acid condensing enzyme 17; Short=VLCFA condensing enzyme 17;	4.6161	0.78296	0.00385296	0.328375	-0.108048	0.667346	0.997967	0.646088	0.0147385	0.669784	-0.0559067	0.823805	0.98244	0.260107	0.304601	0.918785	0.234034	0.354784	0.999984	-0.00828663	0.973661	0.998444	-0.370194	0.147768	0.73238	3.75139	-0.256399	0.36544	0.930344	-0.409161	0.1522	0.892183	-0.384436	0.177816	0.999882	0.253682	0.370485	0.732129	-0.106304	0.706157	0.948113	-0.107223	0.70374	0.951967	-0.0329653	0.906843
Mtr.13396.1.S1_at		Medtr0024s0260.1 | S54 family peptidase | HC | sca	hypothetical protein predicted by Glimmer/Critica	6.10033	0.781315	0.00203402	0.265103	0.219629	0.347702	0.98167	0.0819518	0.724251	0.985102	0.11593	0.618132	0.955224	-0.160599	0.490713	0.948477	0.424077	0.0756819	0.999984	0.111863	0.630457	0.973332	0.105168	0.650983	0.958272	5.31465	-0.104102	0.79226	0.982961	0.0145063	0.97071	0.997585	-0.141448	0.720557	0.999882	0.0613612	0.876591	0.966361	-0.00850109	0.982832	0.996847	-0.0982305	0.80372	0.970298	-0.0987818	0.802642
Mtr.2040.1.S1_at		Medtr5g073210.1 | laccase/diphenol oxidase family	Laccase-3 EC=1.10.3.2; AltName: Full=Benzenediol:oxygen oxidoreductase 3; AltName: Full=Urishiol oxidase 3; AltName: Full=Diphenol oxidase 3; Flags: Precursor;	7.38627	0.780521	0.00657	0.381208	0.0448208	0.867433	0.9999	0.471893	0.0868942	0.836238	-0.00204718	0.993915	0.999675	0.614169	0.028489	0.83528	-0.0799703	0.765963	0.999984	-0.0415027	0.877162	0.99416	-0.0376841	0.888382	0.989838	6.20526	-0.224965	0.794475	0.983407	-0.21075	0.807187	0.992609	0.314012	0.716265	0.999882	1.20976	0.166721	0.536086	0.66505	0.4429	0.872765	2.98213	0.00133144	0.454721	0.431912	0.617422
Mtr.45294.1.S1_at		Medtr6g027920.1 | cobalamin-independent methionine	5-methyltetrahydropteroyltriglutamate--homocysteine methyltransferase, putative / vitamin-B12-independent methionine synthase, putative / cobalamin-independent methionine synthase, putative	5.44657	0.780363	0.00469753	0.350615	0.841531	0.00255231	0.597138	0.358587	0.169417	0.877698	-0.0239967	0.925491	0.992444	0.286026	0.27016	0.907765	-0.0616969	0.810067	0.999984	0.283906	0.27365	0.908531	0.115762	0.652447	0.958667	4.25488	-0.0505399	0.891127	0.992447	-0.223125	0.546617	0.97543	-0.144657	0.695495	0.999882	0.212071	0.566568	0.84946	-0.282381	0.446194	0.874184	0.571937	0.127489	0.770376	0.314753	0.396285
Mtr.38311.1.S1_at		Medtr4g053880.1 | gland-specific fatty acyl-CoA re	Male sterility protein 2	4.7373	0.774117	0.00439129	0.342324	-0.103424	0.682324	0.997967	0.450572	0.0822424	0.833885	0.113492	0.653429	0.961434	0.482182	0.0639165	0.853012	0.282311	0.268432	0.999984	0.0776446	0.758482	0.984705	-0.313596	0.22011	0.804351	3.86418	-0.174055	0.590948	0.958001	-0.377683	0.247002	0.929676	-0.242203	0.455371	0.999882	0.15806	0.625376	0.876187	-0.522493	0.112238	0.647902	-0.509995	0.120785	0.770376	-0.35439	0.276829
Mtr.11146.1.S1_at		Medtr7g405730.1 | bidirectional sugar transporter	Protein RUPTURED POLLEN GRAIN 1	8.58408	0.773719	0.0332815	0.529906	0.57249	0.108833	0.930465	0.779229	0.032141	0.746971	0.849697	0.0203668	0.570857	0.585554	0.101345	0.864809	0.636086	0.0763318	0.999984	-0.0682697	0.844904	0.991122	0.801655	0.0278536	0.427337	7.48419	0.567605	0.239378	0.902712	-0.398193	0.40686	0.963855	0.604342	0.2109	0.999882	1.09932	0.0262891	0.2399	-1.10586	0.0254654	0.413151	0.162265	0.734341	0.957699	1.45994	0.00397441
Mtr.33792.1.S1_at		Medtr6g026820.1 | hypothetical protein | HC | chr6	hypothetical protein predicted by Glimmer/Critica	5.89153	0.769855	0.0215805	0.489771	0.421935	0.193208	0.953574	0.769566	0.0216254	0.7094	-0.0192226	0.952009	0.995549	0.195546	0.541716	0.954984	-0.09286	0.771413	0.999984	-0.0348859	0.913031	0.995994	-0.562327	0.0864163	0.637388	4.09687	0.249846	0.464889	0.945638	0.0621056	0.855345	0.993751	0.102678	0.763204	0.999882	0.761299	0.0305815	0.256708	0.116559	0.732393	0.95384	0.090864	0.78974	0.968732	0.174576	0.608913
Msa.1853.1.S1_at		Medtr8g023790.1 | light-harvesting complex I chlor	Chlorophyll a-b binding protein 7, chloroplastic AltName: Full=LHCI type II CAB-7; Flags: Precursor;	9.19302	0.76668	0.0021405	0.271437	0.59157	0.0144374	0.79167	-0.201687	0.381783	0.943035	-0.0714345	0.755318	0.974609	0.0321407	0.888414	0.992403	0.449387	0.0575282	0.999984	0.092378	0.68712	0.978686	0.0889952	0.697973	0.967678	8.20842	-0.173706	0.603438	0.959868	0.0218361	0.947838	0.99707	0.218346	0.514242	0.999882	-0.135658	0.684757	0.899564	0.0599684	0.857441	0.97722	-0.066811	0.841388	0.976895	0.229944	0.492289
Mtr.13067.1.S1_at		Medtr4g104610.1 | cytochrome P450 family 71 protei	cytochrome P450, putative	6.02262	0.765997	0.00169867	0.251919	-0.286806	0.204785	0.959068	0.328715	0.147908	0.873837	0.921495	0.000260265	0.172152	0.574025	0.0147192	0.807024	-0.263193	0.243518	0.999984	0.589896	0.0124287	0.407468	1.28175	2.98242e-06	0.00058018	6.27283	0.0397534	0.885417	0.991901	-0.345838	0.214841	0.919542	-0.129555	0.639083	0.999882	0.319378	0.251275	0.632454	-0.316701	0.255198	0.786231	0.411201	0.142002	0.775979	0.203775	0.461738
Mtr.37389.1.S1_at		Medtr4g088350.1 | triose phosphate/phosphate trans	Triose phosphate/phosphate translocator, chloroplastic Short=cTPT; AltName: Full=p36; AltName: Full=E30; Flags: Precursor;	9.56171	0.763803	0.00366655	0.320512	0.362026	0.144398	0.947386	-0.328583	0.183803	0.885975	-0.23283	0.34253	0.895408	0.480985	0.0558132	0.852144	0.285956	0.245609	0.999984	-0.323424	0.190569	0.870564	0.111095	0.648587	0.957885	8.51823	0.311185	0.413554	0.936302	-0.743283	0.0558505	0.796094	0.253113	0.505336	0.999882	0.642256	0.0963542	0.424137	-0.568992	0.139103	0.682748	0.256423	0.499819	0.905555	0.167085	0.659584
Mtr.49015.1.S1_at		Medtr4g015570.1 | light-harvesting complex I chlor	Chlorophyll a-b binding protein CP29.1, chloroplastic AltName: Full=LHCII protein 4.1; AltName: Full=LHCB4.1; Flags: Precursor;	9.90961	0.763036	0.00281409	0.297251	0.525401	0.0322275	0.845716	0.0666959	0.777035	0.988006	-0.122605	0.603283	0.953654	-0.295895	0.214971	0.891103	0.499042	0.0411591	0.999984	0.210148	0.37527	0.940773	0.177714	0.452476	0.913421	8.68696	0.145267	0.779398	0.980854	-0.308229	0.553056	0.975669	-0.0972928	0.851146	0.999882	0.302501	0.560421	0.845995	-0.489415	0.348044	0.832614	0.321165	0.536606	0.915126	0.0157794	0.975714
Msa.1315.1.S1_at		Medtr7g011060.1 | expansin A10 | HC | chr7:2868018	Expansin-A15 Short=AtEXPA15; AltName: Full=Alpha-expansin-15; Short=At-EXP15; Short=AtEx15; AltName: Full=Ath-ExpAlpha-1.3; Flags: Precursor;	8.93173	0.762703	4.74282e-05	0.0363288	0.424801	0.0124377	0.778765	0.140239	0.385639	0.943035	-0.0960219	0.551086	0.945048	0.389283	0.0208951	0.82496	0.268768	0.102231	0.999984	0.20569	0.206646	0.878388	0.162211	0.316717	0.861552	8.36762	0.271991	0.486437	0.946213	-0.680043	0.0871874	0.83323	-0.191893	0.622817	0.999882	0.844291	0.0356283	0.273859	-0.763245	0.0561502	0.527063	0.562001	0.154858	0.782707	0.123403	0.75153
Mtr.34720.1.S1_at		Medtr1g077930.1 | alpha/beta-hydrolase superfamily	hydrolase, alpha/beta fold family	4.60951	0.759411	0.00156438	0.243924	-0.286807	0.197038	0.956742	0.579089	0.0124906	0.656895	-0.294544	0.185575	0.828042	0.359708	0.108568	0.868748	-0.302872	0.173825	0.999984	0.0326174	0.88164	0.994833	-0.374421	0.0954753	0.657738	3.67391	-0.0707607	0.729188	0.975466	-0.0114017	0.955477	0.99707	-0.0605787	0.766882	0.999882	0.243389	0.237915	0.618592	-0.198541	0.334112	0.826704	-0.00447829	0.982505	0.997734	0.132516	0.517634
Mtr.39670.1.S1_at		Medtr2g102680.1 | MJK13.21 protein | HC | chr2:442	expressed protein	5.11938	0.758252	0.00346247	0.316205	0.131422	0.584731	0.996878	0.197533	0.412979	0.949204	-0.124998	0.603131	0.953654	0.487556	0.049621	0.851146	0.013892	0.953813	0.999984	0.0171763	0.942911	0.996753	-0.418259	0.089301	0.644287	4.55051	0.282617	0.273691	0.913928	0.0254813	0.920727	0.996473	0.336949	0.193426	0.999882	-0.0847334	0.740872	0.920677	-0.403379	0.12135	0.664037	0.239682	0.352122	0.860228	0.0157889	0.950828
Mtr.18567.1.S1_at		Medtr5g014140.3 | pyruvate kinase family protein |	pyruvate kinase	4.27507	0.757907	0.00144243	0.234212	-0.125734	0.562881	0.995977	0.401529	0.0718904	0.820495	-0.0398022	0.854293	0.986154	0.584543	0.0109745	0.775816	-0.210848	0.334524	0.999984	0.0758782	0.726475	0.982563	-0.0506487	0.815261	0.984068	3.82877	0.292468	0.195067	0.893962	0.203103	0.365317	0.958919	0.274247	0.223714	0.999882	0.0497514	0.823571	0.950375	-0.365526	0.107611	0.640209	0.190709	0.394986	0.873852	-0.189143	0.398841
Mtr.41025.1.S1_at		Medtr1g028460.1 | bidirectional sugar transporter	Protein RUPTURED POLLEN GRAIN 1	11.2305	0.754717	0.000986851	0.206428	0.392582	0.0661956	0.899818	0.0749672	0.717921	0.984995	-0.303139	0.151125	0.807377	0.731348	0.00133164	0.433785	0.022771	0.912536	0.999984	0.266772	0.204616	0.876509	0.643592	0.00400044	0.161488	10.5971	0.572425	0.144255	0.880976	-0.521396	0.182435	0.905627	0.422804	0.277588	0.999882	0.789171	0.0468997	0.306846	-0.279752	0.470462	0.882911	0.709509	0.0725206	0.751706	0.501122	0.199615
Mtr.27802.1.S1_x_at		Medtr7g012070.1 | caffeic acid O-methyltransferase	hypothetical protein predicted by Glimmer/Critica	3.01121	0.751865	1.57782e-05	0.01667	0.0371548	0.799353	0.999604	0.253003	0.0914197	0.842352	0.0266293	0.855404	0.986154	0.163311	0.268856	0.907765	0.190981	0.197757	0.999984	0.269267	0.0733518	0.736349	0.166802	0.258976	0.828236	2.7157	-0.211987	0.137207	0.880976	-0.0561724	0.689484	0.986485	-0.114701	0.416214	0.999882	0.279722	0.0524187	0.322274	0.00849732	0.951751	0.991614	0.127576	0.366378	0.865266	0.423113	0.00445338
Mtr.6102.1.S1_at		Medtr7g027175.1 | omega-hydroxypalmitate O-feruloy	3'-N-debenzoyl-2'-deoxytaxol N-benzoyltransferase Short=DBTNBT; EC=2.3.1.-;	4.5614	0.750633	0.0202855	0.484623	-0.057581	0.851731	0.999604	0.558589	0.0777989	0.829251	-0.0413005	0.893337	0.989686	0.426526	0.173179	0.88272	0.0773725	0.801744	0.999984	-0.400199	0.200378	0.874119	-0.072422	0.814176	0.984015	3.01516	-0.195984	0.502784	0.948837	-1.00023	0.00142447	0.4192	-0.827575	0.0070275	0.924923	0.476715	0.108335	0.446184	-0.195336	0.504189	0.892336	-0.12169	0.676759	0.947272	0.0320206	0.912551
Mtr.37361.1.S1_at		Medtr3g070340.1 | light-harvesting complex I chlor	Chlorophyll a-b binding protein CP29.3, chloroplastic AltName: Full=LHCII protein 4.3; AltName: Full=LHCB4.3; Flags: Precursor;	9.38155	0.750391	0.048914	0.563729	0.538862	0.150523	0.947386	-0.430134	0.248005	0.908436	-0.220199	0.55077	0.945048	0.483568	0.195416	0.882899	0.38083	0.305174	0.999984	-0.224167	0.543659	0.964528	0.159876	0.66442	0.960694	8.49809	-0.0263101	0.949874	0.996667	-0.564796	0.182592	0.905842	0.340528	0.417971	0.999882	-0.0313127	0.94036	0.984162	-0.0236719	0.954894	0.992537	-0.437458	0.299537	0.841911	0.101325	0.808771
Mtr.27103.1.S1_at		Medtr4g133932.1 | pollen Ole e I family allergens	expressed protein	6.44964	0.746291	0.0108303	0.420948	0.0782427	0.777008	0.999604	0.994485	0.00109364	0.305547	-0.0628631	0.819952	0.982141	0.576468	0.0441103	0.850896	-0.148283	0.592127	0.999984	-0.0402403	0.884129	0.994934	-0.336521	0.228874	0.809896	5.00459	-0.00534969	0.990486	0.999405	-0.131138	0.770194	0.991754	-0.404576	0.369879	0.999882	0.767809	0.0933886	0.419005	-0.818579	0.0744133	0.576269	0.200602	0.655234	0.941812	-0.175376	0.696179
Mtr.26297.1.S1_at		Medtr7g104360.1 | purple acid phosphatase superfam	hypothetical protein predicted by Glimmer/Critica	5.12745	0.740078	0.00515214	0.364861	0.289745	0.245144	0.972355	-0.191927	0.438301	0.95374	-0.276967	0.266089	0.870458	0.204495	0.409243	0.935627	0.0911976	0.711517	0.999984	-0.261413	0.2933	0.916465	-0.184063	0.457102	0.915735	5.51563	0.0126451	0.974135	0.998201	-0.489123	0.214738	0.919542	-0.318736	0.41595	0.999882	0.583684	0.140512	0.500219	0.561236	0.155957	0.705187	0.892806	0.0270146	0.7269	0.527529	0.181632
Mtr.43262.1.S1_at		Medtr3g075230.1 | haloacid dehalogenase-like hydro	HAD-superfamily hydrolase subfamily IA, variant 3	5.45016	0.738779	0.00336938	0.313426	0.442734	0.0652509	0.899818	-0.112785	0.628917	0.976834	0.0172141	0.941083	0.99395	0.486605	0.0440015	0.850896	0.333902	0.159032	0.999984	-0.193665	0.408539	0.944581	-0.114218	0.624581	0.952898	4.72094	-0.0646714	0.786195	0.981951	-0.440001	0.0711446	0.813966	-0.0932987	0.695716	0.999882	0.208199	0.384794	0.742333	0.359654	0.137271	0.681937	0.153333	0.521125	0.911746	-0.23433	0.328664
Mtr.50574.1.S1_at		Medtr7g011060.2 | expansin A10 | HC | chr7:2867849	Expansin-A10 Short=AtEXPA10; AltName: Full=Alpha-expansin-10; Short=At-EXP10; Short=AtEx10; AltName: Full=Ath-ExpAlpha-1.1; Flags: Precursor;	9.53045	0.738053	0.000458251	0.158063	0.319747	0.0970853	0.927946	0.0993305	0.598158	0.97456	-0.251242	0.188244	0.830023	0.351631	0.0694322	0.856025	0.188879	0.319347	0.999984	0.250086	0.190223	0.870564	0.1864	0.325628	0.865306	8.91855	0.33151	0.477155	0.946213	-0.747044	0.114189	0.862006	-0.148459	0.749534	0.999882	0.959879	0.0446793	0.300903	-0.980382	0.0405457	0.477115	0.760262	0.10814	0.76363	0.0830448	0.858196
Mtr.7517.1.S1_at		Medtr8g096540.1 | hypothetical protein | HC | chr8	Protein transport protein Sec24-like At3g07100	5.73781	0.736407	0.00689362	0.381258	0.108249	0.671667	0.997967	0.0738661	0.772215	0.9876	0.234084	0.362163	0.899871	0.206954	0.419704	0.937751	0.426267	0.102647	0.999984	0.178349	0.486153	0.959064	-0.214054	0.404121	0.899608	4.11856	-0.470352	0.0596642	0.878855	-0.411639	0.0974058	0.844248	-0.705553	0.00604661	0.910388	0.0491065	0.840272	0.9547	0.10876	0.655682	0.937095	0.588207	0.0201175	0.710121	-0.0806676	0.740705
Msa.3003.1.S1_at		Medtr6g033320.1 | light-harvesting complex I chlor	Chlorophyll a-b binding protein 6A, chloroplastic AltName: Full=LHCI type I CAB-6A; AltName: Full=Light-harvesting complex I 26 kDa protein; Flags: Precursor;	10.2801	0.736271	0.000823536	0.190186	0.355837	0.081182	0.918218	-0.0993165	0.61768	0.975565	-0.0371781	0.851499	0.986104	0.151826	0.446782	0.941017	0.251698	0.211251	0.999984	-0.00105685	0.995753	0.999873	0.0879936	0.658166	0.959988	8.75015	0.295047	0.522611	0.950356	-0.212825	0.644229	0.982949	0.0797209	0.862492	0.999882	0.654554	0.160662	0.527644	-0.632341	0.17495	0.722697	0.359207	0.436991	0.887495	0.103067	0.82284
Mtr.32325.1.S1_at		Medtr7g102940.1 | pectate lyase-like protein | HC	pectate lyase family protein	6.06667	0.735806	1.69e-05	0.0173213	-0.0595375	0.679018	0.997967	0.270074	0.0680993	0.817384	0.146385	0.312636	0.886085	0.0244745	0.864758	0.991388	0.122169	0.398116	0.999984	0.0547066	0.70371	0.980617	0.198445	0.17426	0.764618	5.32493	0.0267935	0.904288	0.993423	-0.822484	0.000679514	0.357143	-0.214311	0.339196	0.999882	0.664157	0.00484689	0.121615	-0.576807	0.0131957	0.325264	0.117772	0.597798	0.929531	0.186328	0.405268
Mtr.21518.1.S1_at		Medtr2g087890.1 | fatty acid hydroperoxide lyase |	allene oxide synthase / cytochrome P450 74A	3.78803	0.735521	0.00304217	0.303059	-0.227631	0.324425	0.979156	0.0625231	0.784974	0.988632	-0.0850897	0.710555	0.968785	0.0533975	0.815713	0.985984	-0.187313	0.416146	0.999984	0.210448	0.361686	0.936906	0.0654216	0.775281	0.979821	4.16541	0.0847814	0.753165	0.978262	-0.239941	0.375772	0.959172	-0.0871571	0.746493	0.999882	0.271305	0.317324	0.691058	0.0980638	0.71612	0.950353	0.00465509	0.986215	0.998259	-0.391362	0.15219
Mtr.23856.1.S1_x_at		Medtr7g098300.1 | drug resistance transporter-like	Pleiotropic drug resistance protein 1 AltName: Full=NtPDR1;	4.64829	0.73198	0.0163556	0.462935	0.181834	0.531128	0.995364	0.329675	0.259919	0.910111	0.117685	0.684623	0.965641	0.4477	0.129579	0.875825	0.277152	0.342	0.999984	0.413079	0.160698	0.845071	1.32095	7.90879e-05	0.00930201	4.03866	0.331008	0.174313	0.889828	-0.67408	0.0077093	0.577519	0.132415	0.582752	0.999882	0.319686	0.189139	0.564681	-0.345974	0.156124	0.705187	0.214588	0.374935	0.869276	0.0034938	0.98841
Mtr.27467.1.S1_s_at		Medtr1g062110.1 | leucoanthocyanidin dioxygenase-l	hypothetical protein predicted by Glimmer/Critica	8.85714	0.729766	0.0018779	0.260349	0.302105	0.16679	0.952233	0.464452	0.0375788	0.769894	0.252365	0.245705	0.86072	0.58462	0.0103559	0.772185	-0.139438	0.517781	0.999984	0.545581	0.0159717	0.455638	-0.233479	0.282012	0.842656	8.69517	0.0698304	0.755631	0.978706	-0.0132914	0.952732	0.99707	-0.000601107	0.997861	0.999882	-0.0950141	0.672135	0.894325	-0.507592	0.0286433	0.43129	0.0467167	0.835005	0.975509	0.644516	0.00640465
Mtr.19007.1.S1_at		Medtr4g081950.1 | expansin-A1-like protein | HC |	Expansin-A10 Short=AtEXPA10; AltName: Full=Alpha-expansin-10; Short=At-EXP10; Short=AtEx10; AltName: Full=Ath-ExpAlpha-1.1; Flags: Precursor;	7.8222	0.729626	0.0158364	0.459047	-0.553771	0.0613989	0.899818	0.322134	0.266689	0.914941	0.710059	0.0185713	0.560676	0.282039	0.329584	0.92406	-0.133022	0.643455	0.999984	-0.0425095	0.882205	0.994925	-0.173385	0.546826	0.936831	6.97358	0.160722	0.594255	0.958427	-0.598553	0.0528888	0.789138	-0.108503	0.718848	0.999882	0.858108	0.00682907	0.137906	-0.634302	0.0408451	0.477745	0.211822	0.483291	0.901141	0.41541	0.173303
Mtr.37335.1.S1_at		Medtr6g033320.1 | light-harvesting complex I chlor	Chlorophyll a-b binding protein 6A, chloroplastic AltName: Full=LHCI type I CAB-6A; AltName: Full=Light-harvesting complex I 26 kDa protein; Flags: Precursor;	11.4986	0.72932	0.000781437	0.18705	0.229502	0.246409	0.97265	-0.0881382	0.652904	0.97974	0.0172006	0.92994	0.993119	0.178906	0.363982	0.930338	0.240171	0.225651	0.999984	0.000199074	0.999188	0.999922	0.117686	0.548735	0.936946	9.78102	0.33393	0.481542	0.946213	-0.314462	0.507299	0.972336	0.115442	0.807183	0.999882	0.621744	0.193774	0.569988	-0.707432	0.140601	0.684391	0.338412	0.47572	0.899043	0.11039	0.81546
Mtr.21372.1.S1_at		Medtr2g096040.1 | glycoside hydrolase family 18 pr	RuBisCO-associated protein	6.68536	0.728648	0.0173858	0.470579	-0.00977585	0.973202	0.999956	0.58062	0.0537024	0.800675	0.554493	0.0646594	0.716881	0.366579	0.214107	0.890875	-0.273786	0.350561	0.999984	-0.174463	0.550108	0.964933	-0.141038	0.628641	0.953758	5.34892	0.12717	0.813747	0.985323	-0.303393	0.574766	0.976675	-0.521732	0.336704	0.999882	0.476416	0.379841	0.7388	-0.493541	0.363139	0.83996	0.11292	0.834282	0.975391	0.316426	0.558524
Mtr.10402.1.S1_at		Medtr8g023790.1 | light-harvesting complex I chlor	Chlorophyll a-b binding protein 7, chloroplastic AltName: Full=LHCI type II CAB-7; Flags: Precursor;	10.6	0.720044	0.000647306	0.174196	0.504045	0.0120542	0.778765	-0.202753	0.289689	0.922592	-0.0768748	0.685542	0.965899	0.0456064	0.809985	0.985557	0.401597	0.0413391	0.999984	0.0906181	0.633341	0.973755	0.0904975	0.633791	0.954915	9.41104	-0.108753	0.768572	0.980239	-0.164201	0.6571	0.984454	0.284738	0.442677	0.999882	-0.112123	0.761623	0.927819	0.0307016	0.933762	0.988375	-0.0451246	0.90278	0.986375	0.239718	0.517584
Mtr.22480.1.S1_s_at		Medtr1g072260.1 | stem-loop-binding protein of 41	mRNA-binding protein	6.0894	0.718062	0.00988139	0.41138	0.552584	0.0421348	0.874321	0.0354426	0.892389	0.996488	0.212908	0.41906	0.914848	0.225819	0.391757	0.932927	0.533557	0.0491945	0.999984	-0.0857444	0.743651	0.983742	0.194011	0.461087	0.91653	5.64776	0.29913	0.262844	0.90981	-0.129774	0.624671	0.98182	0.360683	0.178681	0.999882	-0.126335	0.633849	0.879977	-0.00497829	0.985001	0.997003	-0.2461	0.355596	0.861306	0.073641	0.781061
Mtr.43320.1.S1_at		Medtr1g076430.1 | 3-ketoacyl-CoA synthase-like pro	3-ketoacyl-CoA synthase 17 Short=KCS-17; EC=2.3.1.-; AltName: Full=Very long-chain fatty acid condensing enzyme 17; Short=VLCFA condensing enzyme 17;	4.29006	0.717969	0.0365095	0.538129	0.0151159	0.963466	0.999956	0.656752	0.054274	0.803568	-0.314615	0.344273	0.895408	0.20472	0.536418	0.954451	0.190847	0.564209	0.999984	-0.137067	0.678354	0.977894	-0.920837	0.00876744	0.250557	3.09027	-0.450381	0.0731377	0.878855	-0.189427	0.442623	0.967224	-0.451609	0.0723927	0.999882	0.351403	0.158447	0.524489	-0.21879	0.375849	0.844831	-0.0374046	0.879023	0.983499	-0.00200478	0.99349
Mtr.42734.1.S1_at		Medtr5g083360.1 | laccase/diphenol oxidase family	Laccase-12 EC=1.10.3.2; AltName: Full=Benzenediol:oxygen oxidoreductase 12; AltName: Full=Urishiol oxidase 12; AltName: Full=Diphenol oxidase 12; Flags: Precursor;	4.48239	0.714471	0.0179779	0.472162	0.155842	0.5881	0.996878	0.254408	0.378682	0.942351	-0.153654	0.593323	0.951792	0.312155	0.281735	0.911584	-0.202424	0.482542	0.999984	0.182949	0.525318	0.962905	-0.448407	0.126049	0.705893	3.35758	0.199312	0.424028	0.938072	-0.00633647	0.979632	0.99791	-0.0520061	0.83408	0.999882	0.325076	0.195518	0.571774	-0.496663	0.0513934	0.51308	-0.0724806	0.770397	0.965729	0.0531642	0.830443
Mtr.34775.1.S1_at		Medtr1g022045.1 | plant/F18O14-17 protein | HC | c	expressed protein	4.67676	0.713006	0.0122051	0.43575	0.13041	0.628153	0.997815	0.233611	0.387786	0.943035	-0.159438	0.554171	0.946112	0.168152	0.532868	0.954451	0.0906133	0.736198	0.999984	-0.294782	0.277676	0.908943	-0.250606	0.354681	0.879248	5.04606	-0.204962	0.642057	0.965954	-0.145199	0.741748	0.990589	-0.355332	0.421733	0.999882	-0.386439	0.382643	0.740773	0.762638	0.089628	0.606005	0.202159	0.646604	0.939582	0.52369	0.238829
Mtr.44405.1.S1_at		Medtr1g062860.1 | eukaryotic-type carbonic anhydra	Bifunctional monodehydroascorbate reductase and carbonic anhydrase nectarin-3 EC=1.6.5.4; EC=4.2.1.1; AltName: Full=Nectarin-III; Contains: RecName: Full=Nectarin-2; Flags: Precursor;	6.42563	0.706372	0.00872519	0.403872	-0.0480187	0.849496	0.999604	0.344376	0.18038	0.883149	0.390773	0.130212	0.794587	0.497483	0.0570013	0.852144	0.416167	0.107984	0.999984	0.275306	0.281457	0.910536	-0.63154	0.0176854	0.349703	8.11011	-0.0259885	0.946078	0.996548	-0.0865423	0.821866	0.992609	0.0176329	0.963399	0.999882	-0.268906	0.485524	0.806876	0.261133	0.498141	0.89049	-0.296068	0.442878	0.888539	0.0427972	0.911323
Mtr.8959.1.S1_at		Medtr2g090265.1 | expansin-like protein B1 | HC |	Expansin-B3 Short=At-EXPB3; Short=AtEXPB3; AltName: Full=Beta-expansin-3; AltName: Full=Ath-ExpBeta-1.6; Flags: Precursor;	6.19818	0.705834	0.00859725	0.403872	-0.399979	0.120713	0.936278	-0.0963124	0.702943	0.984177	0.0455948	0.856591	0.986284	0.0975602	0.699291	0.973363	-0.0770831	0.760096	0.999984	0.000374882	0.998814	0.999922	0.865697	0.00171521	0.0945495	5.37964	0.377063	0.484296	0.946213	-0.8316	0.127816	0.871561	0.0268388	0.96016	0.999882	0.927142	0.090794	0.414145	-0.732939	0.178011	0.72427	0.86379	0.114167	0.767684	-0.0623964	0.907554
Mtr.37623.1.S1_at		Medtr7g110130.1 | short-chain dehydrogenase/reduct	Xanthoxin dehydrogenase EC=1.1.1.288; AltName: Full=Xanthoxin oxidase; AltName: Full=Short-chain alcohol dehydrogenase ABA2; AltName: Full=Protein GLUCOSE INSENSITIVE 1; AltName: Full=Protein IMPAIRED SUCROSE INDUCTION 4; AltName: Full=Protein SALOBRENO 3; AltName: Full=Protein SUGAR INSENSITIVE 4; AltName: Full=Protein SALT RESISTANT 1;	4.86505	0.702981	0.0174054	0.470579	0.44083	0.124335	0.93916	0.386585	0.175681	0.879875	-0.0420111	0.881099	0.988403	0.0277787	0.921206	0.995256	0.458833	0.110295	0.999984	-0.203993	0.469651	0.957904	0.386555	0.175713	0.765256	3.55922	0.0805954	0.663031	0.969056	-0.0135991	0.941315	0.99707	0.131821	0.477021	0.999882	0.242738	0.194078	0.570173	0.0340753	0.853679	0.976676	0.0779423	0.673445	0.946174	-0.130547	0.481259
Mtr.11293.1.S1_at		Medtr2g098250.1 | LRR receptor-like kinase family	DNA-damage-repair/toleration protein DRT100 Flags: Precursor;	5.62367	0.702649	0.0480785	0.563729	-0.127147	0.711315	0.998876	0.721438	0.0427774	0.782316	-0.0548825	0.872954	0.987798	0.165525	0.63024	0.964918	0.048681	0.887202	0.999984	0.514507	0.141413	0.829303	0.447574	0.198735	0.788273	5.26788	0.478507	0.382351	0.934348	-0.571435	0.297932	0.94299	0.188655	0.729365	0.999882	0.689745	0.210532	0.587852	-0.513992	0.348456	0.832614	0.0213109	0.9688	0.996092	0.426022	0.436208
Mtr.39734.1.S1_at		Medtr7g065740.1 | glutathione S-transferase | HC |	glutathione S-transferase, putative	3.64057	0.702606	0.0094873	0.409988	-0.769497	0.00495156	0.688031	-0.226119	0.378072	0.94219	-0.773135	0.00477644	0.430298	0.596681	0.0252083	0.830656	-0.398256	0.125844	0.999984	-0.0747263	0.769442	0.985404	0.0780079	0.759638	0.977779	3.86344	-0.483801	0.105674	0.879912	-0.6268	0.0383229	0.769481	-0.872738	0.00495043	0.903721	0.593137	0.0492883	0.312709	0.457347	0.125424	0.668083	0.264636	0.370037	0.867183	0.928779	0.00297211
Mtr.35306.1.S1_at		Medtr4g117300.1 | cytochrome P450 family protein,	expressed protein	4.80651	0.702275	0.00770072	0.396537	-0.0957395	0.698683	0.998145	0.357019	0.155751	0.875361	0.00662201	0.978611	0.997874	0.0490406	0.84267	0.989621	0.0615725	0.803246	0.999984	-0.0139617	0.954924	0.996753	0.183483	0.459763	0.916368	5.1057	-0.0408807	0.86457	0.990705	-0.249758	0.300928	0.943391	-0.313903	0.195464	0.999882	-0.189229	0.431728	0.773189	0.0891569	0.710122	0.948929	0.026039	0.913479	0.987955	0.331678	0.171922
Mtr.39388.1.S1_at		Medtr1g076700.1 | microtubule associated protein,	microtubule associated protein (MAP65/ASE1) family protein	5.65154	0.695581	6.50961e-05	0.0458501	-0.0586239	0.696395	0.998145	0.293617	0.0581557	0.808401	-0.0374074	0.803223	0.98079	0.405955	0.0107699	0.775816	0.146216	0.333845	0.999984	-0.186253	0.220666	0.884521	0.0713808	0.634938	0.955224	5.12607	0.220137	0.387033	0.935116	-0.356529	0.16473	0.897461	0.107055	0.672771	0.999882	0.244341	0.337577	0.706921	-0.276322	0.279005	0.802154	0.167304	0.509988	0.909152	0.0958794	0.705169
Mtr.44608.1.S1_at		Medtr2g035230.1 | core histone H2A/H2B/H3/H4 | HC	Histone H3.2	7.77009	0.694219	0.00863881	0.403872	0.174529	0.483955	0.993704	0.582418	0.0249886	0.719572	0.379405	0.134192	0.797173	0.451226	0.0772051	0.860844	0.516763	0.0447342	0.999984	0.130983	0.598668	0.971326	0.201184	0.420414	0.903399	6.86273	0.5082	0.131706	0.880976	-0.702676	0.0398268	0.769481	0.325092	0.330389	0.999882	0.583445	0.0850482	0.402115	-0.582805	0.0853772	0.598393	0.0346159	0.916913	0.988778	0.707765	0.0384924
Mtr.51909.1.S1_at		Medtr1g094780.1 | phenylalanine ammonia-lyase-like	phenylalanine ammonia-lyase (PAL3)	8.71643	0.693184	0.000963686	0.205208	0.0977892	0.607478	0.997331	0.627091	0.00241098	0.413864	0.484628	0.0155423	0.547958	0.504555	0.0121161	0.784975	0.362136	0.0644822	0.999984	0.0561348	0.767736	0.985379	0.668583	0.00135977	0.0804287	7.66784	-0.0303327	0.942556	0.996548	-0.390003	0.357042	0.957824	-0.289082	0.493654	0.999882	0.46894	0.269358	0.650344	-0.542128	0.202903	0.746976	1.02626	0.019035	0.702788	0.0255865	0.951532
Mtr.37731.1.S1_at		Medtr2g090200.1 | photosystem II Pbs27 protein | H	Thylakoid lumenal protein At1g03610, chloroplastic Flags: Precursor;	8.23336	0.693065	0.00853623	0.403872	0.685707	0.00917918	0.735429	0.258221	0.30125	0.925819	0.01032	0.966728	0.996255	-0.0929873	0.707383	0.974196	0.60738	0.0194764	0.999984	0.217826	0.381886	0.941628	0.498391	0.0515766	0.537634	6.55777	0.33181	0.472322	0.946213	-0.025426	0.955922	0.99707	0.205479	0.655551	0.999882	0.616118	0.185839	0.560261	-0.439564	0.34235	0.830102	0.396664	0.390971	0.873684	0.298656	0.517415
Mtr.46050.1.S1_at		Medtr1g025950.1 | cinnamyl alcohol dehydrogenase-l	mannitol dehydrogenase, putative	5.56153	0.692578	0.046692	0.562553	-0.0697108	0.835682	0.999604	0.318248	0.347308	0.936524	-0.133855	0.690728	0.966221	0.140836	0.675542	0.970147	0.144512	0.667602	0.999984	-0.152199	0.651121	0.975565	-0.158048	0.638701	0.955924	4.59674	0.236405	0.406705	0.935559	-0.132895	0.639816	0.982949	0.0320382	0.910048	0.999882	0.945729	0.00185847	0.0854114	-0.460336	0.110793	0.646462	0.127918	0.652364	0.940944	0.364553	0.203679
Mtr.13185.1.S1_at		Medtr5g006940.1 | Lipid transfer protein | HC | ch	protease inhibitor/seed storage/lipid transfer protein (LTP) family protein	7.17511	0.690575	0.0107149	0.419276	-0.168607	0.510181	0.994386	0.769958	0.00497084	0.538982	-0.0549035	0.829619	0.983062	0.296568	0.250489	0.902596	0.0349152	0.891125	0.999984	-0.33161	0.200113	0.874119	0.0597478	0.814862	0.984015	5.86394	-0.601952	0.160013	0.888141	-0.931114	0.0328533	0.752178	-0.661154	0.123824	0.999882	0.537035	0.208755	0.586256	-0.344184	0.417451	0.863629	0.46892	0.271148	0.831122	-0.134934	0.74963
Mtr.44591.1.S1_at		Medtr8g064610.1 | zinc-binding dehydrogenase famil	alcohol dehydrogenase, zinc-containing	5.73824	0.690409	0.0095335	0.411114	0.220066	0.382936	0.987161	0.266957	0.291393	0.922861	-0.246157	0.329907	0.89063	0.195777	0.436983	0.939857	0.186526	0.458733	0.999984	-0.00233239	0.992571	0.999509	0.02512	0.920133	0.993374	4.40123	0.345779	0.262314	0.909684	-0.300697	0.328635	0.951606	0.0514032	0.86652	0.999882	0.523035	0.0935374	0.419005	-0.387384	0.210191	0.754115	0.382044	0.216409	0.809932	-0.0626655	0.837661
Mtr.37529.1.S1_at		no hit below tool-cutoff	protoporphyrin IX magnesium chelatase	9.40495	0.689242	0.000427096	0.153088	0.135421	0.439933	0.992218	0.141994	0.418304	0.949787	-0.0283053	0.871108	0.987431	0.0494759	0.776818	0.983012	0.124617	0.476917	0.999984	0.029617	0.865194	0.992919	0.0455682	0.794009	0.981443	7.73158	0.307971	0.516326	0.9497	-0.0454692	0.923442	0.996473	0.161316	0.73334	0.999882	0.282902	0.550867	0.841293	-0.756303	0.11618	0.655367	0.335287	0.480063	0.899843	0.0933015	0.843709
Mtr.9002.1.S1_at		Medtr3g088565.1 | 1-aminocyclopropane-1-carboxylat	1-aminocyclopropane-1-carboxylate oxidase, putative / ACC oxidase, putative	8.88245	0.687511	0.048808	0.563729	-0.227002	0.502182	0.994208	0.16658	0.621761	0.975923	-0.34466	0.310766	0.885636	0.786443	0.0256653	0.830656	-0.235661	0.486152	0.999984	0.3252	0.338395	0.931763	0.0228478	0.945935	0.995806	8.40742	-0.103358	0.859167	0.990132	-0.284698	0.625524	0.981903	0.310584	0.594557	0.999882	0.0170086	0.976701	0.993822	0.0446966	0.938827	0.98943	0.899468	0.128618	0.770376	0.167803	0.773374
Mtr.52116.1.S1_at		Medtr3g115920.1 | glyceraldehyde-3-phosphate dehyd	glyceraldehyde-3-phosphate dehydrogenase B, chloroplast (GAPB) / NADP-dependent glyceraldehydephosphate dehydrogenase subunit B	9.34511	0.687347	0.00294667	0.29895	0.477279	0.0317706	0.845323	-0.142756	0.504779	0.962551	-0.19694	0.3592	0.898961	0.424312	0.0542446	0.852144	0.296826	0.170963	0.999984	-0.0934842	0.661552	0.975636	0.387296	0.0773368	0.617384	8.13362	0.220397	0.460789	0.944844	-0.278372	0.352646	0.956858	0.300903	0.31553	0.999882	0.29863	0.319148	0.692594	-0.359268	0.232153	0.770631	0.038168	0.89799	0.985741	0.103588	0.728079
Mtr.44660.1.S1_a_at		Medtr1g055165.1 | F-box protein interaction domain	F-box/Kelch-repeat protein At3g23880	3.29189	0.681766	0.0211288	0.48792	0.187608	0.50719	0.994379	0.530104	0.0679044	0.816692	0.228388	0.420319	0.91547	0.103336	0.714136	0.975206	-0.133859	0.635413	0.999984	0.161191	0.568395	0.966469	-0.574671	0.0489181	0.527475	3.09925	0.305421	0.135754	0.880976	-0.0258888	0.897808	0.994718	0.196463	0.332868	0.999882	-0.397324	0.0547774	0.328676	-0.367892	0.0743028	0.576081	-0.35658	0.0832488	0.754646	0.017765	0.929769
Mtr.2050.1.S1_at		Medtr4g058015.1 | electron transporter, putative |	expressed protein	4.90677	0.680853	0.0191385	0.47525	0.0652988	0.813387	0.999604	0.667587	0.0213766	0.706925	0.156996	0.571255	0.948242	0.445005	0.115482	0.86893	0.0370375	0.893452	0.999984	0.0585677	0.832305	0.990668	0.00655911	0.981073	0.998679	4.43509	0.14795	0.569251	0.953896	0.194614	0.454798	0.96934	0.0532327	0.837425	0.999882	0.478227	0.0715228	0.371768	-0.326503	0.213038	0.755707	0.472418	0.0748797	0.75301	0.117413	0.651227
Mtr.11386.1.S1_at		Medtr3g074520.1 | myb transcription factor | HC |	Transcription factor MYB39 AltName: Full=Myb-related protein 39; Short=AtMYB39;	5.89579	0.67854	0.0278103	0.51563	-0.0132475	0.964206	0.999956	0.84303	0.00746649	0.5822	-0.100149	0.734675	0.971674	0.52056	0.0859466	0.861216	0.0276219	0.925456	0.999984	-0.208152	0.482664	0.95846	-0.270813	0.362502	0.883088	4.66734	-0.00726936	0.98064	0.998744	-0.293174	0.330951	0.95217	-0.219543	0.465305	0.999882	0.343953	0.255208	0.636478	-0.423992	0.162685	0.711542	-0.0168607	0.955117	0.994202	-0.176601	0.556466
Msa.3154.1.S1_at		no hit below tool-cutoff	protoporphyrin IX magnesium chelatase	7.351	0.678007	0.0129918	0.443592	0.262653	0.313167	0.979156	0.00927458	0.97133	0.998843	-0.0745504	0.772823	0.97671	-0.133766	0.605063	0.962208	0.208147	0.422562	0.999984	0.169169	0.513712	0.961522	0.0209366	0.935339	0.994891	5.73433	0.108787	0.790762	0.982519	0.0482125	0.906359	0.995298	-0.0554388	0.892406	0.999882	0.0745124	0.855758	0.959703	-0.957737	0.0241721	0.404814	0.116872	0.77563	0.966669	0.109643	0.789156
Mtr.38734.1.S1_at		Medtr2g451510.2 | glycoside hydrolase family 79 am	Heparanase-like protein 3 EC=3.2.-.-; Flags: Precursor;	7.03301	0.677971	0.000532397	0.164229	0.0339834	0.846218	0.999604	0.157049	0.373332	0.940706	-0.247986	0.164124	0.816654	0.333494	0.0648585	0.853012	0.016003	0.927211	0.999984	0.0705196	0.687674	0.978686	-0.0343296	0.844673	0.986549	6.91752	0.0887968	0.758233	0.97922	-0.32988	0.256812	0.933825	-0.210969	0.465966	0.999882	0.168995	0.558694	0.845038	-0.308269	0.28875	0.807877	0.322549	0.267347	0.830094	0.287991	0.321164
Mtr.13566.1.S1_at		Medtr3g014880.1 | cytochrome P450 family 82 protei	cytochrome P450 family protein	9.06055	0.675522	0.00680992	0.381258	-1.20992	1.43161e-05	0.058484	-0.278166	0.239358	0.906973	0.320626	0.176755	0.825927	-0.0631835	0.786838	0.983828	-0.615077	0.0127841	0.999984	-0.0111617	0.961875	0.99738	-0.639706	0.00991942	0.269847	9.07665	0.0526185	0.869077	0.990974	-0.376188	0.243036	0.928359	-0.429646	0.183673	0.999882	0.260516	0.416522	0.76254	-1.28377	0.000259117	0.0606038	0.193087	0.546223	0.917567	-0.430618	0.182707
Mtr.13561.1.S1_at		Medtr7g010650.1 | major intrinsic protein (MIP) fa	Aquaporin NIP2-1 AltName: Full=NOD26-like intrinsic protein 2-1; AltName: Full=ZmNIP2-1; AltName: Full=ZmNIP2;1;	5.93358	0.675426	0.0267821	0.50794	-0.416083	0.1611	0.949629	0.394324	0.183378	0.88555	-0.0977818	0.73773	0.971888	0.399903	0.177449	0.88272	-0.142856	0.625077	0.999984	0.00542454	0.985164	0.999083	0.0487802	0.867231	0.988661	4.49583	0.161353	0.790185	0.982449	-0.063568	0.916481	0.99603	0.0721041	0.905318	0.999882	1.12478	0.0698099	0.367634	1.20767	0.0523579	0.51499	2.52727	0.000167381	0.262995	0.533679	0.381167
Msa.935.1.S1_at		Medtr7g067380.1 | glycerol-3-phosphate acyltransfe	Glycerol-3-phosphate acyltransferase 6 Short=AtGPAT6; EC=2.3.1.15;	4.86827	0.671392	0.0185928	0.472162	-0.387122	0.160887	0.949629	0.819407	0.00495047	0.538819	-0.334419	0.22378	0.850147	0.338589	0.218209	0.891235	-0.106009	0.696343	0.999984	0.121495	0.654816	0.975573	-0.214988	0.430615	0.907401	4.10267	0.218389	0.493223	0.947492	-0.0655201	0.836647	0.99337	0.370771	0.247592	0.999882	0.84558	0.0110127	0.167081	0.194821	0.540765	0.905389	0.38926	0.225233	0.814541	0.18168	0.568275
Mtr.43150.1.S1_at		Medtr1g018200.1 | beta-like galactosidase | HC | c	beta-galactosidase, putative / lactase, putative	10.3285	0.670165	0.00123549	0.220551	0.0863435	0.647414	0.997967	0.591294	0.00367698	0.480824	-0.131214	0.48809	0.932092	0.227635	0.232984	0.895271	0.000823143	0.996515	0.999984	0.150897	0.425882	0.950161	0.020907	0.911665	0.991989	9.43236	-0.0137537	0.970171	0.997781	-0.822918	0.0304323	0.74208	-0.291346	0.430306	0.999882	0.770639	0.04187	0.292669	-1.0428	0.00708976	0.257744	0.227744	0.536878	0.915128	0.092791	0.800911
Mtr.15459.1.S1_at		Medtr7g010650.1 | major intrinsic protein (MIP) fa	Aquaporin NIP2-1 AltName: Full=NOD26-like intrinsic protein 2-1; AltName: Full=ZmNIP2-1; AltName: Full=ZmNIP2;1;	5.57222	0.666882	0.00959072	0.41138	-0.240418	0.325065	0.979156	0.527903	0.0361868	0.762865	-0.117237	0.629054	0.957623	0.220774	0.365512	0.930397	0.0740858	0.759876	0.999984	0.0102727	0.966168	0.997403	0.0533426	0.82575	0.984938	4.75342	0.30069	0.538622	0.950995	0.0999071	0.837739	0.99337	0.418547	0.393213	0.999882	0.797609	0.108281	0.446065	0.999204	0.0463585	0.495129	1.9991	0.000206513	0.283339	0.433138	0.3771
Msa.3176.1.S1_at		Medtr5g027530.1 | phosphoribulokinase | HC | chr5:	phosphoribulokinase	7.10084	0.666695	0.00101316	0.206428	0.371156	0.0508226	0.894066	0.0742056	0.686534	0.983787	0.0292603	0.873412	0.987948	0.334733	0.076366	0.860844	0.472244	0.0148163	0.999984	0.20894	0.260538	0.903708	0.215908	0.245331	0.820996	6.31379	-0.251942	0.344366	0.928151	-0.301473	0.259127	0.933968	-0.182555	0.491964	0.999882	0.559877	0.0401218	0.287655	-0.144191	0.586821	0.918114	-0.0263538	0.920722	0.989118	-0.0518726	0.844722
Msa.941.1.S1_at		Medtr3g115920.2 | glyceraldehyde-3-phosphate dehyd	glyceraldehyde-3-phosphate dehydrogenase, type I	7.61355	0.666512	0.00319184	0.30848	0.531733	0.0156984	0.793868	-0.0933697	0.655217	0.97974	-0.267479	0.206505	0.842287	0.438579	0.0428973	0.850769	0.331366	0.12032	0.999984	-0.0932532	0.655618	0.975636	0.382392	0.0750166	0.613182	6.2662	0.173445	0.549241	0.951258	-0.227451	0.43306	0.965821	0.25599	0.378139	0.999882	0.270558	0.351905	0.718462	-0.238609	0.411035	0.860636	0.157036	0.587486	0.927468	0.0313601	0.913561
Msa.2953.1.S1_at		Medtr5g097280.1 | light-harvesting complex I chlor	Chlorophyll a-b binding protein 215, chloroplastic AltName: Full=LHCII type II CAB-215; Short=LHCP; Flags: Precursor;	10.647	0.666308	0.00241096	0.28211	0.344299	0.0960916	0.927946	-0.110214	0.585956	0.973363	-0.0963126	0.63386	0.95885	-0.0828466	0.681863	0.97143	0.212929	0.296082	0.999984	0.0164753	0.934935	0.99662	0.0463506	0.81842	0.984264	9.62528	-0.102695	0.724703	0.975241	-0.072874	0.802571	0.992346	0.191276	0.512751	0.999882	-0.164014	0.574313	0.853618	-0.0853187	0.769775	0.961394	-0.0847904	0.771159	0.965911	0.224807	0.44223
Mtr.5851.1.S1_at		Medtr3g026160.1 | leguminosin group485 secreted pe	hypothetical protein predicted by Glimmer/Critica	4.27952	0.666221	0.00648903	0.381208	-0.126174	0.582251	0.996878	0.560532	0.0196807	0.69384	-0.034452	0.880305	0.988324	0.318106	0.171474	0.88272	0.129318	0.572938	0.999984	-0.738764	0.00290607	0.193353	-0.00728397	0.974597	0.998539	3.14032	-0.188703	0.482521	0.946213	-0.484665	0.0766664	0.819955	-0.19419	0.46997	0.999882	-0.0413533	0.877292	0.966496	-0.311507	0.249122	0.782858	-0.399445	0.141779	0.775979	-0.248952	0.35542
Mtr.27509.1.S1_s_at		Medtr6g032885.1 | ARM repeat protein | HC | chr6:1	expressed protein	4.39334	0.666053	0.000328901	0.133009	0.32199	0.0581707	0.899818	0.497685	0.00490236	0.537445	0.140096	0.397576	0.909256	0.375864	0.028721	0.83528	0.425321	0.0143763	0.999984	0.0984747	0.550807	0.965246	0.0340855	0.835959	0.986044	3.80749	0.0896032	0.73852	0.977069	-0.585628	0.0343934	0.758213	-0.140393	0.601365	0.999882	0.0547877	0.83819	0.954252	-0.212398	0.430429	0.86874	-0.125879	0.639354	0.938279	0.110017	0.682023
Mtr.45068.1.S1_at		Medtr2g049780.1 | transcription termination factor	mitochondrial transcription termination factor-related / mTERF-related	6.92171	0.665223	0.00115557	0.2181	0.470448	0.0162421	0.793868	0.409966	0.0340604	0.754696	0.0947885	0.61063	0.95444	-0.238601	0.205405	0.887126	0.347467	0.0693743	0.999984	0.363625	0.0580492	0.701528	0.0879346	0.636563	0.955488	6.27929	0.0288425	0.935843	0.996001	0.338223	0.348158	0.956224	0.133275	0.710184	0.999882	0.0471059	0.895415	0.971825	-0.142972	0.690195	0.944891	0.14817	0.679573	0.947507	-0.204914	0.568265
Msa.1095.1.S1_at		Medtr3g435460.1 | light-harvesting complex I chlor	Chlorophyll a-b binding protein P4, chloroplastic AltName: Full=LHCI type III CAB-P4; Flags: Precursor;	10.2132	0.664842	0.000252051	0.113568	0.485418	0.00487902	0.686559	0.231414	0.156485	0.875388	0.192607	0.235704	0.856207	-0.129533	0.422001	0.938208	0.428737	0.0116488	0.999984	0.0848245	0.597818	0.971302	0.0730871	0.649228	0.958083	9.56518	-0.00873443	0.975805	0.99822	0.0142564	0.960519	0.99707	0.0813125	0.7778	0.999882	0.0248104	0.93135	0.981957	-0.151209	0.600251	0.921674	0.104736	0.716349	0.954658	0.150548	0.601838
Mtr.8894.1.S1_at		Medtr2g015887.1 | transmembrane protein, putative	hypothetical protein predicted by Glimmer/Critica	8.79666	0.663261	0.00100914	0.206428	0.242021	0.191766	0.952762	0.536222	0.00610839	0.558182	0.195277	0.289691	0.880866	0.18302	0.320446	0.921858	-0.633355	0.0015579	0.77815	0.475319	0.0137609	0.424369	-0.114986	0.530305	0.93392	8.47208	0.249442	0.43948	0.941217	-0.0977439	0.761126	0.991385	-0.0888198	0.782334	0.999882	0.506012	0.121511	0.46936	-0.511973	0.117326	0.656997	0.461996	0.156292	0.782879	0.319129	0.323916
Mtr.13975.1.S1_at		Medtr4g094625.1 | thiamine monophosphate synthase	hypothetical protein	5.33979	0.657805	0.00874582	0.403872	0.522732	0.0332533	0.851159	-0.325202	0.174674	0.879875	0.440072	0.06985	0.724706	0.00171052	0.994209	0.999865	0.680098	0.00693004	0.999984	-0.123428	0.60133	0.971352	0.364759	0.129476	0.708802	5.01873	0.123768	0.67279	0.970212	-0.142553	0.62681	0.982123	0.107168	0.714519	0.999882	-0.0950486	0.745566	0.922406	0.111216	0.704255	0.947973	-0.235304	0.423533	0.882814	-0.19112	0.515034
Mtr.34387.1.S1_at		no hit below tool-cutoff	hypothetical protein predicted by Glimmer/Critica	6.24117	0.657706	0.0315959	0.5275	-0.286447	0.333046	0.979156	0.600089	0.0483578	0.786732	0.4496	0.133252	0.796937	-0.0616374	0.833694	0.989197	-0.216348	0.463112	0.999984	-0.299323	0.31214	0.924475	0.017729	0.951825	0.996377	5.25483	-0.0235962	0.936576	0.996126	-0.52877	0.0809185	0.824575	-0.256406	0.389652	0.999882	0.493037	0.102708	0.434983	-0.537233	0.0763723	0.580001	0.446518	0.138138	0.774338	-0.048601	0.86983
Mtr.12445.1.S1_at		Medtr7g062140.1 | NAD(P)-binding rossmann-fold pro	Uncharacterized protein At2g37660, chloroplastic Flags: Precursor;	8.00814	0.655287	0.00460311	0.348953	0.424712	0.0558422	0.899818	0.32089	0.14298	0.87051	-0.105745	0.623396	0.95644	0.336102	0.125658	0.872278	0.262186	0.228453	0.999984	0.0214992	0.920311	0.996064	0.524637	0.0200925	0.371747	6.17915	0.248776	0.48626	0.946213	-0.361066	0.314031	0.948458	0.076764	0.829373	0.999882	0.801263	0.0295517	0.253258	-0.395368	0.270936	0.796872	-0.0155529	0.965162	0.995761	0.0321311	0.928106
Mtr.20928.1.S1_at		Medtr3g083580.1 | O-glycosyl hydrolase family 17 p	Putative glucan endo-1,3-beta-glucosidase 4 EC=3.2.1.39; AltName: Full=(1->3)-beta-glucan endohydrolase 4; Short=(1->3)-beta-glucanase 4; AltName: Full=Beta-1,3-endoglucanase 4; Short=Beta-1,3-glucanase 4; Flags: Precursor;	5.84941	0.6539	0.000758057	0.18408	0.323518	0.0723376	0.911022	0.539074	0.00423083	0.505622	0.464298	0.0121587	0.526914	0.290685	0.104514	0.86607	0.44643	0.0154957	0.999984	-0.143399	0.414964	0.94614	0.721649	0.000264933	0.023465	5.52991	0.580095	0.0701456	0.878855	-0.730576	0.0243353	0.717786	0.218514	0.486576	0.999882	0.670285	0.0377866	0.280949	-0.623471	0.0524151	0.515187	0.117067	0.708663	0.952835	0.112196	0.720244
Mtr.7521.1.S1_at		Medtr6g039830.1 | transmembrane protein, putative	hypothetical protein	7.67699	0.653042	0.00895807	0.403872	-0.213699	0.366209	0.984118	0.510104	0.0367411	0.766141	-0.141946	0.546745	0.944906	0.51162	0.0362269	0.846148	-0.102387	0.663294	0.999984	0.098517	0.675241	0.977662	0.0494144	0.833361	0.985569	6.37407	-0.0837961	0.896217	0.992921	-0.178983	0.780631	0.991754	-0.152684	0.812182	0.999882	0.884487	0.174069	0.546614	0.900196	0.16674	0.716275	2.62006	0.000219055	0.283339	0.254932	0.691771
Msa.1625.1.S1_at		Medtr3g094630.1 | horseradish peroxidase-like prot	peroxidase, putative	6.20488	0.652757	0.0323017	0.52957	0.30803	0.297067	0.977399	-0.028668	0.921941	0.997837	-0.400162	0.17836	0.82618	0.253861	0.388669	0.932871	0.163342	0.577654	0.999984	-0.340363	0.250239	0.901759	0.276945	0.347605	0.876896	6.61007	-1.32499	0.0710153	0.878855	-2.80154	0.000364688	0.317009	-2.68559	0.000583624	0.783611	0.582699	0.418682	0.764277	-0.149154	0.835312	0.9739	-0.00474602	0.99472	0.999153	0.110253	0.877851
Mtr.32351.1.S1_s_at		Medtr5g064610.1 | thylakoid lumenal 29 kDa protein	Putative L-ascorbate peroxidase, chloroplastic EC=1.11.1.11; AltName: Full=Thylakoid lumenal 29 kDa protein; Short=TL29; AltName: Full=P29; AltName: Full=LeAPx09; Flags: Precursor;	5.85781	0.652651	0.00150196	0.240299	0.24156	0.203921	0.959068	0.00458589	0.980477	0.999123	0.113486	0.546106	0.944589	0.175412	0.352984	0.930118	0.250238	0.188597	0.999984	0.270463	0.156365	0.842851	0.321807	0.0940558	0.654344	5.0082	0.36538	0.131294	0.880976	-0.228295	0.341089	0.954733	0.0136003	0.954485	0.999882	0.48924	0.0459114	0.304034	-0.271498	0.258797	0.788677	0.0993011	0.677241	0.947422	0.21746	0.364217
Mtr.37245.1.S1_s_at		Medtr5g097280.1 | light-harvesting complex I chlor	Chlorophyll a-b binding protein 215, chloroplastic AltName: Full=LHCII type II CAB-215; Short=LHCP; Flags: Precursor;	11.2226	0.65231	0.00213581	0.271437	0.36622	0.0681142	0.902763	-0.098612	0.613533	0.975374	-0.0220693	0.909815	0.991159	-0.0902768	0.643709	0.966144	0.259241	0.190075	0.999984	-0.0104424	0.957253	0.996882	0.142247	0.467389	0.918124	10.0241	-0.129758	0.646698	0.966311	0.044069	0.876135	0.99433	0.236449	0.405183	0.999882	-0.208997	0.461404	0.79307	-0.146582	0.604757	0.923111	-0.10251	0.717126	0.954796	0.21064	0.457917
Mtr.41508.1.S1_at		Medtr7g006260.2 | phosphoenolpyruvate carboxylase-	expressed protein	5.47378	0.650735	0.0035834	0.318898	0.0812809	0.694567	0.998145	-0.0144631	0.944222	0.998565	-0.209767	0.314598	0.886955	0.0181096	0.930193	0.995938	-0.0492228	0.81188	0.999984	0.118425	0.567845	0.966396	0.138149	0.505621	0.927823	5.55625	-0.153818	0.481386	0.946213	-0.0593691	0.785195	0.991754	-0.246259	0.262206	0.999882	-0.0298889	0.890818	0.970319	0.15946	0.465565	0.880929	-0.0408083	0.851349	0.979495	-0.00876744	0.967877
Mtr.9645.1.S1_at		Medtr5g073210.1 | laccase/diphenol oxidase family	Laccase-3 EC=1.10.3.2; AltName: Full=Benzenediol:oxygen oxidoreductase 3; AltName: Full=Urishiol oxidase 3; AltName: Full=Diphenol oxidase 3; Flags: Precursor;	9.10415	0.6489	0.0170397	0.468008	-0.0901233	0.727412	0.998876	0.269655	0.30108	0.925819	-0.175316	0.499015	0.934119	0.508494	0.0567358	0.852144	-0.2021	0.436403	0.999984	-0.224844	0.387168	0.941988	0.0579289	0.822606	0.984912	7.9296	-0.110999	0.893371	0.992669	-0.292783	0.723868	0.989588	0.356963	0.666792	0.999882	1.8302	0.0323592	0.262741	1.21807	0.147192	0.695315	3.29936	0.000289446	0.29909	0.28034	0.735134
Mtr.37210.1.S1_at		Medtr5g097280.1 | light-harvesting complex I chlor	Chlorophyll a-b binding protein 215, chloroplastic AltName: Full=LHCII type II CAB-215; Short=LHCP; Flags: Precursor;	11.7363	0.64886	0.00219485	0.273923	0.232367	0.237794	0.96829	-0.129334	0.507508	0.963213	-0.0172207	0.929414	0.993119	-0.142686	0.465069	0.944558	0.177261	0.365351	0.999984	0.0108683	0.955415	0.996753	0.145698	0.455792	0.914988	10.4077	-0.196145	0.491249	0.947148	-0.0148901	0.958189	0.99707	0.207583	0.466507	0.999882	-0.222321	0.435715	0.775578	-0.136862	0.630446	0.930095	-0.0727941	0.797808	0.969383	0.20377	0.474674
Mtr.22454.1.S1_at		Medtr8g072550.1 | type 2 acyl-CoA diacylglycerol a	Diacylglycerol O-acyltransferase 1 EC=2.3.1.20;	4.68317	0.648818	0.00691468	0.381258	-0.246976	0.276895	0.975261	0.764542	0.00185764	0.36624	0.00964231	0.965779	0.996255	0.169439	0.453179	0.942777	-0.133364	0.554157	0.999984	-0.0142938	0.949291	0.996753	-0.402889	0.0811348	0.625358	3.60534	-0.116819	0.619546	0.963909	0.0945689	0.687561	0.986468	-0.0662498	0.778021	0.999882	0.387095	0.105675	0.441217	0.260219	0.271974	0.797912	0.0301037	0.89803	0.985765	0.172953	0.463211
Mtr.13539.1.S1_at		Medtr3g450710.1 | HXXXD-type acyl-transferase fami	transferase family protein	5.05077	0.646469	0.0271185	0.51037	-0.182726	0.515427	0.994386	0.755624	0.0109223	0.643489	-0.460233	0.108137	0.775755	0.387291	0.173531	0.88272	-0.275495	0.32908	0.999984	-0.273506	0.332524	0.929804	-0.257665	0.360838	0.882199	3.4803	0.215103	0.293059	0.918478	0.0952011	0.639605	0.982949	0.107763	0.596244	0.999882	0.656518	0.00245501	0.0931491	0.298853	0.146903	0.694539	0.488346	0.0205617	0.711813	0.145231	0.475921
Mtr.40620.1.S1_at		Medtr3g096290.1 | cyanobacterial and plant NDH-1 s	expressed protein	4.70436	0.646303	0.00513783	0.364816	0.736481	0.00174652	0.547258	-0.283292	0.19436	0.890334	-0.24464	0.260606	0.868185	0.199947	0.356075	0.93029	0.509393	0.0237139	0.999984	-0.280599	0.198508	0.873177	0.378216	0.0866879	0.638546	4.30161	-0.00776019	0.972512	0.997916	-0.369525	0.10716	0.85545	-0.0540123	0.810536	0.999882	0.192488	0.395113	0.74965	-0.0258575	0.9086	0.985126	-0.0173963	0.938431	0.991606	-0.442309	0.0556378
Mtr.33499.1.S1_at		Medtr1g069605.1 | cellulose synthase-like protein	Cellulose synthase A catalytic subunit 7 [UDP-forming] EC=2.4.1.12; AltName: Full=OsCesA7;	8.39533	0.644296	0.0185678	0.472162	0.144843	0.578892	0.996878	0.688795	0.0124113	0.656788	-0.140629	0.589927	0.951005	0.142814	0.584192	0.960455	-0.174404	0.504483	0.999984	0.211623	0.41887	0.947459	-0.036964	0.887078	0.989659	7.97583	-0.151449	0.702797	0.973138	-0.732427	0.0710541	0.813805	-0.47129	0.239184	0.999882	0.416447	0.297294	0.675328	-0.614001	0.12767	0.670753	-0.00885937	0.982175	0.99768	-0.0205276	0.958714
Mtr.17826.1.S1_at		Medtr5g009150.1 | dynamin-like protein 1E | HC | c	Dynamin-related protein 5A AltName: Full=Soybean dynamin-like protein 5A; Short=SDL5A;	6.94734	0.644133	8.05968e-05	0.0548757	0.0973694	0.492564	0.993704	0.172764	0.227484	0.903095	0.0512264	0.717254	0.969651	0.27026	0.0636937	0.853012	0.0875483	0.536895	0.999984	0.00607565	0.965702	0.997403	0.213864	0.137822	0.720542	6.54831	0.398265	0.0814346	0.878855	-0.0945384	0.673005	0.985863	0.347933	0.126081	0.999882	0.356429	0.117382	0.462539	-0.357526	0.116296	0.655544	0.169019	0.451772	0.891498	0.139724	0.5334
Mtr.47993.1.S1_at		Medtr3g109450.1 | BZIP protein,; 48652-45869, puta	expressed protein	4.5177	0.63953	0.00986019	0.41138	0.400991	0.0936685	0.926325	0.969107	0.000245121	0.130911	0.501655	0.0385252	0.649857	0.345651	0.145905	0.881174	0.582624	0.0176198	0.999984	0.0173056	0.940853	0.996753	-0.0399788	0.86393	0.988661	3.85691	0.422397	0.151057	0.88356	-0.0310322	0.914776	0.995837	0.164708	0.570868	0.999882	0.482396	0.102519	0.434632	-0.22864	0.43237	0.869039	0.141956	0.62501	0.935392	-0.0150854	0.958508
Mtr.15539.1.S1_at	MtROP9	Medtr6g087980.1 | Rho-like GTP-binding protein | H	Rac-like GTP-binding protein ARAC7 AltName: Full=GTPase protein ROP9;	7.09038	0.638885	0.00822652	0.401998	0.136294	0.549238	0.995364	0.377833	0.103865	0.847136	0.144597	0.525343	0.940168	0.208985	0.360509	0.930338	0.21859	0.339195	0.999984	-0.153078	0.501526	0.960238	0.0256634	0.909936	0.991931	6.31462	0.275343	0.390009	0.935116	-0.621578	0.0572417	0.798614	0.168296	0.598116	0.999882	0.793033	0.0168543	0.199113	-0.65334	0.0462041	0.494635	0.0295918	0.926017	0.989482	0.501698	0.121605
Mtr.31416.1.S1_at		Medtr6g045207.1 | hypothetical protein | HC | chr6	hypothetical protein predicted by Glimmer/Critica	3.53049	0.63865	1.696e-05	0.0173213	0.187642	0.140124	0.947295	0.518952	0.000241368	0.130911	-0.0348256	0.780219	0.977771	0.491379	0.000441217	0.257407	0.244327	0.0579089	0.999984	0.195939	0.124064	0.814325	-0.246764	0.0556038	0.554225	3.24956	0.0910544	0.62503	0.964095	0.137053	0.462898	0.970049	0.0283455	0.878892	0.999882	-0.187074	0.3179	0.691466	0.0112732	0.951671	0.991614	-0.0191492	0.918005	0.989036	0.0411983	0.824761
Mtr.26499.1.S1_at		Medtr5g083010.1 | lateral organ boundaries (LOB) d	Putative LOB domain-containing protein 21 AltName: Full=ASYMMETRIC LEAVES 2-like protein 12; Short=AS2-like protein 12;	5.82643	0.637586	0.00458044	0.348238	-0.035472	0.865228	0.9999	0.145467	0.488179	0.960705	0.571472	0.0100314	0.507599	-0.0152466	0.941833	0.99701	0.138759	0.508294	0.999984	0.00312909	0.988052	0.999469	0.292812	0.168301	0.757375	4.96181	-0.258225	0.481389	0.946213	-0.454169	0.21888	0.91991	-0.0795333	0.82779	0.999882	0.533494	0.150268	0.513607	-0.857173	0.0237076	0.402968	0.0107187	0.976604	0.997074	0.0193003	0.957887
Mtr.11529.1.S1_at		Medtr2g055010.1 | SOUL heme-binding family protein	expressed protein	5.18184	0.635903	0.0154419	0.45842	0.168858	0.499327	0.993832	-0.127612	0.60905	0.975342	0.128809	0.605712	0.953711	0.114474	0.646244	0.966454	0.0122447	0.960771	0.999984	-0.135991	0.585864	0.969547	-0.0871011	0.726707	0.973261	4.47743	-0.312922	0.0993309	0.879912	-0.226173	0.229376	0.923987	-0.396633	0.0388224	0.999882	0.26256	0.164365	0.532498	-0.0331026	0.858979	0.97772	0.133089	0.476487	0.899199	-0.0940269	0.614337
Mtr.11041.1.S1_at		Medtr3g091560.1 | IQ calmodulin-binding motif prot	calmodulin-binding family protein	5.99415	0.634971	1.50224e-05	0.0161499	0.07268	0.555668	0.995364	0.397889	0.00285795	0.436732	0.0787192	0.523531	0.939628	0.438147	0.00121258	0.419798	-0.0288729	0.814431	0.999984	0.594904	3.71201e-05	0.00695611	0.398874	0.00279949	0.131353	5.50241	0.0178636	0.920441	0.994548	-0.0137637	0.938658	0.997055	0.0221912	0.90126	0.999882	0.298231	0.101753	0.433731	-0.024294	0.891961	0.98262	-0.0819835	0.647139	0.939582	0.0949669	0.596136
Mtr.9532.1.S1_at		Medtr7g083330.1 | NAC transcription factor-like pr	NAC domain-containing protein 78 AltName: Full=ANAC078;	5.23455	0.634805	0.00310115	0.304051	-0.22677	0.25779	0.973235	0.222408	0.266853	0.914941	0.129958	0.513429	0.938003	0.496936	0.0172007	0.824677	-0.268144	0.182812	0.999984	0.104906	0.597339	0.971261	0.151086	0.448009	0.911427	4.66376	0.403266	0.167622	0.888621	-0.350029	0.229513	0.923987	0.130165	0.652166	0.999882	0.0916028	0.750907	0.924256	-0.478309	0.103515	0.632862	0.425024	0.146437	0.778223	0.000210233	0.999418
Mtr.11088.1.S1_at		Medtr1g076570.1 | 2-methyl-6-phytylbenzoquinone me	chloroplast inner envelope membrane protein	4.79274	0.634581	0.00906569	0.405288	0.268786	0.245259	0.972447	0.136761	0.550834	0.970382	-0.0942296	0.680569	0.964963	0.617514	0.0108653	0.775816	0.267787	0.246977	0.999984	-0.0780857	0.732866	0.982853	-0.14216	0.535323	0.935049	4.60841	0.00627385	0.983216	0.998911	-0.197126	0.509902	0.972336	0.120654	0.686131	0.999882	-0.206077	0.490999	0.809723	0.704956	0.0226968	0.396089	-0.219165	0.46408	0.895791	-0.157652	0.597772
Mtr.12648.1.S1_at		Medtr4g133110.1 | hypothetical protein | HC | chr4	hypothetical protein predicted by Glimmer/Critica	9.42731	0.632312	0.0337404	0.531764	-0.0360552	0.89966	0.999902	0.480055	0.101227	0.847045	-0.56039	0.0577808	0.703462	0.56966	0.054009	0.852144	-0.240591	0.403013	0.999984	0.204588	0.476256	0.95833	-0.2914	0.312523	0.860312	9.29105	0.655064	0.223381	0.89866	0.126284	0.812586	0.992609	0.679931	0.206658	0.999882	0.936614	0.0849385	0.401965	0.643625	0.231404	0.770335	1.82295	0.00145248	0.456512	0.484773	0.36532
Mtr.37287.1.S1_s_at		Medtr7g051610.1 | glycoside hydrolase family 1 pro	Non-cyanogenic beta-glucosidase EC=3.2.1.21; Flags: Precursor;	6.58754	0.632018	0.0425586	0.554794	0.180535	0.548956	0.995364	-0.302767	0.317626	0.929371	-1.00349	0.00217166	0.352466	0.567589	0.0666844	0.853936	-0.0188893	0.949841	0.999984	-0.287725	0.341852	0.933175	-0.593061	0.0559992	0.554677	4.94435	0.367287	0.325194	0.925736	-0.338716	0.363761	0.958919	0.142024	0.70199	0.999882	0.228102	0.539511	0.835345	-0.47404	0.206166	0.75034	0.660221	0.08136	0.753536	0.0447591	0.903929
Mtr.43992.1.S1_at		Medtr6g027920.1 | cobalamin-independent methionine	5-methyltetrahydropteroyltriglutamate--homocysteine S-methyltransferase	8.95688	0.631914	0.0165132	0.462998	0.632575	0.0164112	0.793868	0.42662	0.0962479	0.845013	0.0578129	0.817329	0.981993	0.341994	0.178628	0.88272	-0.182241	0.468429	0.999984	-0.187378	0.456104	0.955696	0.103726	0.678888	0.964445	7.99485	0.102042	0.833903	0.986865	-0.535861	0.274676	0.937953	-0.124598	0.797942	0.999882	0.124805	0.797613	0.941257	-0.767026	0.121071	0.664037	0.392402	0.421972	0.88244	0.12832	0.792047
Mtr.32788.1.S1_at		Medtr1g041240.2 | ubiquitin carboxyl-terminal hydr	contains ESTs AU100815(C51755),C27385(C51755)	4.57309	0.631683	0.00289944	0.298125	-0.0806826	0.680341	0.997967	0.152878	0.436794	0.953328	-0.384798	0.0568456	0.702705	0.20987	0.288009	0.914436	0.154161	0.432997	0.999984	0.191152	0.332355	0.9298	-0.005304	0.97836	0.998679	4.14121	0.136145	0.596324	0.958491	0.0454582	0.859374	0.993892	0.114728	0.655148	0.999882	0.0365292	0.886778	0.969008	0.12972	0.613708	0.925569	0.118843	0.643656	0.939152	0.0428214	0.86745
Mtr.37993.1.S1_at		Medtr7g109480.1 | DNA replication licensing factor	DNA helicase and DNA replication licensing factor	7.25518	0.630132	0.00215271	0.271437	0.237777	0.213161	0.960686	0.0710014	0.706567	0.984544	-0.12964	0.493107	0.932603	0.47665	0.0163347	0.823156	0.400503	0.0406407	0.999984	0.36548	0.0601849	0.707026	0.448235	0.0231516	0.397777	6.76434	0.358277	0.334228	0.925965	-0.660446	0.0795486	0.822081	-0.014412	0.968812	0.999882	0.817676	0.0317855	0.26063	-0.905112	0.0182563	0.367512	0.399314	0.282574	0.83492	0.470643	0.206738
Mtr.42013.1.S1_at		Medtr4g008010.1 | core-2/I-branching enzyme | HC |	glycosyltransferase family 14 protein / core-2/I-branching enzyme family protein	5.86518	0.629626	0.00552312	0.368595	-0.071713	0.734808	0.998876	0.231959	0.277805	0.919118	-0.0887681	0.675166	0.964783	0.272597	0.203944	0.886166	-0.0366867	0.86232	0.999984	0.0802156	0.704835	0.980778	-0.136854	0.519128	0.931802	5.07407	0.172816	0.527066	0.950356	-0.479406	0.0848746	0.830588	0.0533801	0.844718	0.999882	0.523921	0.0606913	0.344611	-0.529107	0.0583035	0.5338	0.421253	0.128232	0.770376	-0.176137	0.519201
Mtr.16730.1.S1_at		Medtr8g023510.1 | legume lectin beta domain protei	Lectin 1 Flags: Precursor;	8.5932	0.629289	0.00248627	0.283185	0.0623246	0.74478	0.998876	0.532427	0.00891435	0.604932	0.0786326	0.681454	0.965282	0.306799	0.116687	0.86893	0.336722	0.0864573	0.999984	0.174806	0.364308	0.937073	1.28238	2.24093e-07	6.57032e-05	7.6886	0.370677	0.489873	0.946718	-0.170523	0.750112	0.990899	0.0509123	0.924194	0.999882	0.30512	0.569358	0.850988	-0.690183	0.202188	0.746162	0.868757	0.110725	0.765084	-0.0383865	0.942805
Mtr.27388.1.S1_s_at		Medtr3g068030.2 | ribulose bisphosphate carboxylas	Ribulose bisphosphate carboxylase/oxygenase activase, chloroplastic Short=RuBisCO activase; Short=RA; Flags: Precursor;	8.5374	0.628579	0.0477183	0.563729	0.694245	0.0299409	0.832952	-0.259165	0.400676	0.946269	-0.556013	0.0776905	0.739515	0.111255	0.716874	0.975824	0.444913	0.153977	0.999984	-0.138452	0.651992	0.975565	0.0156577	0.95925	0.997041	7.32126	0.141595	0.642392	0.966057	-0.131051	0.667289	0.98499	0.110693	0.716435	0.999882	0.344828	0.261611	0.6425	-0.416381	0.176963	0.723983	0.231831	0.448229	0.890202	0.0316647	0.917175
Mtr.40848.1.S1_at		Medtr1g015290.1 | ultraviolet-B-repressible protei	membrane protein, putative	5.17161	0.626283	0.0470847	0.562619	0.910439	0.00533211	0.689804	0.202906	0.506692	0.962852	-0.157941	0.604701	0.953682	-0.199428	0.513947	0.951775	0.551144	0.0782737	0.999984	0.304089	0.322026	0.927604	0.735141	0.0213448	0.380666	3.33639	0.0553651	0.866639	0.990781	-0.0719173	0.827347	0.992609	-0.163527	0.620426	0.999882	0.0551273	0.867206	0.963426	-0.265187	0.42319	0.865843	0.205087	0.534926	0.914734	-0.0874164	0.790957
Mtr.31247.1.S1_s_at		Medtr8g087400.1 | UNE1-like protein | HC | chr8:36	expressed protein	4.47293	0.624928	0.00438552	0.342324	0.368915	0.078149	0.916573	0.251235	0.223466	0.902883	0.295787	0.153835	0.809529	0.70934	0.00150005	0.450588	0.185971	0.364675	0.999984	0.39022	0.0632572	0.715379	0.0658583	0.746629	0.97633	4.04669	0.102162	0.641641	0.965876	-0.161713	0.462322	0.970049	-0.182769	0.406613	0.999882	0.00701652	0.974462	0.993142	0.00738281	0.973129	0.995039	-0.0916456	0.676223	0.947018	0.0967057	0.659488
Mtr.34220.1.S1_s_at		Medtr8g090025.2 | haloacid dehalogenase-like hydro	haloacid dehalogenase-like hydrolase family protein	6.06072	0.624096	0.000625648	0.171921	0.267645	0.110231	0.932071	-0.0191057	0.90714	0.997161	0.0345266	0.833092	0.983446	0.304514	0.0709963	0.856149	0.212295	0.201449	0.999984	-0.0178038	0.91344	0.995994	0.0322463	0.843961	0.986368	5.10975	0.194258	0.40591	0.935559	-0.535828	0.0261267	0.729925	-0.174527	0.45483	0.999882	0.161678	0.488468	0.808313	-0.39193	0.0983606	0.623561	0.0684726	0.768608	0.965697	0.459543	0.0542727
Mtr.11334.1.S1_at		Medtr4g106810.1 | calmodulin-binding protein | HC	calmodulin-binding protein	4.07493	0.623096	0.00662202	0.381208	-0.152163	0.480129	0.993704	0.201679	0.350948	0.937468	-0.455612	0.0408704	0.658103	0.200612	0.353462	0.930118	-0.0780149	0.716449	0.999984	0.126323	0.557206	0.965613	-0.183067	0.396537	0.896532	4.40245	-0.380054	0.225182	0.89866	-0.0821154	0.791283	0.991891	-0.114726	0.711702	0.999882	-0.303394	0.331144	0.702456	0.808805	0.0125897	0.318922	0.0703861	0.820522	0.972935	0.0840724	0.786433
Mtr.11445.1.S1_at		Medtr1g054670.1 | lipase | HC | chr1:23804365-2380	expressed protein	4.77246	0.621763	0.000967803	0.205208	0.358012	0.0429455	0.874321	0.431749	0.0162287	0.683794	0.319924	0.0684859	0.722818	0.514358	0.00498346	0.680852	0.238129	0.169521	0.999984	-0.376105	0.0340976	0.594515	0.13947	0.415921	0.902759	4.37532	0.163262	0.519279	0.94984	-0.0456412	0.856645	0.993751	-0.0418794	0.868343	0.999882	0.883202	0.00118434	0.0727254	-0.0294164	0.9073	0.985003	0.571863	0.0286337	0.728906	-0.0206578	0.934823
Mtr.26837.1.S1_at		Medtr1g062110.2 | leucoanthocyanidin dioxygenase-l	oxidoreductase, 2OG-Fe(II) oxygenase family protein	7.53179	0.621484	0.00248489	0.283185	0.280862	0.14464	0.947386	0.325615	0.0928556	0.844466	0.096991	0.608459	0.954169	0.550842	0.00642959	0.716459	-0.108639	0.566336	0.999984	0.53397	0.00801745	0.333875	-0.134455	0.478556	0.922827	7.49674	0.0186976	0.92288	0.994548	0.136214	0.482146	0.970548	0.00881399	0.9636	0.999882	-0.090896	0.638413	0.881481	-0.391367	0.048659	0.503075	-0.00496725	0.979481	0.997379	0.615728	0.00278247
Mtr.41285.1.S1_at		Medtr5g073210.1 | laccase/diphenol oxidase family	Laccase-3 EC=1.10.3.2; AltName: Full=Benzenediol:oxygen oxidoreductase 3; AltName: Full=Urishiol oxidase 3; AltName: Full=Diphenol oxidase 3; Flags: Precursor;	7.38581	0.620979	0.0125013	0.438749	0.0306043	0.896357	0.999902	0.271981	0.25249	0.90968	-0.14724	0.532214	0.941461	0.343517	0.151134	0.88171	-0.0921633	0.6952	0.999984	0.0136555	0.953645	0.996753	0.0378114	0.872149	0.988788	6.52406	0.0352817	0.957972	0.997435	0.306178	0.64791	0.982949	0.339715	0.612493	0.999882	0.805751	0.233417	0.613591	0.65734	0.329395	0.824976	2.4099	0.000884078	0.399114	0.305158	0.649
Mtr.35639.1.S1_s_at		Medtr5g017160.1 | RALF | HC | chr5:6241145-6240427	expressed protein	7.03654	0.620189	0.0478577	0.563729	0.263344	0.387248	0.987942	0.428144	0.164301	0.875779	0.288576	0.344044	0.895408	-0.225273	0.458728	0.943292	0.302585	0.32151	0.999984	0.24699	0.417037	0.947029	0.058451	0.846855	0.986578	5.81303	0.106693	0.820709	0.985615	-0.512889	0.27972	0.938627	0.105412	0.822824	0.999882	0.523402	0.270142	0.651056	-1.02514	0.0347908	0.456858	-0.362022	0.44361	0.888539	0.448012	0.344131
Mtr.13705.1.S1_at		Medtr1g105965.2 | pyruvate kinase family protein |	pyruvate kinase	6.98228	0.619618	0.000128427	0.072868	0.255024	0.0788581	0.916765	0.129342	0.362987	0.93964	0.139954	0.32556	0.890065	0.332561	0.0244128	0.830216	0.247827	0.087212	0.999984	0.0497322	0.724847	0.98218	0.260221	0.0732612	0.60929	6.58587	0.19615	0.342432	0.92773	-0.189055	0.359962	0.958452	-0.0587627	0.774837	0.999882	0.404228	0.055061	0.329379	-0.319185	0.126193	0.669087	0.14304	0.487458	0.90243	0.299234	0.150863
Mtr.31800.1.S1_at		Medtr1g008740.1 | NAC transcription factor-like pr	Protein CUP-SHAPED COTYLEDON 1 AltName: Full=NAC domain-containing protein 1;	3.00055	0.619094	0.000669596	0.175758	-0.13039	0.427878	0.990518	0.0265467	0.87108	0.994432	-0.0305982	0.851628	0.986104	0.0859069	0.600272	0.961961	-0.164654	0.318344	0.999984	-0.160275	0.33116	0.929563	-0.0257183	0.875067	0.989087	2.72338	0.0540021	0.645469	0.966057	0.256264	0.0341605	0.75652	-0.0311783	0.79033	0.999882	0.130026	0.271329	0.652121	0.180377	0.129938	0.672607	-0.137302	0.245867	0.82477	-0.138305	0.242498
Msa.2816.1.S1_at		Medtr7g090970.1 | glycerol-3-phosphate dehydrogena	NAD-dependent glycerol-3-phosphate dehydrogenase family protein	5.25991	0.618268	0.0305681	0.52482	0.137021	0.617836	0.997514	0.516485	0.067433	0.81636	0.128879	0.638789	0.959772	0.0621732	0.820591	0.986567	0.186949	0.496872	0.999984	-0.0417882	0.878819	0.994603	-0.316739	0.253278	0.825554	4.15359	-0.0796982	0.814232	0.985374	-0.206644	0.543255	0.97543	-0.263461	0.439052	0.999882	0.571318	0.0983466	0.427592	-0.45659	0.18351	0.728531	0.303634	0.373161	0.868526	-0.0395909	0.907052
Mtr.11672.1.S1_at		Medtr4g062520.1 | disease resistance-responsive, d	disease resistance-responsive family protein	9.84429	0.617614	0.0220924	0.492449	-0.143298	0.578652	0.996878	0.428295	0.104093	0.847136	-0.108921	0.672575	0.964469	0.512017	0.0543099	0.852144	-0.217674	0.400573	0.999984	0.165048	0.522775	0.962905	-0.0633431	0.805657	0.982821	9.09888	-0.0200426	0.977593	0.998382	-0.152271	0.831076	0.992758	0.232477	0.744767	0.999882	1.20085	0.0987668	0.428541	0.657753	0.359482	0.83876	2.6983	0.000524392	0.331275	0.338181	0.636085
Mtr.39110.1.S1_at		Medtr7g116520.1 | GDSL-like lipase/acylhydrolase |	Anter-specific proline-rich protein APG Flags: Precursor;	3.42981	0.61726	0.00198917	0.2627	0.0300389	0.869546	0.9999	0.0207741	0.909558	0.997424	-0.152434	0.407379	0.911643	0.533588	0.00639984	0.715638	0.178947	0.331849	0.999984	-0.0844889	0.644675	0.975565	0.145307	0.4294	0.907117	3.53383	0.219926	0.530923	0.950771	0.0505691	0.885142	0.99469	0.290053	0.409522	0.999882	0.700169	0.0514735	0.319153	0.574145	0.10726	0.640053	1.41633	0.000241261	0.291248	0.0805574	0.818041
Mtr.39445.1.S1_at		Medtr8g064530.1 | polygalacturonase non-catalytic	Probable polygalacturonase non-catalytic subunit JP650 AltName: Full=Aromatic-rich glycoprotein JP650; Flags: Precursor;	7.69478	0.615422	0.000739245	0.182691	0.115893	0.482155	0.993704	0.321201	0.0581986	0.808401	0.14821	0.370073	0.902419	0.28454	0.0911697	0.863054	0.0234783	0.886298	0.999984	-0.446103	0.0104686	0.377793	-0.101649	0.537182	0.935721	6.99561	0.186822	0.622506	0.964037	-0.442679	0.247044	0.929676	0.0532743	0.888183	0.999882	0.596763	0.121417	0.469223	-0.704431	0.069271	0.561926	0.41982	0.27185	0.831122	0.411142	0.281719
Mtr.4948.1.S1_at		Medtr1g054935.1 | white-brown-complex ABC transpor	White-brown complex homolog protein 23	4.90275	0.614453	0.0326327	0.52957	-0.349499	0.211681	0.960066	0.287128	0.302692	0.925819	-0.292619	0.293715	0.88216	0.274669	0.32377	0.922662	-0.15391	0.578061	0.999984	-0.0880825	0.74979	0.984578	-0.361622	0.196692	0.787185	3.85977	-0.0863236	0.683553	0.970898	-0.0867075	0.682225	0.986468	-0.14425	0.496672	0.999882	0.139469	0.510958	0.821246	0.0066116	0.975065	0.995294	0.315325	0.142032	0.775979	-0.280747	0.18976
Mtr.46047.1.S1_at		Medtr1g025980.1 | peroxidase family protein | HC |	peroxidase, putative	8.10299	0.612903	0.0402621	0.55071	0.0393591	0.891189	0.999902	0.292126	0.314257	0.928936	-0.138232	0.631553	0.958023	0.509881	0.0844303	0.861151	-0.118274	0.681416	0.999984	0.383837	0.188916	0.869907	-0.115604	0.688206	0.966149	7.59014	0.0535636	0.948526	0.996548	0.183294	0.82521	0.992609	0.546611	0.511284	0.999882	0.829989	0.320476	0.693829	0.109699	0.894824	0.983057	2.45912	0.00506886	0.583699	0.404529	0.626422
Mtr.8993.1.S1_at		Medtr8g107620.1 | purple acid phosphatase family p	purple acid phosphatase, putative	5.35406	0.611662	0.0365929	0.538247	-0.275087	0.332153	0.979156	0.213235	0.4507	0.957965	-0.243174	0.390425	0.90709	0.0956947	0.733958	0.97792	-0.254123	0.369732	0.999984	-0.177925	0.528485	0.963186	0.141965	0.614561	0.951426	5.27652	-0.326341	0.41714	0.936972	0.388829	0.33459	0.954198	0.321922	0.423418	0.999882	-0.330199	0.411705	0.759862	0.225749	0.573682	0.9148	-0.208869	0.602554	0.930517	0.197813	0.621827
Mtr.11846.1.S1_at		Medtr6g007090.1 | GDSL-like lipase/acylhydrolase |	Alpha-L-fucosidase 3 EC=3.2.1.51; AltName: Full=Alpha-L-fucoside fucohydrolase 3; AltName: Full=Alpha-1,2-fucosidase; Short=AtFXG1; Flags: Precursor;	4.0279	0.611244	0.0148288	0.455936	0.0370208	0.876252	0.9999	0.335049	0.165892	0.876217	0.271624	0.258568	0.866958	0.283368	0.239011	0.897103	0.331468	0.17031	0.999984	0.43117	0.0777566	0.743778	0.817678	0.00167965	0.0933142	3.03681	-0.119952	0.664081	0.969056	-0.278622	0.315871	0.949061	-0.266122	0.337776	0.999882	0.402134	0.150765	0.514188	-0.0906651	0.742581	0.95571	0.461903	0.100384	0.759249	-0.148946	0.589973
Mtr.31660.1.S1_at		Medtr8g104990.1 | salt stress response/antifungal	Cysteine-rich repeat secretory protein 60 Flags: Precursor;	6.46845	0.610307	0.000294071	0.125891	-0.0321476	0.829547	0.999604	0.275258	0.0732182	0.823832	-0.0367663	0.805542	0.980922	0.311346	0.0443298	0.850896	0.00778372	0.958413	0.999984	0.141342	0.347496	0.935509	0.0023646	0.987361	0.998785	6.29506	0.0751691	0.808916	0.984629	-0.0293857	0.924657	0.996484	0.0352571	0.909665	0.999882	0.661078	0.0389729	0.284907	-0.135548	0.663079	0.938705	0.707172	0.0278523	0.7269	0.34057	0.277022
Mtr.18605.1.S1_at		Medtr4g093940.1 | leguminosin group485 secreted pe	hypothetical protein predicted by Glimmer/Critica	4.11549	0.606428	0.0245264	0.503662	-0.13601	0.598389	0.99731	0.375579	0.152292	0.875256	-0.029382	0.909194	0.991062	0.0247151	0.923566	0.995423	-0.0269334	0.916731	0.999984	-0.30732	0.238667	0.894288	-0.263817	0.310202	0.859624	2.95503	-0.274411	0.29967	0.919071	-0.456607	0.0884502	0.835124	-0.409516	0.125057	0.999882	0.260195	0.32504	0.697675	-0.0490183	0.851956	0.976457	0.25447	0.335658	0.855916	0.0502784	0.848198
Mtr.18797.1.S1_at		Medtr6g078070.1 | Kunitz type trypsin inhibitor /	Miraculin Short=MIR; Flags: Precursor;	9.06491	0.605996	0.00388941	0.329541	0.206092	0.294054	0.977362	0.401723	0.0462905	0.784282	-0.118501	0.543652	0.94394	0.263194	0.182895	0.88272	0.0445256	0.818998	0.999984	-0.0836164	0.667756	0.976731	-0.0607893	0.754818	0.977474	8.43233	-0.190885	0.563869	0.953256	-0.633724	0.0610069	0.801335	-0.369574	0.266871	0.999882	0.867539	0.01195	0.171438	-0.618418	0.0672087	0.555716	0.442774	0.185068	0.795232	0.24361	0.462075
Mtr.44935.1.S1_at		Medtr7g021300.1 | disease resistance response/diri	disease resistance-responsive family protein	10.1872	0.605943	0.00986974	0.41138	-0.128438	0.562316	0.995941	0.308171	0.170363	0.878364	-0.130343	0.556569	0.94672	0.510398	0.0271428	0.831067	-0.230878	0.300815	0.999984	0.173692	0.434434	0.951337	-0.167455	0.450942	0.912828	9.36349	-0.217638	0.764358	0.979497	-0.281981	0.697854	0.987464	0.148617	0.837756	0.999882	0.912456	0.213514	0.591595	0.117341	0.87155	0.979361	2.24275	0.00361702	0.54186	0.445325	0.540444
Mtr.44265.1.S1_at		Medtr2g098420.1 | hypothetical protein | HC | chr2	expressed protein	5.02956	0.605579	0.00203181	0.265103	-0.284783	0.121195	0.936304	0.249356	0.172675	0.878989	-0.363966	0.0505552	0.688621	0.347461	0.0612058	0.852318	-0.39537	0.0347199	0.999984	-0.0160525	0.928876	0.996234	-0.154091	0.394585	0.895476	4.70736	0.149271	0.445729	0.942084	0.00943396	0.961406	0.99707	0.127753	0.513537	0.999882	0.111422	0.568523	0.850619	-0.116497	0.551124	0.9083	0.274027	0.165528	0.785535	0.271733	0.169004
Msa.942.1.S1_at		Medtr7g074570.1 | 2,3-bisphosphoglycerate-independ	2,3-biphosphoglycerate-independent phosphoglycerate mutase, putative / phosphoglyceromutase, putative	7.09801	0.605524	0.00117969	0.220394	0.12823	0.451448	0.993386	0.0647142	0.702865	0.984177	0.00700415	0.967026	0.996255	0.101558	0.550172	0.956082	0.307687	0.0774508	0.999984	0.0848658	0.617235	0.972692	-0.152746	0.370742	0.886093	7.36774	0.073282	0.828437	0.986197	0.0283828	0.933091	0.996885	-0.141684	0.675504	0.999882	0.187959	0.579024	0.856132	0.10723	0.75126	0.957608	0.244195	0.471683	0.898052	0.281325	0.407555
Msa.3135.1.S1_at		Medtr5g097280.1 | light-harvesting complex I chlor	Chlorophyll a-b binding protein 215, chloroplastic AltName: Full=LHCII type II CAB-215; Short=LHCP; Flags: Precursor;	11.7253	0.604831	0.0046847	0.350084	0.202377	0.313073	0.979156	-0.135783	0.496364	0.96109	0.0103732	0.958385	0.996106	-0.103569	0.603246	0.961976	0.145821	0.46536	0.999984	-0.0125555	0.949642	0.996753	0.0531004	0.78951	0.98136	10.2966	-0.0783502	0.783357	0.98142	0.00388799	0.989108	0.998916	0.280329	0.328234	0.999882	-0.137467	0.629896	0.878083	-0.125322	0.660359	0.938486	-0.0205587	0.942458	0.992118	0.282679	0.324249
Mtr.6541.1.S1_at		Medtr2g101830.1 | RHO guanyl-nucleotide exchange f	Rop guanine nucleotide exchange factor 1 Short=RopGEF1; AltName: Full=Kinase partner protein-like; Short=KPP-like;	6.5356	0.602751	0.00828603	0.402723	0.316396	0.147278	0.947386	0.513583	0.0222416	0.711722	0.570746	0.0119025	0.524898	0.879969	0.000279422	0.194914	0.555159	0.0141555	0.999984	0.444833	0.0452397	0.651837	1.36655	5.3679e-07	0.00014057	5.4029	0.516013	0.325996	0.925779	0.132517	0.79962	0.992346	0.320117	0.540629	0.999882	0.873418	0.100525	0.431462	0.0782743	0.88078	0.980781	1.27569	0.0187328	0.701657	-0.511938	0.329779
Mtr.9805.1.S1_at		Medtr8g011430.1 | lectin kinase family protein | H	Putative receptor protein kinase ZmPK1 EC=2.7.11.1; Flags: Precursor;	6.05525	0.602637	0.00891548	0.403872	0.0386166	0.858475	0.999604	-0.155234	0.475381	0.95859	0.211592	0.332479	0.891534	0.320217	0.146695	0.881174	0.298252	0.175399	0.999984	-0.0971837	0.654098	0.975565	-0.402521	0.0710224	0.60282	6.8409	-0.250565	0.295123	0.918743	-0.10494	0.659025	0.984493	-0.00695612	0.976634	0.999882	-0.203532	0.39386	0.74861	-0.0409087	0.863268	0.978216	-0.404767	0.0946978	0.757078	-0.0745646	0.753713
Mtr.28432.1.S1_at		Medtr3g464840.1 | LRR and NB-ARC domain disease re	hypothetical protein predicted by Glimmer/Critica	6.11739	0.602225	0.00122026	0.220551	0.271893	0.115855	0.933423	0.262972	0.127777	0.863765	-0.316205	0.0695142	0.724606	0.487848	0.00695042	0.726006	-0.0860967	0.611492	0.999984	0.0691326	0.68313	0.978306	0.114028	0.501856	0.926937	5.49704	0.15638	0.483738	0.946213	-0.323547	0.151844	0.891907	-0.0961588	0.666077	0.999882	0.445812	0.051149	0.317862	-0.104963	0.637688	0.932464	0.194406	0.384862	0.872055	0.118204	0.59603
Mtr.12393.1.S1_at		Medtr3g031650.3 | cinnamoyl-CoA reductase-like pro	Dihydroflavonol-4-reductase Short=DFR; EC=1.1.1.219; AltName: Full=Dihydrokaempferol 4-reductase;	10.0541	0.601994	0.0438682	0.557214	0.155278	0.590652	0.997021	0.268812	0.354216	0.937468	-0.00185274	0.994866	0.999675	0.303648	0.296338	0.916186	0.106447	0.711946	0.999984	-0.0116076	0.967844	0.997585	-0.091765	0.750171	0.977102	9.5438	-0.0987317	0.821194	0.985615	-0.393977	0.369661	0.958962	-0.134052	0.759018	0.999882	0.199906	0.647596	0.88523	-1.52889	0.00116914	0.127528	0.109258	0.802521	0.970004	0.264541	0.545686
Mtr.45455.1.S1_at		Medtr7g068920.1 | Pmr5/Cas1p GDSL/SGNH-like acyl-e	expressed protein	6.40141	0.601113	0.00382616	0.32663	-0.123112	0.524023	0.995298	0.496601	0.0145576	0.669212	-0.123466	0.522839	0.939521	0.568931	0.00583449	0.69543	-0.0488662	0.799745	0.999984	-0.016293	0.93256	0.996477	-0.16995	0.380645	0.889916	5.85891	0.135853	0.666882	0.969372	-0.387516	0.22373	0.92159	-0.174631	0.580383	0.999882	0.713748	0.0286071	0.24956	-0.234128	0.459348	0.877716	0.468494	0.143182	0.776017	0.137426	0.663271
Mtr.11230.1.S1_at		Medtr7g458880.1 | laccase/diphenol oxidase family	Laccase-17 EC=1.10.3.2; AltName: Full=Benzenediol:oxygen oxidoreductase 17; AltName: Full=Urishiol oxidase 17; AltName: Full=Diphenol oxidase 17; Flags: Precursor;	6.41235	0.600119	0.0440375	0.557492	0.537965	0.0691252	0.902763	0.418449	0.152706	0.875256	-0.140088	0.626542	0.957201	0.284005	0.327029	0.923416	-0.290396	0.316448	0.999984	-0.036867	0.897903	0.995436	0.0148386	0.958808	0.996936	6.06923	-0.0341946	0.942226	0.996548	-0.0137793	0.976701	0.997683	-0.459224	0.333565	0.999882	0.368382	0.436876	0.77635	-0.485521	0.306994	0.814512	0.752485	0.116989	0.770276	0.520795	0.273702
[truncated: 70 more columns]

## Sheet: 49 nsMyc not Nod WT 6h
GeneChip ID	Gene	M. truncatula genome 4.0	Gene product	WT Myc Nod Log AveExpr	WT sMyc vs C 6h logFC	WT sMyc vs C 6h p	WT sMyc vs C 6h pFDR	WT sMyc vs C 24h logFC	WT sMyc vs C 24h p	WT sMyc 24h pFDR	WT s/nsMyc vs C 6h logFC	WT s/nsMyc vs C 6h p	WT s/nsMyc vs C 6h pFDR	WT s/nsMyc vs C 24h logFC	WT s/nsMyc vs C 24h p	WT s/nsMyc vs C 24h pFDR	WT nsMyc vs C 6h logFC	WT nsMyc vs C 6h p	WT nsMyc vs C 6h pFDR	WT nsMyc vs C 24h logFC	WT nsMyc vs C 24h p	WT nsMyc vs C 24h pFDR	WT Nod vs C 6h logFC	WT Nod vs C 6h p	WT Nod vs C 6h pFDR	WT Nod vs C 24h logFC	WT Nod vs C 24h p	WT Nod 24h pFDR	Mutants Myc Log AveExpr	NFP sMyc vs C 6h logFC	NFP sMyc vs C 6h p	NFP sMyc vs C 6h pFDR	NFP s/nsMyc vs C 6h logFC	NFP s/nsMyc vs C 6h p	NFP s/nsMyc vs C 6h pFDR	NFP nsMyc vs C 6h logFC	NFP nsMyc vs C 6h p	NFP nsMyc vs C 6h pFDR	DMI3 sMyc vs C 6h logFC	DMI3 sMyc vs C 6h p	DMI3 sMyc vs C 6h pFDR	DMI3 s/nsMyc vs C 6h logFC	DMI3 s/nsMyc vs C 6h p	DMI3 s/nsMyc vs C 6h pFDR	DMI3 nsMyc vs C 6h logFC	DMI3 nsMyc vs C 6h p	DMI3 nsMyc vs C 6h pFDR	NSP1 sMyc vs C 6h logFC	NSP1 sMyc vs C 6h p
Mtr.4951.1.S1_at		Medtr1g088925.1 | monothiol glutaredoxin-S2 protei	Monothiol glutaredoxin-S11 Short=AtGrxS11;	3.86407	1.11382	0.000186238	0.0959015	-0.0383933	0.883405	0.9999	0.185392	0.480719	0.960088	0.15565	0.553317	0.945802	1.46646	4.46712e-06	0.00720358	-0.0433747	0.868414	0.999984	-0.0062403	0.980979	0.998906	0.157889	0.547661	0.936843	4.09052	0.457353	0.271946	0.913858	-0.488626	0.241066	0.926817	0.185099	0.654317	0.999882	0.666092	0.112896	0.454448	0.112811	0.784744	0.964677	1.10301	0.0107327	0.660628	0.543077	0.193577
Msa.2712.1.S1_at		Medtr4g415290.1 | glycerol-3-phosphate acyltransfe	Glycerol-3-phosphate acyltransferase 6 Short=AtGPAT6; EC=2.3.1.15;	6.37612	2.42754	1.26872e-07	0.00023559	0.148007	0.673628	0.997967	2.01948	2.92973e-06	0.00427447	0.0346104	0.921427	0.991809	1.36462	0.000505921	0.281835	0.443383	0.212686	0.999984	0.351495	0.32071	0.927046	-0.421104	0.235947	0.814693	5.36779	-0.000584505	0.99928	0.999896	-0.0640144	0.921317	0.996473	-0.00658472	0.991893	0.999882	1.006	0.126733	0.478443	-0.544194	0.403348	0.857432	0.437297	0.501159	0.90583	0.95161	0.147901
Mtr.27605.1.S1_at		Medtr4g058760.1 | glycosyltransferase family 2 pro	hypothetical protein, conserved	5.6028	0.933195	5.15317e-05	0.0375924	0.337448	0.0959561	0.927602	0.664571	0.00206402	0.378679	0.64843	0.00255226	0.36499	1.31854	2.46004e-07	0.000519815	0.624039	0.00350656	0.901408	0.524868	0.0121675	0.403272	1.24177	6.98675e-07	0.000172635	4.65539	0.258924	0.519194	0.94984	-0.646525	0.112766	0.861823	-0.222733	0.578957	0.999882	1.41408	0.0010756	0.0711775	0.87836	0.033656	0.451878	1.76937	7.94518e-05	0.17388	0.220292	0.583106
Mtr.4586.1.S1_at		Medtr4g058760.1 | glycosyltransferase family 2 pro	glycosyltransferase family 2	7.34953	0.792021	8.74297e-05	0.0568754	0.211231	0.232995	0.968073	0.440945	0.0166762	0.687614	0.655065	0.000744383	0.26037	1.28024	4.42325e-08	0.000117847	0.641073	0.000922424	0.715498	0.5243	0.00523562	0.268094	1.19148	1.67485e-07	5.20972e-05	6.7565	0.242802	0.615402	0.962344	-0.523925	0.281412	0.938627	-0.106233	0.825779	0.999882	1.18223	0.0184776	0.206545	0.0480896	0.920606	0.986255	1.26834	0.0119505	0.671253	0.153054	0.75123
Mtr.28714.1.S1_at		Medtr3g083920.1 | chalcone and stilbene synthase f	Chalcone synthase 1A EC=2.3.1.74; AltName: Full=Naringenin-chalcone synthase 1A;	6.57069	1.03029	0.000242513	0.110901	0.426627	0.0931433	0.926325	0.971136	0.000465151	0.197941	0.0945788	0.702975	0.96792	1.222	2.85469e-05	0.0364436	0.130704	0.598659	0.999984	0.49896	0.0516001	0.679415	1.10507	0.000105643	0.0116431	5.287	0.201354	0.632559	0.964095	-0.551197	0.195121	0.91297	-0.195048	0.643222	0.999882	1.40823	0.00178765	0.0847006	0.311267	0.460824	0.878826	0.543676	0.201144	0.802601	0.279421	0.507635
Mtr.8612.1.S1_at		Medtr2g022370.1 | extracellular dermal glycoprotei	Basic 7S globulin 2 AltName: Full=SBg7S; Short=Bg; Contains: RecName: Full=Basic 7S globulin 2 high kDa subunit; Contains: RecName: Full=Basic 7S globulin 2 low kDa subunit; Flags: Precursor;	7.96761	0.14802	0.786303	0.965015	0.357995	0.513348	0.994386	-0.205768	0.706429	0.984502	-1.34123	0.0193305	0.567306	1.20603	0.0338284	0.843773	-0.381999	0.485744	0.999984	-0.502742	0.360426	0.936906	-0.127102	0.815884	0.984264	7.25573	1.00659	0.0526588	0.878855	-0.468128	0.357631	0.957824	0.754854	0.141658	0.999882	1.18634	0.0237194	0.229617	-0.69505	0.175011	0.72276	0.509855	0.316928	0.848815	0.770343	0.133904
Mtr.51214.1.S1_at		Medtr5g074680.1 | orcinol O-methyltransferase | HC	O-methyltransferase family 2 protein	3.30104	1.27635	0.0194726	0.477105	-0.574904	0.273943	0.975261	0.342073	0.512174	0.964164	-0.164001	0.752628	0.974262	1.14967	0.0337565	0.843604	-0.823157	0.12126	0.999984	-0.0630402	0.903499	0.995436	-0.342263	0.511941	0.929986	2.87475	0.174807	0.395468	0.935116	-0.0226174	0.912019	0.995519	0.0798271	0.696834	0.999882	0.269795	0.19274	0.569072	0.176977	0.389688	0.85166	0.486493	0.0220114	0.712336	0.0312545	0.878654
Mtr.31598.1.S1_at		Medtr5g011210.1 | expansin A10 | HC | chr5:3184843	Expansin-A18 Short=AtEXPA18; AltName: Full=Alpha-expansin-18; Short=At-EXP18; Short=AtEx18; AltName: Full=Ath-ExpAlpha-1.25; Flags: Precursor;	9.58657	0.457568	0.0906868	0.64286	0.0160166	0.951547	0.999956	0.0146282	0.955743	0.998781	0.308941	0.246829	0.861942	1.06139	0.000348183	0.224044	0.438653	0.104139	0.999984	0.0291321	0.912002	0.995994	1.08235	0.000280236	0.0245709	8.5501	-0.181979	0.753876	0.978439	-0.245454	0.672546	0.985858	0.202129	0.727696	0.999882	1.02201	0.0844452	0.401165	0.193941	0.738297	0.955134	1.46303	0.0155303	0.692007	-0.166526	0.774158
Mtr.10369.1.S1_at		Medtr7g084300.1 | chalcone and stilbene synthase f	chalcone and stilbene synthase family protein	8.72346	0.721938	0.117485	0.680455	0.862312	0.0638605	0.899818	-0.0579129	0.897866	0.996706	-0.78263	0.0908856	0.754209	1.03131	0.0285991	0.83528	0.231294	0.608992	0.999984	0.538722	0.238247	0.893707	0.0523638	0.907604	0.991931	6.55092	0.492672	0.429533	0.939195	-0.305065	0.623791	0.981787	0.828708	0.187356	0.999882	0.175365	0.777736	0.933663	-0.43164	0.488419	0.887833	1.37181	0.0324382	0.738941	0.171464	0.78255
Mtr.31597.1.S1_at	MtExp7	Medtr5g011210.1 | expansin A10 | HC | chr5:3184843	Expansin-A7 Short=AtEXPA7; AltName: Full=Alpha-expansin-7; Short=At-EXP7; Short=AtEx7; AltName: Full=Ath-ExpAlpha-1.26; Flags: Precursor;	8.38766	0.458237	0.0986794	0.653516	0.0744164	0.783587	0.999604	-0.0691917	0.798423	0.989137	0.277978	0.309084	0.884878	0.998923	0.000867409	0.363348	0.446011	0.107566	0.999984	0.206581	0.447842	0.953725	1.08482	0.000368129	0.0304841	7.442	-0.389006	0.522263	0.950356	-0.512008	0.400668	0.962377	0.0495618	0.934844	0.999882	0.924112	0.133499	0.48983	0.309972	0.609776	0.924658	1.57349	0.012979	0.678659	-0.206078	0.734106
Mtr.32795.1.S1_x_at		Medtr1g088920.1 | monothiol glutaredoxin-S2 protei	Monothiol glutaredoxin-S11 Short=AtGrxS11;	5.02965	0.892658	0.000664631	0.175758	-0.0506127	0.829996	0.999604	-0.374936	0.119504	0.857734	0.225625	0.342202	0.895408	0.966718	0.000283093	0.194914	-0.120729	0.609234	0.999984	0.158735	0.502254	0.960238	0.149234	0.527988	0.93345	5.68345	0.358608	0.241527	0.903749	-0.395503	0.197385	0.913402	-0.00289508	0.992383	0.999882	0.478075	0.121135	0.46862	0.170291	0.575272	0.915553	0.420343	0.171321	0.786609	0.258894	0.39566
Mtr.19212.1.S1_at		Medtr3g086740.1 | DUF617 family protein | HC | chr	expressed protein	4.64989	0.379188	0.12246	0.685055	-0.0901934	0.707748	0.998876	0.266331	0.272865	0.918443	0.0515254	0.83028	0.983062	0.950448	0.000422907	0.254067	-0.0833985	0.728815	0.999984	0.426784	0.083826	0.749913	0.0580149	0.809313	0.983461	4.57559	0.652689	0.0957154	0.879912	-0.65629	0.0939675	0.83889	0.0915021	0.811822	0.999882	-0.115572	0.763696	0.928582	-0.231631	0.547583	0.906665	0.211166	0.583358	0.926665	-0.00643234	0.986642
Mtr.11085.1.S1_at		Medtr7g118330.2 | late elongated hypocotyl-like pr	myb-related transcription factor (CCA1)	9.65869	0.228185	0.301198	0.816199	0.123854	0.572108	0.99639	-0.664415	0.00472288	0.530057	-0.231247	0.294881	0.882259	0.889612	0.000309958	0.208721	-0.181095	0.410282	0.999984	-0.28126	0.204739	0.876509	-0.22814	0.301293	0.854352	7.36886	0.366977	0.358078	0.929486	-0.788129	0.0531448	0.789653	0.497437	0.215088	0.999882	-0.375621	0.347002	0.714587	-0.557196	0.166084	0.715198	-0.112334	0.777304	0.966987	0.533212	0.184587
Mtr.6541.1.S1_at		Medtr2g101830.1 | RHO guanyl-nucleotide exchange f	Rop guanine nucleotide exchange factor 1 Short=RopGEF1; AltName: Full=Kinase partner protein-like; Short=KPP-like;	6.5356	0.602751	0.00828603	0.402723	0.316396	0.147278	0.947386	0.513583	0.0222416	0.711722	0.570746	0.0119025	0.524898	0.879969	0.000279422	0.194914	0.555159	0.0141555	0.999984	0.444833	0.0452397	0.651837	1.36655	5.3679e-07	0.00014057	5.4029	0.516013	0.325996	0.925779	0.132517	0.79962	0.992346	0.320117	0.540629	0.999882	0.873418	0.100525	0.431462	0.0782743	0.88078	0.980781	1.27569	0.0187328	0.701657	-0.511938	0.329779
Mtr.32795.1.S1_s_at		Medtr1g088920.1 | monothiol glutaredoxin-S2 protei	Monothiol glutaredoxin-S11 Short=AtGrxS11;	7.41168	0.943973	1.10637e-05	0.0125549	0.0690091	0.700169	0.998378	-0.175009	0.332199	0.932307	0.0109937	0.951019	0.995422	0.877175	3.11707e-05	0.0382016	0.109456	0.54214	0.999984	0.118926	0.508019	0.961066	0.0382995	0.83061	0.98539	7.97858	0.332973	0.179421	0.89095	-0.265783	0.281702	0.938627	0.0694097	0.776972	0.999882	0.452204	0.071137	0.370583	0.202245	0.411111	0.860767	0.432703	0.083628	0.754646	0.349946	0.15879
Msa.2287.1.S1_at		Medtr3g026230.1 | leguminosin group485 secreted pe	hypothetical protein predicted by Glimmer/Critica	4.62107	1.51561	3.36691e-05	0.0299011	0.00862618	0.977871	0.999956	1.19232	0.000587594	0.221785	-0.0150003	0.96153	0.996255	0.866247	0.00887223	0.741709	0.196178	0.529607	0.999984	-0.273299	0.382745	0.941762	-0.218484	0.484246	0.923745	3.46608	-0.500905	0.247866	0.90521	-0.599189	0.168565	0.899148	-0.746719	0.0884472	0.999882	0.341885	0.427993	0.771084	-0.561144	0.196537	0.740685	-0.285771	0.507068	0.908115	-0.171076	0.690678
Mtr.38613.1.S1_at		Medtr4g132460.1 | pectate lyase family protein | H	pectate lyase family protein	9.05606	0.351763	0.20747	0.764878	0.155657	0.572613	0.99639	0.345232	0.215797	0.897832	0.49109	0.0823509	0.744236	0.830333	0.00498042	0.680852	0.636005	0.0269927	0.999984	0.496087	0.0794391	0.745227	1.37762	2.32058e-05	0.00338572	7.94198	-0.289607	0.612347	0.961742	-0.366177	0.522162	0.972336	-0.0492612	0.931194	0.999882	1.30321	0.0273192	0.24439	0.294726	0.606099	0.923833	1.42744	0.0163151	0.694783	-0.354936	0.534945
Mtr.44069.1.S1_at		Medtr0016s0010.1 | MtN27 family | HC | scaffold001	hypothetical protein predicted by Glimmer/Critica	5.59713	1.34611	0.000354828	0.136749	1.22421	0.000948224	0.436882	0.839022	0.0173157	0.689251	0.46271	0.174125	0.824079	0.80836	0.0214026	0.82496	1.04329	0.00389231	0.934934	0.200172	0.551253	0.965324	0.608637	0.0772076	0.616835	7.15726	0.139887	0.739479	0.977114	-0.361013	0.392832	0.961927	0.0722338	0.863583	0.999882	0.648579	0.128964	0.48248	-1.42054	0.00164335	0.148747	0.680902	0.111543	0.765084	0.132456	0.752835
Mtr.24071.1.S1_at		Medtr8g092670.1 | hypothetical protein | HC | chr8	hypothetical protein predicted by Glimmer/Critica	10.2318	0.461867	0.0177197	0.471936	-0.0268632	0.884609	0.9999	0.272129	0.14897	0.874688	0.242594	0.196572	0.836649	0.801798	0.000150603	0.124711	0.354111	0.0636054	0.999984	0.592329	0.00313107	0.204985	0.648779	0.0014133	0.0825589	9.28954	0.0688139	0.862784	0.990493	-0.188061	0.637145	0.982949	0.0594856	0.881229	0.999882	1.1111	0.00793689	0.146449	-0.141219	0.723006	0.951717	1.28773	0.00244945	0.522946	-0.0319994	0.935933
Mtr.9669.1.S1_at		Medtr4g022290.1 | HXXXD-type acyl-transferase fami	Uncharacterized acetyltransferase At3g50280 EC=2.3.1.-;	5.00687	0.424068	0.266495	0.796677	0.209337	0.580188	0.996878	0.74299	0.0567756	0.808401	-0.283394	0.455007	0.925609	0.792621	0.0430058	0.850769	-0.116185	0.758413	0.999984	0.0364666	0.923038	0.996064	0.190333	0.614868	0.951426	3.84594	0.422114	0.0167146	0.878855	0.121241	0.475697	0.970548	0.234964	0.170989	0.999882	0.258228	0.133465	0.489786	-0.0831617	0.624029	0.928069	0.161801	0.342503	0.857843	0.530636	0.00323235
Mtr.9002.1.S1_at		Medtr3g088565.1 | 1-aminocyclopropane-1-carboxylat	1-aminocyclopropane-1-carboxylate oxidase, putative / ACC oxidase, putative	8.88245	0.687511	0.048808	0.563729	-0.227002	0.502182	0.994208	0.16658	0.621761	0.975923	-0.34466	0.310766	0.885636	0.786443	0.0256653	0.830656	-0.235661	0.486152	0.999984	0.3252	0.338395	0.931763	0.0228478	0.945935	0.995806	8.40742	-0.103358	0.859167	0.990132	-0.284698	0.625524	0.981903	0.310584	0.594557	0.999882	0.0170086	0.976701	0.993822	0.0446966	0.938827	0.98943	0.899468	0.128618	0.770376	0.167803	0.773374
Mtr.773.1.S1_s_at		Medtr7g118330.2 | late elongated hypocotyl-like pr	myb-related transcription factor (CCA1)	8.31161	0.183795	0.407346	0.865089	0.332216	0.139512	0.94617	-0.614709	0.00881251	0.604932	-0.377874	0.0946401	0.760102	0.754346	0.00176333	0.488929	-0.135735	0.539471	0.999984	-0.00282776	0.989766	0.999475	-0.119413	0.589034	0.946774	5.97102	0.269856	0.436033	0.940268	-0.977996	0.00709449	0.564158	0.322153	0.353307	0.999882	-0.358563	0.302246	0.679332	-0.554015	0.114563	0.652433	-0.162206	0.638742	0.93819	0.339454	0.328372
Mtr.14563.1.S1_at		Medtr3g084430.1 | transmembrane protein, putative	hypothetical protein predicted by Glimmer/Critica	3.27287	0.168385	0.565752	0.915807	-0.114978	0.694483	0.998145	-0.0470528	0.872155	0.994605	-0.0618756	0.832434	0.983328	0.753803	0.0145866	0.807024	0.0392843	0.893115	0.999984	0.00220573	0.99398	0.999556	-0.0494976	0.865577	0.988661	3.05203	-0.0798171	0.52349	0.950356	0.180126	0.154613	0.893324	-0.0167279	0.893347	0.999882	0.131446	0.295751	0.673802	0.0957345	0.444717	0.873749	-0.0351342	0.778348	0.967037	0.181525	0.151525
Mtr.26042.1.S1_at		Medtr7g118290.1 | thylakoid membrane phosphoprotei	Thylakoid membrane phosphoprotein 14 kDa, chloroplastic Flags: Precursor;	6.5386	0.830221	0.00252789	0.284228	0.633937	0.0172489	0.793868	0.354001	0.168679	0.877174	0.132136	0.602132	0.953429	0.731829	0.00678671	0.726006	0.498321	0.0564952	0.999984	0.0103083	0.96748	0.997585	0.395703	0.125445	0.705751	5.59837	0.316292	0.127408	0.880976	0.361695	0.0827797	0.826691	0.338275	0.103814	0.999882	-0.16365	0.424777	0.768762	-0.122423	0.54967	0.907715	0.230043	0.263924	0.829839	-0.0624851	0.759667
Mtr.41025.1.S1_at		Medtr1g028460.1 | bidirectional sugar transporter	Protein RUPTURED POLLEN GRAIN 1	11.2305	0.754717	0.000986851	0.206428	0.392582	0.0661956	0.899818	0.0749672	0.717921	0.984995	-0.303139	0.151125	0.807377	0.731348	0.00133164	0.433785	0.022771	0.912536	0.999984	0.266772	0.204616	0.876509	0.643592	0.00400044	0.161488	10.5971	0.572425	0.144255	0.880976	-0.521396	0.182435	0.905627	0.422804	0.277588	0.999882	0.789171	0.0468997	0.306846	-0.279752	0.470462	0.882911	0.709509	0.0725206	0.751706	0.501122	0.199615
Msa.2885.1.S1_at		Medtr5g014260.1 | glycine cleavage system H protei	Glycine cleavage system H protein, mitochondrial Flags: Precursor;	6.16252	0.830564	0.000774554	0.18626	0.239757	0.286323	0.975502	0.286156	0.205084	0.894692	0.185575	0.407324	0.911643	0.712427	0.0031309	0.627656	0.133817	0.548997	0.999984	-0.12609	0.572167	0.966962	0.29016	0.198996	0.788273	4.29431	0.0229896	0.936006	0.996001	-0.395184	0.173086	0.901939	0.0659278	0.817953	0.999882	0.395527	0.172722	0.544738	-0.232191	0.419512	0.864324	-0.0786333	0.783704	0.967637	0.394763	0.173532
Mtr.31247.1.S1_s_at		Medtr8g087400.1 | UNE1-like protein | HC | chr8:36	expressed protein	4.47293	0.624928	0.00438552	0.342324	0.368915	0.078149	0.916573	0.251235	0.223466	0.902883	0.295787	0.153835	0.809529	0.70934	0.00150005	0.450588	0.185971	0.364675	0.999984	0.39022	0.0632572	0.715379	0.0658583	0.746629	0.97633	4.04669	0.102162	0.641641	0.965876	-0.161713	0.462322	0.970049	-0.182769	0.406613	0.999882	0.00701652	0.974462	0.993142	0.00738281	0.973129	0.995039	-0.0916456	0.676223	0.947018	0.0967057	0.659488
Mtr.27744.1.S1_at		Medtr6g027450.1 | Dof zinc finger DOF5.2-like prot	hypothetical protein predicted by Glimmer/Critica	6.56782	0.389628	0.090009	0.642482	0.168315	0.454559	0.993386	0.0210464	0.925131	0.998109	-0.395469	0.0855275	0.747233	0.66673	0.00552173	0.682224	0.29956	0.187849	0.999984	0.260495	0.250349	0.901759	0.56642	0.0163833	0.33775	6.4161	0.0461377	0.846827	0.988111	-0.395264	0.1042	0.851819	-0.0424677	0.858872	0.999882	-0.210402	0.380812	0.739491	-0.242848	0.312608	0.816892	0.256145	0.287234	0.836659	0.00108768	0.996366
Mtr.20464.1.S1_x_at		Medtr7g016700.1 | chalcone and stilbene synthase f	chalcone and stilbene synthase family protein	6.5968	0.339275	0.277071	0.804052	0.72545	0.024832	0.804761	0.35044	0.2619	0.911401	0.246744	0.426962	0.918304	0.666639	0.0379047	0.849388	0.420976	0.179861	0.999984	0.438463	0.163005	0.847426	1.25369	0.000318808	0.0272848	5.84151	-0.205903	0.692803	0.971551	-0.974582	0.0675046	0.809125	0.272619	0.601233	0.999882	1.17678	0.0288757	0.250652	0.575331	0.273172	0.798587	1.06205	0.0472572	0.74133	0.169912	0.744339
Mtr.32820.1.S1_at		Medtr5g062190.1 | glycoside hydrolase family 5 pro	hypothetical protein predicted by Glimmer/Critica	4.85434	0.222933	0.312759	0.822163	-0.0285532	0.896205	0.999902	-0.251929	0.255154	0.90968	-0.322843	0.147695	0.806103	0.663619	0.0048054	0.678492	0.0220298	0.919822	0.999984	-0.882135	0.00034428	0.0433623	0.0431349	0.843796	0.986368	7.1074	-0.141462	0.613265	0.961884	-0.670715	0.0208072	0.700177	-0.249077	0.375292	0.999882	0.798215	0.00670107	0.137481	0.524959	0.0665271	0.553701	0.485953	0.0883603	0.755901	1.02617	0.00071694
Mtr.7635.1.S1_at		Medtr0807s0020.1 | albumin-2 protein | LC | scaffo	hypothetical protein predicted by Glimmer/Critica	8.64123	0.18694	0.525202	0.903848	0.164374	0.576086	0.996602	-0.0344929	0.906353	0.9971	-0.276474	0.349439	0.895692	0.655525	0.0319737	0.836743	0.250153	0.396555	0.999984	-1.25028	0.000181529	0.0253967	0.0662342	0.821341	0.984674	7.51911	0.516584	0.448811	0.942212	-0.246762	0.716667	0.989075	0.277213	0.683564	0.999882	3.18013	3.56357e-05	0.0101097	1.44449	0.0390777	0.471472	2.43833	0.000910227	0.399525	0.22997	0.735166
Mtr.38949.1.S1_at		Medtr0807s0020.1 | albumin-2 protein | LC | scaffo	Albumin-2 AltName: Full=PA2;	7.16396	0.249186	0.427068	0.871955	0.0319182	0.91852	0.999902	0.109364	0.726219	0.985419	-0.307632	0.32825	0.89009	0.648594	0.0449895	0.850896	0.298695	0.342264	0.999984	-0.890688	0.00748296	0.321557	0.0514264	0.869104	0.988729	5.62096	0.734935	0.133948	0.880976	0.220347	0.648508	0.982949	0.403276	0.405727	0.999882	2.31389	2.52631e-05	0.00806288	0.983226	0.0475601	0.499296	1.65073	0.00146871	0.45685	0.104824	0.828134
Mtr.37286.1.S1_at		Medtr7g051650.1 | glycoside hydrolase family 1 pro	glycosyl hydrolase family 1 protein	9.14017	0.466652	0.118812	0.680897	0.0728561	0.803535	0.999604	-0.25051	0.395135	0.944619	-0.685692	0.0251827	0.597192	0.64546	0.034219	0.845639	-0.10758	0.713543	0.999984	-0.244529	0.406376	0.944297	-0.562212	0.0626555	0.577875	7.29616	0.769636	0.116348	0.879912	-0.820742	0.0947801	0.839569	0.698205	0.153054	0.999882	0.521777	0.282608	0.662648	-0.562492	0.247344	0.781398	0.711441	0.145632	0.778223	0.101164	0.833703
Mtr.12025.1.S1_at		Medtr2g084080.1 | lignin biosynthetic peroxidase |	peroxidase, putative	4.70916	1.45758	7.23531e-06	0.00886731	0.322837	0.235173	0.968183	1.1337	0.000204168	0.118995	-0.160132	0.552211	0.945259	0.639998	0.0229589	0.82496	0.0720302	0.788647	0.999984	0.44153	0.108166	0.79202	0.107156	0.690274	0.966149	5.27835	-0.288407	0.477108	0.946213	-0.750752	0.0695792	0.812428	-0.334349	0.410383	0.999882	4.42755	4.05573e-13	2.85613e-09	3.87534	1.52023e-11	1.03507e-07	1.51757	0.000567143	0.34072	2.15043	4.97929e-06
Mtr.42451.1.S1_at		Medtr1g012700.1 | Lipid transfer protein | HC | ch	14 kDa proline-rich protein DC2.15 Flags: Precursor;	3.92094	0.146246	0.491911	0.894619	-0.156135	0.463365	0.993704	-0.2834	0.187909	0.888482	-0.0340999	0.872179	0.987496	0.637428	0.00510786	0.680852	0.211969	0.321404	0.999984	-0.5487	0.0142164	0.429842	-0.12289	0.56311	0.941147	5.04738	-0.477338	0.102939	0.879912	-0.875254	0.00407126	0.524935	-0.0847216	0.768198	0.999882	0.802205	0.00791201	0.146298	0.0955846	0.739535	0.955337	-0.392868	0.176969	0.790548	0.181663	0.528301
Mtr.50686.1.S1_x_at		Medtr6g060130.1 | hypothetical protein | LC | chr6	hypothetical protein predicted by Glimmer/Critica	3.79954	0.598812	0.0144723	0.451043	-0.0268249	0.90793	0.999902	0.447432	0.061577	0.81313	0.0535887	0.817351	0.981993	0.632935	0.0101768	0.772185	0.105518	0.649732	0.999984	0.101924	0.660865	0.975636	0.110809	0.633493	0.954859	3.43118	0.066271	0.774829	0.980572	0.183027	0.431235	0.965821	0.065339	0.777909	0.999882	0.181497	0.435064	0.775322	0.526044	0.0281065	0.42906	0.24298	0.297651	0.841086	0.0379018	0.869992
Mtr.4738.1.S1_at		Medtr4g062470.1 | disease resistance-responsive, d	disease resistance-responsive family protein / fibroin-related	7.34768	0.824327	0.000523125	0.162721	-0.0311731	0.883458	0.9999	0.494026	0.0262943	0.730131	-0.182878	0.39282	0.907765	0.631434	0.00562503	0.686634	-0.195354	0.361779	0.999984	0.250827	0.243851	0.89765	-0.0894114	0.674586	0.96331	6.96491	0.0628202	0.920205	0.994548	0.0259626	0.966974	0.997248	0.358916	0.56795	0.999882	1.06635	0.0954012	0.422441	1.01007	0.113502	0.65029	2.55503	0.000221944	0.283339	0.281799	0.653603
Mtr.32496.1.S1_at		Medtr4g125330.1 | hypothetical protein | HC | chr4	hypothetical protein predicted by Glimmer/Critica	4.76622	0.453334	0.0220205	0.491983	0.206303	0.279463	0.975261	0.3821	0.0505251	0.791752	0.1258	0.506803	0.93601	0.628708	0.00223669	0.555645	0.0766786	0.685021	0.999984	0.462538	0.0196847	0.490403	0.257879	0.178896	0.768976	4.18155	0.329373	0.181394	0.89095	0.244909	0.317658	0.949564	0.324388	0.187928	0.999882	0.123434	0.612669	0.870847	-0.236506	0.334323	0.826811	0.0457625	0.850887	0.979298	0.433289	0.0813968
Mtr.38949.1.S1_x_at		Medtr0807s0020.1 | albumin-2 protein | LC | scaffo	Albumin-2 AltName: Full=PA2;	8.16024	0.15381	0.597157	0.92337	0.163769	0.573758	0.99639	-0.0635413	0.82682	0.992422	-0.289118	0.323526	0.889654	0.62792	0.0375347	0.84845	0.242568	0.406307	0.999984	-1.03057	0.00125726	0.113583	0.181208	0.533921	0.934644	6.7957	0.304607	0.5966	0.958654	-0.337698	0.557516	0.975669	0.118593	0.836467	0.999882	2.66357	4.07594e-05	0.0109546	1.24532	0.0355966	0.458866	1.90593	0.00194757	0.505732	0.188468	0.742998
Mtr.12957.1.S1_at		Medtr3g109820.1 | LRR receptor-like kinase | HC |	Probable serine/threonine-protein kinase Cx32, chloroplastic EC=2.7.11.1; Flags: Precursor;	5.27416	0.417174	0.107928	0.667097	0.431876	0.0965998	0.927946	0.302376	0.238845	0.906973	0.0112952	0.964466	0.996255	0.624702	0.019076	0.824677	0.229875	0.368057	0.999984	0.12047	0.635354	0.973842	0.0304061	0.904552	0.991931	5.22073	0.00925033	0.968857	0.997771	-0.0241728	0.918742	0.996408	0.0731631	0.757631	0.999882	-0.138892	0.558671	0.845038	-0.0424912	0.857701	0.977299	0.168816	0.477699	0.899199	0.0316598	0.893711
Mtr.11088.1.S1_at		Medtr1g076570.1 | 2-methyl-6-phytylbenzoquinone me	chloroplast inner envelope membrane protein	4.79274	0.634581	0.00906569	0.405288	0.268786	0.245259	0.972447	0.136761	0.550834	0.970382	-0.0942296	0.680569	0.964963	0.617514	0.0108653	0.775816	0.267787	0.246977	0.999984	-0.0780857	0.732866	0.982853	-0.14216	0.535323	0.935049	4.60841	0.00627385	0.983216	0.998911	-0.197126	0.509902	0.972336	0.120654	0.686131	0.999882	-0.206077	0.490999	0.809723	0.704956	0.0226968	0.396089	-0.219165	0.46408	0.895791	-0.157652	0.597772
Mtr.40769.1.S1_at		Medtr5g006950.1 | Lipid transfer protein | HC | ch	protease inhibitor/seed storage/lipid transfer protein (LTP) family protein	9.57247	0.424571	0.00292286	0.298125	-0.219798	0.102839	0.927946	0.390095	0.00568825	0.552962	-0.223497	0.0974388	0.763218	0.616978	5.60449e-05	0.0619896	0.0328784	0.802751	0.999984	-0.338101	0.0148837	0.439751	-0.181591	0.174559	0.764791	8.84619	0.154359	0.598564	0.9592	-0.418952	0.158023	0.894819	0.00445747	0.987847	0.999882	0.911568	0.0033903	0.105166	0.327518	0.267176	0.793648	1.00208	0.00145024	0.456512	-0.277656	0.345717
Mtr.2040.1.S1_at		Medtr5g073210.1 | laccase/diphenol oxidase family	Laccase-3 EC=1.10.3.2; AltName: Full=Benzenediol:oxygen oxidoreductase 3; AltName: Full=Urishiol oxidase 3; AltName: Full=Diphenol oxidase 3; Flags: Precursor;	7.38627	0.780521	0.00657	0.381208	0.0448208	0.867433	0.9999	0.471893	0.0868942	0.836238	-0.00204718	0.993915	0.999675	0.614169	0.028489	0.83528	-0.0799703	0.765963	0.999984	-0.0415027	0.877162	0.99416	-0.0376841	0.888382	0.989838	6.20526	-0.224965	0.794475	0.983407	-0.21075	0.807187	0.992609	0.314012	0.716265	0.999882	1.20976	0.166721	0.536086	0.66505	0.4429	0.872765	2.98213	0.00133144	0.454721	0.431912	0.617422
Mtr.19957.1.S1_at		Medtr3g028340.1 | transmembrane protein, putative	hypothetical protein predicted by Glimmer/Critica	5.78837	0.424008	0.046161	0.560129	-0.169207	0.412289	0.989149	0.552761	0.0110631	0.643489	-0.311039	0.137181	0.799602	0.612917	0.00537756	0.681435	-0.258892	0.213287	0.999984	0.424733	0.0458151	0.653383	0.065875	0.748346	0.976965	4.9728	0.767849	0.0450485	0.878855	0.143896	0.699498	0.987486	0.365887	0.329082	0.999882	0.845957	0.0281316	0.247315	0.124315	0.738711	0.95516	0.905982	0.0192739	0.704329	0.526099	0.16345
Mtr.11744.1.S1_at		Medtr8g076940.1 | cytochrome P450 family protein |	hypothetical protein predicted by Glimmer/Critica	8.02695	0.373287	0.129174	0.69192	0.360309	0.142479	0.947386	0.0868347	0.71889	0.984995	0.787968	0.00261816	0.366291	0.608762	0.0164966	0.824677	0.366336	0.136169	0.999984	0.284705	0.243146	0.89765	1.19613	2.62063e-05	0.00375775	6.15641	0.487983	0.176845	0.890287	-0.459613	0.202726	0.915036	0.159588	0.655059	0.999882	0.847314	0.0220942	0.223027	-0.386479	0.282524	0.804182	0.496951	0.169221	0.786425	0.0884541	0.804246
Mtr.35965.1.S1_at		Medtr7g026630.1 | exocyst subunit exo70 family pro	exocyst subunit EXO70 family protein	7.12884	0.105658	0.662488	0.938503	0.154185	0.52495	0.995298	0.0300218	0.901143	0.996883	0.25689	0.292551	0.881992	0.60825	0.0168599	0.824677	0.428749	0.0841412	0.999984	-0.554876	0.027963	0.560155	0.282818	0.247524	0.821325	5.99418	-0.117214	0.843967	0.987539	-0.32283	0.588425	0.97919	-0.00651545	0.991269	0.999882	1.11698	0.0669221	0.360832	0.0972046	0.870333	0.97909	1.48903	0.0163585	0.694783	0.0170033	0.977216
Mtr.37502.1.S1_s_at		Medtr2g022380.1 | extracellular dermal glycoprotei	Basic 7S globulin 2 AltName: Full=SBg7S; Short=Bg; Contains: RecName: Full=Basic 7S globulin 2 high kDa subunit; Contains: RecName: Full=Basic 7S globulin 2 low kDa subunit; Flags: Precursor;	11.515	0.170411	0.539624	0.908089	0.344467	0.219688	0.963197	-0.156021	0.57419	0.972582	-0.685195	0.0186099	0.561404	0.605128	0.0357337	0.846148	-0.104745	0.70557	0.999984	-0.06574	0.81242	0.989526	0.209109	0.45241	0.913421	11.2575	0.457738	0.132335	0.880976	-0.259383	0.388688	0.960594	0.35721	0.237339	0.999882	0.743113	0.017108	0.200291	-0.503453	0.0989614	0.624094	0.579839	0.0589099	0.743833	0.552786	0.0711179
Mtr.46883.1.S1_at		Medtr8g066630.1 | EF hand calcium-binding family p	Probable calcium-binding protein CML11 AltName: Full=Calmodulin-like protein 11;	7.38387	0.479505	0.00146122	0.236255	-0.0183943	0.893421	0.999902	0.00506606	0.970561	0.998843	-0.128883	0.35154	0.896649	0.604399	0.000124044	0.110161	0.0456605	0.739665	0.999984	0.596074	0.000146624	0.0217551	0.835132	1.19418e-06	0.000268155	7.1956	0.0851593	0.678481	0.970212	-0.307069	0.140522	0.882759	-0.0885864	0.66634	0.999882	0.384602	0.067156	0.361418	-0.00574538	0.977662	0.995665	0.464536	0.0286309	0.728906	-0.0195573	0.924069
Mtr.36029.1.S1_at		Medtr0022s0280.1 | hypothetical protein | HC | sca	hypothetical protein predicted by Glimmer/Critica	3.66596	0.0654638	0.65489	0.937646	-0.293728	0.0521578	0.894066	0.260357	0.0830453	0.833885	-0.35294	0.0213973	0.578921	0.602116	0.000271065	0.194914	-0.154435	0.295544	0.999984	-0.217271	0.144837	0.833286	0.1493	0.311587	0.859966	3.44944	-0.0850506	0.642233	0.965954	-0.0398072	0.827664	0.992609	-0.233069	0.207354	0.999882	0.214589	0.244891	0.626329	0.190802	0.300211	0.81256	0.016727	0.927094	0.989569	0.0831533	0.649652
[truncated: 70 more columns]

## Sheet: 149 snsMyc not Nod WT 6h
GeneChip ID	Gene	M. truncatula genome 4.0	Gene product	WT Myc Nod Log AveExpr	WT sMyc vs C 6h logFC	WT sMyc vs C 6h p	WT sMyc vs C 6h pFDR	WT sMyc vs C 24h logFC	WT sMyc vs C 24h p	WT sMyc 24h pFDR	WT s/nsMyc vs C 6h logFC	WT s/nsMyc vs C 6h p	WT s/nsMyc vs C 6h pFDR	WT s/nsMyc vs C 24h logFC	WT s/nsMyc vs C 24h p	WT s/nsMyc vs C 24h pFDR	WT nsMyc vs C 6h logFC	WT nsMyc vs C 6h p	WT nsMyc vs C 6h pFDR	WT nsMyc vs C 24h logFC	WT nsMyc vs C 24h p	WT nsMyc vs C 24h pFDR	WT Nod vs C 6h logFC	WT Nod vs C 6h p	WT Nod vs C 6h pFDR	WT Nod vs C 24h logFC	WT Nod vs C 24h p	WT Nod 24h pFDR	Mutants Myc Log AveExpr	NFP sMyc vs C 6h logFC	NFP sMyc vs C 6h p	NFP sMyc vs C 6h pFDR	NFP s/nsMyc vs C 6h logFC	NFP s/nsMyc vs C 6h p	NFP s/nsMyc vs C 6h pFDR	NFP nsMyc vs C 6h logFC	NFP nsMyc vs C 6h p	NFP nsMyc vs C 6h pFDR	DMI3 sMyc vs C 6h logFC	DMI3 sMyc vs C 6h p	DMI3 sMyc vs C 6h pFDR	DMI3 s/nsMyc vs C 6h logFC	DMI3 s/nsMyc vs C 6h p	DMI3 s/nsMyc vs C 6h pFDR	DMI3 nsMyc vs C 6h logFC	DMI3 nsMyc vs C 6h p	DMI3 nsMyc vs C 6h pFDR	NSP1 sMyc vs C 6h logFC	NSP1 sMyc vs C 6h p
Msa.2712.1.S1_at		Medtr4g415290.1 | glycerol-3-phosphate acyltransfe	Glycerol-3-phosphate acyltransferase 6 Short=AtGPAT6; EC=2.3.1.15;	6.37612	2.42754	1.26872e-07	0.00023559	0.148007	0.673628	0.997967	2.01948	2.92973e-06	0.00427447	0.0346104	0.921427	0.991809	1.36462	0.000505921	0.281835	0.443383	0.212686	0.999984	0.351495	0.32071	0.927046	-0.421104	0.235947	0.814693	5.36779	-0.000584505	0.99928	0.999896	-0.0640144	0.921317	0.996473	-0.00658472	0.991893	0.999882	1.006	0.126733	0.478443	-0.544194	0.403348	0.857432	0.437297	0.501159	0.90583	0.95161	0.147901
Mtr.15769.1.S1_at		Medtr2g034760.1 | Novel family | HC | chr2:1332106	expressed protein	5.64517	1.30188	0.0088546	0.403872	-0.341089	0.467488	0.993704	1.73036	0.000835085	0.269328	-0.61856	0.192298	0.834124	0.619444	0.191683	0.882899	-0.191753	0.681966	0.999984	0.134417	0.77375	0.985477	-0.595656	0.208792	0.79681	4.60491	0.011084	0.986995	0.999028	-0.117466	0.862881	0.993894	-0.109614	0.871962	0.999882	1.05956	0.125369	0.476366	-0.835371	0.224063	0.76602	0.00725722	0.991485	0.998749	0.0348841	0.959087
Mtr.43514.1.S1_at		Medtr4g128570.1 | xyloglucan endotransglucosylase/	xyloglucan:xyloglucosyl transferase, putative / xyloglucan endotransglycosylase, putative / endo-xyloglucan transferase, putative (XTR6)	3.7491	-0.345563	0.479433	0.891443	0.473337	0.334558	0.979247	1.67018	0.00170959	0.352304	0.672444	0.173956	0.824079	-0.486637	0.321382	0.921858	-0.45219	0.356254	0.999984	0.377707	0.439917	0.95188	-0.0642027	0.895013	0.990476	3.30904	1.32845	0.0205571	0.878855	0.36541	0.509433	0.972336	0.643638	0.248202	0.999882	-1.43731	0.0127479	0.175632	-1.10235	0.0519275	0.514241	-0.641393	0.249825	0.825939	-0.0307243	0.95563
Mtr.39593.1.S1_at		Medtr5g070010.1 | cytochrome P450 family-dependent	cytochrome P450, putative	8.01942	1.18049	0.00365115	0.319621	0.344977	0.362291	0.983629	1.62623	0.000153101	0.103096	-0.496475	0.193278	0.834779	0.543676	0.155478	0.88272	0.278956	0.460185	0.999984	0.0330752	0.929885	0.996477	-0.328161	0.385829	0.892135	6.86941	0.263558	0.687994	0.971119	0.120325	0.854405	0.993751	0.00912982	0.988888	0.999882	1.04256	0.118002	0.463954	-0.572461	0.385051	0.849647	0.22532	0.731282	0.957159	0.373658	0.569567
Mtr.43797.1.S1_at		Medtr8g079050.1 | GDSL-like lipase/acylhydrolase |	Anter-specific proline-rich protein APG Flags: Precursor;	5.30714	1.26516	0.00679922	0.381258	0.256492	0.558641	0.995384	1.60393	0.000916719	0.279476	0.108552	0.804021	0.980843	0.509171	0.249803	0.90247	0.0376853	0.931316	0.999984	-0.0348197	0.936527	0.996716	-0.591387	0.183101	0.774163	3.71416	-0.283606	0.601226	0.959832	-0.206336	0.703512	0.987624	-0.57971	0.288273	0.999882	0.966193	0.0808082	0.392994	-0.631863	0.247781	0.781563	0.206284	0.703583	0.951958	0.145069	0.788919
Mtr.13167.1.S1_at		Medtr1g034360.1 | long-chain fatty acyl CoA ligase	long-chain-fatty-acid--CoA ligase, putative / long-chain acyl-CoA synthetase, putative	6.16109	1.23652	0.00512174	0.364095	-0.0197534	0.961686	0.999956	1.51146	0.000899114	0.278262	-0.188821	0.646709	0.960434	0.571792	0.171501	0.88272	-0.0891524	0.828425	0.999984	-0.0107872	0.979071	0.998757	-0.465332	0.263131	0.831662	5.20901	0.0810284	0.907339	0.99361	-0.289309	0.678052	0.986163	-0.166867	0.81062	0.999882	0.826508	0.239635	0.620746	-0.547544	0.43349	0.869819	0.403185	0.563353	0.922307	0.272099	0.696179
Mtr.29662.1.S1_at		no hit below tool-cutoff	hypothetical protein predicted by Glimmer/Critica	7.29655	1.06554	0.0383189	0.54304	0.379307	0.445708	0.992915	1.44249	0.00644511	0.559578	-0.292134	0.55615	0.94672	0.549683	0.271799	0.908589	0.540528	0.279694	0.999984	-0.131365	0.790764	0.986798	-0.719866	0.153179	0.738512	6.42657	0.0318165	0.969556	0.997771	-0.170578	0.837917	0.99337	-0.122448	0.883241	0.999882	0.935004	0.266179	0.647053	-0.700164	0.403274	0.85741	0.183505	0.825832	0.973985	0.321009	0.70048
Mtr.12006.1.S1_at		Medtr2g084080.1 | lignin biosynthetic peroxidase |	peroxidase, putative	4.99804	1.89189	8.52829e-05	0.056804	0.693172	0.104412	0.928569	1.39756	0.00211251	0.384125	0.117027	0.779065	0.977695	0.813157	0.0589132	0.852144	0.173265	0.678138	0.999984	0.4892	0.246264	0.899555	0.417254	0.321121	0.864084	6.26566	-0.266671	0.622897	0.964037	-0.936523	0.0900322	0.836427	-0.479738	0.378136	0.999882	5.59273	2.05162e-12	8.38128e-09	5.06989	2.80622e-11	1.71959e-07	2.39789	7.67099e-05	0.17388	2.16034	0.000284589
Mtr.27916.1.S1_at		Medtr3g463060.1 | cytochrome P450 family-dependent	cytochrome P450, putative	5.1428	0.857896	0.0311831	0.52547	0.192297	0.615253	0.997331	1.36619	0.00116457	0.314056	-0.0304457	0.936437	0.99347	0.325089	0.397478	0.93461	0.261202	0.495627	0.999984	0.179739	0.638426	0.974776	-0.71222	0.0701003	0.599915	3.84442	-0.0787735	0.863005	0.990526	0.0152502	0.973346	0.997683	-0.135429	0.766824	0.999882	0.787305	0.0909256	0.414435	0.0498848	0.912977	0.985142	0.117165	0.797503	0.969368	0.0311141	0.945653
Mtr.43353.1.S1_at		Medtr3g092630.1 | hypothetical protein | HC | chr3	hypothetical protein predicted by Glimmer/Critica	4.93291	-0.0981241	0.846126	0.976788	-0.200468	0.692068	0.997967	1.33465	0.0125934	0.656895	0.0455064	0.928268	0.993029	-0.204739	0.685872	0.97224	-0.832647	0.107542	0.999984	0.73446	0.153663	0.840645	-0.615211	0.229569	0.810601	4.83791	1.21967	0.0665902	0.878855	0.0539533	0.933778	0.996892	0.591369	0.365159	0.999882	-1.92736	0.00500961	0.123275	-0.917737	0.163235	0.711987	-0.611864	0.348971	0.859343	-0.792956	0.226736
Mtr.32088.1.S1_s_at		Medtr8g079050.1 | GDSL-like lipase/acylhydrolase |	Esterase EC=3.1.1.-; AltName: Full=Early nodule-specific protein homolog; AltName: Full=Latex allergen Hev b 13; AltName: Allergen=Hev b 13; Flags: Precursor;	4.75194	1.14235	0.0039085	0.329541	0.220432	0.549201	0.995364	1.28653	0.0014084	0.337658	0.126671	0.730148	0.970934	0.594575	0.113068	0.86893	0.144868	0.693321	0.999984	-0.182399	0.619814	0.973073	-0.791058	0.0380749	0.478498	3.77311	-0.076134	0.84229	0.987539	-0.246118	0.521184	0.972336	-0.282791	0.461467	0.999882	0.560323	0.148901	0.511951	-0.492296	0.203249	0.747086	-0.378281	0.326007	0.851884	-0.128984	0.736188
Mtr.51360.1.S1_at		Medtr2g062600.1 | Lipid transfer protein | HC | ch	Non-specific lipid-transfer protein 8 Short=LTP 8; Flags: Precursor;	8.15385	1.22323	0.0169555	0.467807	0.218874	0.653337	0.997967	1.27927	0.0129181	0.661068	-0.666212	0.177855	0.82604	0.279743	0.566385	0.958348	-0.344686	0.480544	0.999984	0.185808	0.702853	0.980617	0.0422785	0.930746	0.994408	6.7202	-0.339972	0.603234	0.959868	-0.119578	0.854706	0.993751	-0.354839	0.587547	0.999882	0.990917	0.135136	0.492188	-0.245975	0.706627	0.948308	-0.0667494	0.918571	0.989101	0.189219	0.772076
Mtr.38820.1.S1_at		Medtr5g070010.1 | cytochrome P450 family-dependent	cytochrome P450, putative	6.4998	1.05402	0.0113506	0.429112	0.244955	0.534221	0.995364	1.25691	0.0031326	0.453805	-0.16084	0.682588	0.965282	0.383148	0.333314	0.925118	0.106422	0.786541	0.999984	0.275871	0.484314	0.958956	-0.172865	0.660367	0.960142	5.4335	0.0761167	0.880325	0.991664	0.122896	0.807986	0.992609	-0.0241089	0.96196	0.999882	0.837689	0.103821	0.437728	-0.181092	0.720395	0.951182	0.179262	0.723098	0.955688	0.235501	0.641798
Mtr.52180.1.S1_at		Medtr7g100100.1 | Cys2-His2 zinc finger transcript	Zinc finger protein 1 AltName: Full=WZF1;	6.90752	-0.190942	0.733136	0.954547	-0.447545	0.426337	0.990518	1.24442	0.0328006	0.748451	-0.190257	0.734054	0.971674	-0.471005	0.402779	0.934741	-1.13517	0.0500073	0.999984	0.670876	0.236331	0.89267	-0.720497	0.204298	0.79263	6.18068	0.850003	0.248749	0.90521	-1.0509	0.15586	0.894231	0.13698	0.851214	0.999882	-1.67572	0.026643	0.241508	-1.88146	0.0135895	0.327527	-0.253964	0.728177	0.956747	-0.603212	0.410912
Mtr.15839.1.S1_s_at		Medtr3g089070.1 | EF hand calcium-binding family p	Calcium-binding protein CML38 AltName: Full=Calmodulin-like protein 38;	6.79249	-0.379727	0.383708	0.854019	-0.254038	0.558589	0.995384	1.20122	0.00911699	0.607102	0.143941	0.739798	0.972147	-0.375996	0.388336	0.932871	-1.20674	0.00883758	0.999984	0.387397	0.374306	0.94077	-0.183726	0.671816	0.962436	5.41479	1.30852	0.0159472	0.878855	-0.024195	0.962961	0.99707	0.701574	0.183545	0.999882	-0.344698	0.509525	0.820474	-0.711101	0.177809	0.72427	-0.316745	0.544266	0.917004	-0.181618	0.727623
Msa.2287.1.S1_at		Medtr3g026230.1 | leguminosin group485 secreted pe	hypothetical protein predicted by Glimmer/Critica	4.62107	1.51561	3.36691e-05	0.0299011	0.00862618	0.977871	0.999956	1.19232	0.000587594	0.221785	-0.0150003	0.96153	0.996255	0.866247	0.00887223	0.741709	0.196178	0.529607	0.999984	-0.273299	0.382745	0.941762	-0.218484	0.484246	0.923745	3.46608	-0.500905	0.247866	0.90521	-0.599189	0.168565	0.899148	-0.746719	0.0884472	0.999882	0.341885	0.427993	0.771084	-0.561144	0.196537	0.740685	-0.285771	0.507068	0.908115	-0.171076	0.690678
Mtr.24395.1.S1_at		Medtr1g071730.2 | Lipid transfer protein | HC | ch	protease inhibitor/seed storage/lipid transfer protein (LTP) family protein	5.76185	0.798637	0.0173891	0.470579	0.232905	0.467391	0.993704	1.13748	0.0012044	0.314056	-0.113628	0.721967	0.970148	0.230438	0.472077	0.946457	0.417888	0.196821	0.999984	-0.136168	0.669959	0.976974	-0.370328	0.251226	0.824116	4.75537	-0.162868	0.680051	0.970355	-0.384639	0.332698	0.952939	-0.355377	0.370331	0.999882	0.774522	0.0556981	0.331495	-0.151173	0.701836	0.947561	0.124101	0.753225	0.961932	0.0309489	0.937466
Mtr.12025.1.S1_at		Medtr2g084080.1 | lignin biosynthetic peroxidase |	peroxidase, putative	4.70916	1.45758	7.23531e-06	0.00886731	0.322837	0.235173	0.968183	1.1337	0.000204168	0.118995	-0.160132	0.552211	0.945259	0.639998	0.0229589	0.82496	0.0720302	0.788647	0.999984	0.44153	0.108166	0.79202	0.107156	0.690274	0.966149	5.27835	-0.288407	0.477108	0.946213	-0.750752	0.0695792	0.812428	-0.334349	0.410383	0.999882	4.42755	4.05573e-13	2.85613e-09	3.87534	1.52023e-11	1.03507e-07	1.51757	0.000567143	0.34072	2.15043	4.97929e-06
Mtr.18570.1.S1_at		Medtr5g014100.1 | anionic peroxidase swpb3 protein	peroxidase, putative	5.12113	1.15918	0.00361337	0.318898	0.239276	0.517818	0.994386	1.13044	0.00440608	0.516913	-0.0639584	0.862284	0.986706	0.354118	0.340635	0.926757	0.212638	0.56518	0.999984	0.0570969	0.876927	0.99416	-0.454411	0.223789	0.806192	3.57953	0.329944	0.420906	0.937115	-0.0854514	0.83419	0.993136	-0.307059	0.453568	0.999882	0.766593	0.0665883	0.359951	-0.0227577	0.955528	0.992671	0.372871	0.36365	0.864347	0.228781	0.575895
Mtr.44766.1.S1_at		Medtr4g064530.1 | laccase/diphenol oxidase family	Laccase-4 EC=1.10.3.2; AltName: Full=Benzenediol:oxygen oxidoreductase 4; AltName: Full=Urishiol oxidase 4; AltName: Full=Diphenol oxidase 4; Flags: Precursor;	9.19596	0.91626	0.00448402	0.344326	0.478025	0.118356	0.934982	1.12933	0.000695666	0.24641	0.21155	0.481836	0.930684	0.586366	0.0580057	0.852144	-0.274465	0.362923	0.999984	-0.280526	0.352579	0.93678	0.137811	0.64598	0.957463	8.14432	0.00985703	0.980944	0.998744	-0.155401	0.706774	0.988093	-0.201003	0.626782	0.999882	0.420281	0.311949	0.68728	-0.553913	0.18492	0.729822	0.29742	0.472693	0.898397	0.444492	0.285298
Mtr.11816.1.S1_at		Medtr4g415290.1 | glycerol-3-phosphate acyltransfe	Glycerol-3-phosphate acyltransferase 6 Short=AtGPAT6; EC=2.3.1.15;	5.06623	1.21177	0.000238281	0.110854	0.0800472	0.783328	0.999604	1.11489	0.00058995	0.221785	-0.0867895	0.765619	0.975335	0.312292	0.287909	0.914436	-0.0435242	0.881089	0.999984	0.51256	0.0861919	0.753903	-0.559103	0.0625032	0.577527	3.69642	0.115045	0.732594	0.976304	-0.166465	0.621342	0.981705	-0.0795763	0.813093	0.999882	0.555402	0.105102	0.440258	-0.0541474	0.872159	0.979477	-0.0192612	0.954346	0.994164	0.312448	0.355916
Mtr.27594.1.S1_at		Medtr8g089300.1 | CASP POPTRDRAFT-like protein | H	UPF0497 membrane protein At4g20390	6.61206	0.875458	0.0327034	0.52957	0.696991	0.0845045	0.920893	1.11421	0.00790216	0.589149	0.127314	0.746407	0.973465	0.477013	0.231205	0.894545	0.570287	0.154527	0.999984	-0.0210882	0.957243	0.996882	-0.382275	0.335125	0.869469	5.59157	0.055547	0.917708	0.994548	-0.0608939	0.90982	0.995519	-0.0100745	0.985048	0.999882	0.926356	0.0912312	0.415	-0.624206	0.249971	0.783669	0.0644915	0.904518	0.986808	0.03903	0.942123
Mtr.9372.1.S1_at		Medtr4g094275.1 | chaperone DnaJ domain protein |	Chaperone protein dnaJ 20, chloroplastic Short=AtJ20; Short=AtDjC20; Flags: Precursor;	7.98936	-0.131247	0.725172	0.953177	-0.024101	0.948472	0.999956	1.09855	0.0059726	0.558182	0.0825388	0.82491	0.98292	-0.0795643	0.831118	0.988655	-0.918909	0.0190703	0.999984	0.701418	0.0679742	0.724488	0.691885	0.0715823	0.604192	7.11632	1.17671	0.0162989	0.878855	-0.243505	0.605231	0.979988	0.891277	0.0642778	0.999882	0.0989083	0.833447	0.953351	-0.303885	0.51932	0.898098	-0.126889	0.787377	0.968417	0.24173	0.607854
Mtr.24396.1.S1_at		Medtr1g071720.1 | Lipid transfer protein | HC | ch	protease inhibitor/seed storage/lipid transfer protein (LTP) family protein	6.27503	0.965325	0.00531195	0.3675	0.144496	0.654762	0.997967	1.09258	0.00193024	0.370788	0.0567834	0.860304	0.986543	0.0849087	0.7925	0.984199	0.371882	0.25448	0.999984	-0.00914703	0.977378	0.998583	-0.613335	0.0651891	0.586733	5.43774	0.0314071	0.956778	0.997329	0.198191	0.732549	0.989597	0.048609	0.933152	0.999882	0.77541	0.186239	0.560776	-0.683199	0.242906	0.778366	-0.0961985	0.868175	0.9817	0.384444	0.508355
Mtr.23862.1.S1_x_at		Medtr3g009010.1 | glycoside hydrolase family 5 pro	Has a broad specificity for beta-1,3-linkages as well as beta-1,6-linkages, and also for other beta-glucosidic linked substrates, such as cellobiose.	8.14393	0.484996	0.324872	0.826871	0.733195	0.140936	0.947386	1.09147	0.03205	0.746971	0.021358	0.965118	0.996255	-0.298163	0.542854	0.955059	0.092734	0.849448	0.999984	0.557076	0.259431	0.903708	0.0383435	0.937424	0.995088	5.95074	1.19531	0.0650849	0.878855	-0.366212	0.563576	0.975996	0.345293	0.585968	0.999882	0.859825	0.179573	0.553134	-0.526307	0.407688	0.859325	0.545928	0.390602	0.873684	0.702145	0.271106
Msa.2842.1.S1_at		Medtr7g067380.1 | glycerol-3-phosphate acyltransfe	Glycerol-3-phosphate acyltransferase 6 Short=AtGPAT6; EC=2.3.1.15;	5.44149	0.965262	0.00208441	0.267775	-0.0889156	0.757294	0.999061	1.06664	0.000819528	0.267568	-0.403691	0.167454	0.819196	0.499124	0.0906412	0.863054	-0.178514	0.536014	0.999984	0.0940499	0.743783	0.983742	-0.0434192	0.879971	0.989151	4.46072	0.127055	0.731994	0.976262	-0.158006	0.670319	0.985351	-0.349363	0.348918	0.999882	0.670301	0.0769247	0.384533	-0.071237	0.847644	0.975813	0.129536	0.726978	0.956555	-0.180454	0.626965
Mtr.33360.1.S1_at		Medtr8g078790.1 | DUF4228 domain protein | HC | ch	expressed protein	7.43073	0.239692	0.544964	0.909171	0.417931	0.294392	0.977399	1.05641	0.0115484	0.650426	0.451462	0.258126	0.866497	-0.0176134	0.964405	0.99829	-0.865373	0.0351782	0.999984	0.481297	0.228698	0.887692	0.404144	0.310305	0.859624	7.65562	0.497748	0.168561	0.888621	0.623202	0.0870236	0.832645	0.356867	0.320473	0.999882	0.345595	0.33579	0.705468	0.482033	0.182055	0.727519	0.44251	0.219668	0.811337	0.854776	0.0210299
Mtr.39551.1.S1_at		Medtr8g105140.1 | nudix hydrolase-like protein | H	Nudix hydrolase 18, mitochondrial Short=AtNUDT18; EC=3.6.1.-; Flags: Precursor;	3.58566	-0.168722	0.651266	0.936909	-0.0708421	0.849253	0.999604	1.05603	0.0078731	0.588351	-0.00609772	0.986943	0.998919	-0.36867	0.326606	0.923416	-0.262807	0.48253	0.999984	0.291291	0.43682	0.951521	-0.419705	0.26529	0.8336	3.17045	1.04734	0.0625295	0.878855	-0.208297	0.704527	0.987979	0.580229	0.294055	0.999882	-1.21369	0.0322545	0.262365	-1.21678	0.031845	0.445533	-0.794358	0.153566	0.781845	-0.341492	0.534826
Mtr.42985.1.S1_at		Medtr1g079490.1 | germin family protein | HC | chr	Germin-like protein subfamily 1 member 16 Flags: Precursor;	11.2137	0.759577	0.101171	0.656678	-0.0424096	0.925303	0.999956	1.04422	0.0271885	0.732334	-0.516812	0.258637	0.86703	0.295741	0.514802	0.951819	-0.237207	0.600863	0.999984	-0.103441	0.819186	0.990139	0.122478	0.786691	0.981185	8.84707	-0.169601	0.864696	0.990705	-0.142995	0.885756	0.99469	0.193617	0.845772	0.999882	0.330307	0.740136	0.920481	-0.772986	0.439208	0.870937	0.581517	0.559905	0.921222	1.27834	0.204034
Mtr.4722.1.S1_at		Medtr8g078790.1 | DUF4228 domain protein | HC | ch	hypothetical protein predicted by Glimmer/Critica	5.99191	0.230119	0.492914	0.894815	0.397633	0.23993	0.969402	1.02283	0.00447624	0.518516	0.304596	0.36559	0.901513	0.0305437	0.927185	0.995799	-0.710152	0.0407577	0.999984	0.39213	0.246339	0.899555	0.378589	0.262648	0.83103	5.86737	0.370908	0.271497	0.913731	0.291818	0.385435	0.960037	0.136734	0.683017	0.999882	0.265584	0.429172	0.771565	0.333597	0.321884	0.821037	0.201735	0.547408	0.917633	0.864688	0.013311
Mtr.4763.1.S1_at		Medtr1g087710.1 | DUF761 domain protein | HC | chr	hypothetical protein predicted by Glimmer/Critica	5.76773	-0.2798	0.565658	0.915792	-0.123013	0.800145	0.999604	1.02089	0.0428043	0.782316	-0.281831	0.562858	0.947938	-0.288328	0.553945	0.956541	-1.29908	0.0115936	0.999984	0.042764	0.929835	0.996477	-0.742593	0.133991	0.713903	4.3415	1.26523	0.0593193	0.878855	-0.0514766	0.937294	0.997055	1.19705	0.0736602	0.999882	1.73852	0.0111409	0.16765	-0.36218	0.580699	0.916524	0.586144	0.372997	0.868486	0.901177	0.173971
Mtr.7244.1.S1_at		Medtr3g009010.1 | glycoside hydrolase family 5 pro	hypothetical protein predicted by Glimmer/Critica	10.5847	0.114366	0.794273	0.967219	0.59355	0.182618	0.952414	1.01387	0.026918	0.731897	0.0447344	0.918716	0.991647	-0.386976	0.380585	0.931563	0.0974299	0.824169	0.999984	0.240159	0.584753	0.969247	0.052587	0.904514	0.991931	8.29427	1.00809	0.0859897	0.878855	-0.206242	0.720107	0.989588	0.392511	0.496292	0.999882	0.64359	0.267204	0.648029	-0.726932	0.2112	0.754607	0.308138	0.592819	0.928388	0.618289	0.28615
Mtr.12229.1.S1_at		Medtr2g436100.1 | RING-H2 zinc finger protein | HC	hypothetical protein predicted by Glimmer/Critica	7.63005	-0.105228	0.790606	0.966153	-0.120907	0.760346	0.999539	1.00357	0.0162057	0.683794	0.262126	0.509718	0.936926	-0.153076	0.699504	0.973363	-0.959138	0.0210271	0.999984	0.345568	0.386117	0.941988	0.0576338	0.884322	0.989443	7.63575	1.1477	0.0106893	0.878855	0.141135	0.742506	0.990589	0.754131	0.0853349	0.999882	-0.722117	0.0988881	0.428676	-0.433143	0.316364	0.818153	-0.0226028	0.958008	0.994636	-0.328698	0.445695
Mtr.27103.1.S1_at		Medtr4g133932.1 | pollen Ole e I family allergens	expressed protein	6.44964	0.746291	0.0108303	0.420948	0.0782427	0.777008	0.999604	0.994485	0.00109364	0.305547	-0.0628631	0.819952	0.982141	0.576468	0.0441103	0.850896	-0.148283	0.592127	0.999984	-0.0402403	0.884129	0.994934	-0.336521	0.228874	0.809896	5.00459	-0.00534969	0.990486	0.999405	-0.131138	0.770194	0.991754	-0.404576	0.369879	0.999882	0.767809	0.0933886	0.419005	-0.818579	0.0744133	0.576269	0.200602	0.655234	0.941812	-0.175376	0.696179
Mtr.29075.1.S1_at		Medtr7g027175.1 | omega-hydroxypalmitate O-feruloy	Anthranilate N-benzoyltransferase protein 2 EC=2.3.1.144; AltName: Full=Anthranilate N-hydroxycinnamoyl/benzoyltransferase 2;	4.84576	1.03886	0.00224078	0.275172	-0.154344	0.621546	0.997815	0.993786	0.00325535	0.461763	0.282789	0.36817	0.901864	0.435113	0.170265	0.88272	0.14682	0.638574	0.999984	-0.48113	0.130819	0.818236	-0.0527364	0.865797	0.988661	3.50335	-0.416293	0.248626	0.90521	-1.15942	0.00239364	0.462706	-0.835423	0.0241726	0.999882	0.976004	0.00926932	0.155528	-0.108282	0.762111	0.959438	-0.0475517	0.894191	0.985134	0.295645	0.410446
Mtr.28714.1.S1_at		Medtr3g083920.1 | chalcone and stilbene synthase f	Chalcone synthase 1A EC=2.3.1.74; AltName: Full=Naringenin-chalcone synthase 1A;	6.57069	1.03029	0.000242513	0.110901	0.426627	0.0931433	0.926325	0.971136	0.000465151	0.197941	0.0945788	0.702975	0.96792	1.222	2.85469e-05	0.0364436	0.130704	0.598659	0.999984	0.49896	0.0516001	0.679415	1.10507	0.000105643	0.0116431	5.287	0.201354	0.632559	0.964095	-0.551197	0.195121	0.91297	-0.195048	0.643222	0.999882	1.40823	0.00178765	0.0847006	0.311267	0.460824	0.878826	0.543676	0.201144	0.802601	0.279421	0.507635
Mtr.47993.1.S1_at		Medtr3g109450.1 | BZIP protein,; 48652-45869, puta	expressed protein	4.5177	0.63953	0.00986019	0.41138	0.400991	0.0936685	0.926325	0.969107	0.000245121	0.130911	0.501655	0.0385252	0.649857	0.345651	0.145905	0.881174	0.582624	0.0176198	0.999984	0.0173056	0.940853	0.996753	-0.0399788	0.86393	0.988661	3.85691	0.422397	0.151057	0.88356	-0.0310322	0.914776	0.995837	0.164708	0.570868	0.999882	0.482396	0.102519	0.434632	-0.22864	0.43237	0.869039	0.141956	0.62501	0.935392	-0.0150854	0.958508
Mtr.38421.1.S1_at		Medtr5g064510.1 | leguminosin group485 secreted pe	hypothetical protein predicted by Glimmer/Critica	5.50155	1.04753	0.00498275	0.359215	-0.148053	0.670202	0.997967	0.965814	0.00893445	0.605625	-0.356251	0.309181	0.884914	0.523758	0.138979	0.880464	0.202266	0.56124	0.999984	-0.259058	0.457659	0.955696	-0.489037	0.16608	0.755328	4.37944	0.314394	0.448616	0.942212	-0.0645252	0.875944	0.99433	0.0376439	0.927424	0.999882	0.878518	0.0391242	0.284991	-0.34847	0.401421	0.856963	0.0474533	0.908589	0.987537	0.0977555	0.813076
Mtr.42830.1.S1_at		Medtr7g067380.1 | glycerol-3-phosphate acyltransfe	Glycerol-3-phosphate acyltransferase 6 Short=AtGPAT6; EC=2.3.1.15;	5.60991	1.18762	0.000497269	0.162175	0.205916	0.501119	0.994014	0.963156	0.00348046	0.46977	0.191686	0.530936	0.941461	0.108158	0.723046	0.976598	0.402397	0.193571	0.999984	0.341683	0.267634	0.90508	-0.279395	0.362969	0.883324	4.36561	0.319857	0.448739	0.942212	0.058364	0.889638	0.994712	-0.0710582	0.86585	0.999882	0.671626	0.116515	0.460902	-0.0228998	0.956576	0.992733	0.181701	0.666109	0.944039	0.142937	0.734152
Mtr.26036.1.S1_s_at		Medtr7g118170.1 | 3-ketoacyl-CoA synthase-like pro	3-ketoacyl-CoA synthase 1 Short=KCS-1; EC=2.3.1.-; EC=2.3.1.119; AltName: Full=Very long-chain fatty acid condensing enzyme 1; Short=VLCFA condensing enzyme 1;	5.33852	1.08445	0.0041354	0.336721	0.158895	0.651134	0.997967	0.95239	0.0105224	0.640944	0.53276	0.136508	0.799053	0.52011	0.1457	0.881174	0.284616	0.419821	0.999984	-0.108445	0.757386	0.984705	-0.310645	0.379108	0.889176	4.11833	-0.419131	0.300311	0.919071	-0.410754	0.309932	0.946236	-0.168066	0.675979	0.999882	0.852126	0.0394873	0.285477	-0.414388	0.305733	0.814233	0.196171	0.625809	0.935609	0.27699	0.491832
Mtr.13524.1.S1_at		Medtr7g116870.1 | lanatoside 15-O-acetylesterase |	Esterase EC=3.1.1.-; AltName: Full=Early nodule-specific protein homolog; AltName: Full=Latex allergen Hev b 13; AltName: Allergen=Hev b 13; Flags: Precursor;	4.7517	0.399948	0.0521142	0.570973	0.0112954	0.954743	0.999956	0.951283	4.36998e-05	0.0411975	0.183484	0.360181	0.899663	0.0429333	0.829279	0.988337	0.258554	0.200503	0.999984	0.253482	0.209223	0.879646	0.071362	0.720235	0.971435	4.69201	0.120776	0.671858	0.969964	0.267357	0.350735	0.956858	0.179756	0.52902	0.999882	-0.253652	0.37569	0.7357	-0.636894	0.0304854	0.44019	-0.246592	0.388981	0.873431	-0.026879	0.924803
Mtr.50799.1.S1_s_at		Medtr4g064530.1 | laccase/diphenol oxidase family	Laccase-2 EC=1.10.3.2; AltName: Full=Benzenediol:oxygen oxidoreductase 2; AltName: Full=Urishiol oxidase 2; AltName: Full=Diphenol oxidase 2; Flags: Precursor;	8.06081	0.939102	0.00649112	0.381208	0.655355	0.0496626	0.892109	0.946227	0.00614386	0.558182	0.145438	0.652551	0.961299	0.610748	0.0661743	0.853012	-0.222269	0.492457	0.999984	-0.184549	0.568228	0.966413	0.145318	0.652819	0.958836	7.15487	-0.232809	0.597658	0.958775	-0.273587	0.535419	0.974306	-0.384981	0.3844	0.999882	0.448061	0.312275	0.687466	-0.341809	0.43944	0.870937	0.353267	0.424391	0.882895	0.354353	0.42298
Mtr.35738.1.S1_at		Medtr2g098250.1 | LRR receptor-like kinase family	DNA-damage-repair/toleration protein DRT100 Flags: Precursor;	7.08673	0.744926	0.0990759	0.653976	-0.159002	0.718576	0.998876	0.936897	0.040678	0.779598	0.219696	0.61891	0.955362	0.308234	0.4862	0.948006	0.175506	0.690876	0.999984	0.476344	0.284706	0.912077	0.456019	0.305352	0.85704	6.17408	0.622617	0.257509	0.907472	-0.444865	0.416458	0.964606	0.366854	0.502172	0.999882	1.12154	0.0454237	0.302669	-0.598961	0.275713	0.800539	0.19512	0.720542	0.955248	0.920298	0.0976261
Mtr.45355.1.S1_at		Medtr5g058470.1 | AP2 domain class transcription f	Ethylene-responsive transcription factor ERF014	4.13643	-0.143294	0.673436	0.941825	0.182364	0.592082	0.997141	0.930891	0.00985943	0.625845	0.605832	0.0824311	0.744236	-0.108806	0.748801	0.97987	-1.19773	0.00133164	0.731371	-0.183883	0.589019	0.97027	0.389173	0.257099	0.827331	3.68464	0.925884	0.0306965	0.878855	-0.0268116	0.948431	0.99707	0.763664	0.0717662	0.999882	0.504789	0.228059	0.607819	-0.438041	0.294366	0.810339	0.122845	0.767104	0.965697	1.09071	0.0118841
Mtr.18916.1.S1_at		Medtr3g108730.1 | 7-dehydrocholesterol reductase |	expressed protein	5.87114	-0.101667	0.701969	0.949482	-0.341158	0.205027	0.959068	0.921307	0.00154367	0.346495	-0.167615	0.529035	0.940746	-0.339204	0.20756	0.888256	-0.495414	0.0698934	0.999984	-0.192135	0.471052	0.957904	-0.158376	0.551841	0.93777	5.19528	0.05185	0.847334	0.988198	0.460412	0.0936496	0.838572	-1.00599	0.000597479	0.783611	0.389738	0.153605	0.517646	-0.262426	0.332912	0.826704	0.346632	0.20308	0.802781	0.138443	0.607789
Mtr.13852.1.S1_at		Medtr8g092580.1 | hypothetical protein | HC | chr8	hypothetical protein predicted by Glimmer/Critica	5.93896	-0.0646594	0.827369	0.972252	0.302969	0.311106	0.979156	0.890513	0.0051531	0.543748	-0.208412	0.483843	0.931238	-0.0194426	0.947697	0.997438	-0.265253	0.374167	0.999984	0.19223	0.518153	0.962747	-0.216785	0.466612	0.917939	4.83951	0.571955	0.109839	0.879912	0.192485	0.584568	0.978364	0.50744	0.154481	0.999882	1.57954	6.27024e-05	0.0151869	0.233499	0.507608	0.893519	0.0453887	0.897219	0.985618	0.15122	0.667297
Mtr.49578.1.S1_at		Medtr2g103440.1 | DUF761 domain protein | HC | chr	hypothetical protein predicted by Glimmer/Critica	6.16477	0.536736	0.2032	0.760415	-0.0206735	0.960338	0.999956	0.884009	0.0406221	0.779598	0.762079	0.0748378	0.735865	0.516244	0.220496	0.891235	0.229288	0.582276	0.999984	0.719517	0.0916065	0.764708	-0.157147	0.705774	0.969551	5.57025	-0.00914895	0.978067	0.998442	-0.442476	0.188967	0.909566	0.0338359	0.919017	0.999882	0.433926	0.197452	0.573787	-0.267404	0.423728	0.866169	-0.03455	0.917315	0.98885	0.420474	0.211386
Mtr.27662.1.S1_at		Medtr3g104750.1 | WRKY family transcription factor	Probable WRKY transcription factor 50 AltName: Full=WRKY DNA-binding protein 50;	4.86314	-0.0721566	0.814501	0.970789	-0.26875	0.385171	0.987791	0.875843	0.00758785	0.587226	0.19193	0.533795	0.941516	-0.168741	0.584052	0.960431	-0.619775	0.0513837	0.999984	-0.0694922	0.821227	0.990321	0.0615672	0.84131	0.986075	4.18564	0.289116	0.342764	0.92773	0.146657	0.628739	0.982242	0.259487	0.393921	0.999882	-0.0699054	0.817503	0.948327	0.173644	0.567256	0.913096	-0.699939	0.0256609	0.724611	-0.397776	0.194258
Mtr.39451.1.S1_at		Medtr3g028540.1 | transmembrane protein, putative	hypothetical protein predicted by Glimmer/Critica	7.82554	0.414106	0.319069	0.825201	-0.189859	0.645496	0.997868	0.857835	0.0446516	0.784282	-0.615692	0.142638	0.803688	0.255412	0.536628	0.954451	-0.706745	0.0943345	0.999984	0.822521	0.0535294	0.687393	0.0625835	0.879269	0.989151	7.49754	1.04767	0.0447546	0.878855	-0.0739386	0.884154	0.99469	0.430376	0.398661	0.999882	1.44259	0.00694365	0.138731	0.0555141	0.912881	0.985142	1.24349	0.0184606	0.701657	0.716019	0.163885
Mtr.10928.1.S1_s_at		Medtr6g008900.1 | CAZy family GT8 glycosyltransfer	glycosyl transferase family 8 protein	7.98173	-0.0619357	0.879913	0.982521	0.00551713	0.98926	0.999956	0.84933	0.0456414	0.784282	-0.0491385	0.904584	0.990798	-0.103081	0.801539	0.984485	-1.0883	0.012157	0.999984	0.352596	0.392742	0.942534	-0.66316	0.113663	0.689533	7.28498	1.10202	0.0158755	0.878855	-0.398443	0.366242	0.958919	0.491763	0.266196	0.999882	-0.358778	0.415379	0.762065	-0.840906	0.0613383	0.541143	-0.112464	0.79766	0.969368	0.084021	0.848074
Mtr.11386.1.S1_at		Medtr3g074520.1 | myb transcription factor | HC |	Transcription factor MYB39 AltName: Full=Myb-related protein 39; Short=AtMYB39;	5.89579	0.67854	0.0278103	0.51563	-0.0132475	0.964206	0.999956	0.84303	0.00746649	0.5822	-0.100149	0.734675	0.971674	0.52056	0.0859466	0.861216	0.0276219	0.925456	0.999984	-0.208152	0.482664	0.95846	-0.270813	0.362502	0.883088	4.66734	-0.00726936	0.98064	0.998744	-0.293174	0.330951	0.95217	-0.219543	0.465305	0.999882	0.343953	0.255208	0.636478	-0.423992	0.162685	0.711542	-0.0168607	0.955117	0.994202	-0.176601	0.556466
Mtr.44069.1.S1_at		Medtr0016s0010.1 | MtN27 family | HC | scaffold001	hypothetical protein predicted by Glimmer/Critica	5.59713	1.34611	0.000354828	0.136749	1.22421	0.000948224	0.436882	0.839022	0.0173157	0.689251	0.46271	0.174125	0.824079	0.80836	0.0214026	0.82496	1.04329	0.00389231	0.934934	0.200172	0.551253	0.965324	0.608637	0.0772076	0.616835	7.15726	0.139887	0.739479	0.977114	-0.361013	0.392832	0.961927	0.0722338	0.863583	0.999882	0.648579	0.128964	0.48248	-1.42054	0.00164335	0.148747	0.680902	0.111543	0.765084	0.132456	0.752835
Mtr.19871.1.S1_at		Medtr8g078270.1 | EF hand calcium-binding family p	Probable calcium-binding protein CML41 AltName: Full=Calmodulin-like protein 41;	4.99832	0.219776	0.576178	0.918397	-0.296362	0.452017	0.993386	0.832503	0.0409022	0.779598	-0.610168	0.127495	0.791695	0.0900267	0.818476	0.986283	-0.812648	0.0455961	0.999984	-0.144705	0.712408	0.981095	0.842372	0.0387336	0.481737	4.05245	0.634365	0.128014	0.880976	0.165768	0.686369	0.986468	0.808942	0.0546122	0.999882	0.817303	0.0522819	0.321882	-0.185127	0.652123	0.935981	0.0146674	0.971467	0.996519	0.379048	0.358146
Mtr.26629.1.S1_at		no hit below tool-cutoff	CCR4-NOT transcription complex subunit 8 AltName: Full=CCR4-associated factor 8; AltName: Full=CAF1-like protein; AltName: Full=CALIFp; AltName: Full=CAF2;	9.10531	-0.349238	0.312902	0.822163	-0.327802	0.343014	0.980259	0.831168	0.0209302	0.702388	0.00150076	0.996508	0.999721	-0.296402	0.390537	0.932871	-1.10359	0.0029932	0.897862	0.497959	0.153928	0.8409	-0.875997	0.0154417	0.330707	8.76227	0.622302	0.208016	0.89588	-0.271728	0.579087	0.977431	0.269045	0.582825	0.999882	-1.36173	0.00804574	0.146744	-1.23566	0.0153209	0.342713	-0.749902	0.1311	0.771986	-0.500348	0.309512
Mtr.43513.1.S1_at		Medtr4g128570.1 | xyloglucan endotransglucosylase/	MERI-5 protein (MERI-5) (MERI5B) / endo-xyloglucan transferase / xyloglucan endo-1,4-beta-D-glucanase (SEN4)	7.94652	-0.166993	0.592512	0.922868	-0.014666	0.962415	0.999956	0.828713	0.0119394	0.652795	0.269084	0.390388	0.90709	-0.452597	0.153335	0.88272	-0.553224	0.0835844	0.999984	0.0531676	0.864388	0.992919	0.861048	0.00928933	0.259331	7.81115	0.830703	0.0288399	0.878855	0.203282	0.580903	0.977757	0.423212	0.253738	0.999882	-0.529116	0.155678	0.520409	-0.240084	0.514747	0.895854	-0.138818	0.705858	0.952273	0.156701	0.670157
Msa.935.1.S1_at		Medtr7g067380.1 | glycerol-3-phosphate acyltransfe	Glycerol-3-phosphate acyltransferase 6 Short=AtGPAT6; EC=2.3.1.15;	4.86827	0.671392	0.0185928	0.472162	-0.387122	0.160887	0.949629	0.819407	0.00495047	0.538819	-0.334419	0.22378	0.850147	0.338589	0.218209	0.891235	-0.106009	0.696343	0.999984	0.121495	0.654816	0.975573	-0.214988	0.430615	0.907401	4.10267	0.218389	0.493223	0.947492	-0.0655201	0.836647	0.99337	0.370771	0.247592	0.999882	0.84558	0.0110127	0.167081	0.194821	0.540765	0.905389	0.38926	0.225233	0.814541	0.18168	0.568275
Mtr.11385.1.S1_at		Medtr5g064640.1 | hypothetical protein | HC | chr5	hypothetical protein predicted by Glimmer/Critica	6.45437	-0.016068	0.96191	0.994741	0.0429524	0.89843	0.999902	0.815751	0.0208899	0.701806	0.0973047	0.772585	0.97671	-0.251771	0.456505	0.942777	-0.586655	0.0893382	0.999984	0.277863	0.411702	0.94533	0.347336	0.306437	0.857377	5.93965	0.898526	0.0275047	0.878855	-0.0390489	0.921027	0.996473	0.577897	0.148208	0.999882	0.0861509	0.826909	0.951361	-0.169993	0.666426	0.939349	-0.468409	0.238883	0.821216	0.308163	0.43591
Mtr.25812.1.S1_at		Medtr8g019260.1 | ankyrin repeat protein | LC | ch	hypothetical protein predicted by Glimmer/Critica	7.2259	0.188719	0.596261	0.92337	-0.389547	0.278008	0.975261	0.815199	0.0280834	0.736172	-0.499896	0.166696	0.819079	-0.258917	0.468296	0.945821	-0.664712	0.0693887	0.999984	0.107875	0.761626	0.984705	0.957629	0.0110479	0.285411	5.4355	0.482799	0.27032	0.913235	-0.0151451	0.972179	0.997681	0.757147	0.0876278	0.999882	2.37442	3.14811e-06	0.00160758	0.436638	0.318055	0.819312	0.29313	0.501032	0.90583	0.12308	0.776976
Mtr.1496.1.S1_at		Medtr3g080810.1 | glycosyl hydrolase family 9 prot	glycosyl hydrolase family 9 protein	5.74241	0.808259	0.00946341	0.409988	0.453156	0.129708	0.943184	0.811504	0.00921169	0.60911	1.02761	0.00140542	0.324254	-0.168922	0.565343	0.958265	0.739641	0.0165555	0.999984	0.262516	0.373583	0.94077	1.46865	2.28435e-05	0.00334082	5.07429	0.644454	0.332591	0.925965	-1.16563	0.0841052	0.827864	0.317758	0.631145	0.999882	1.14595	0.0892548	0.410859	-1.09778	0.102983	0.63182	0.363923	0.582598	0.92632	0.127684	0.846814
Mtr.13273.1.S1_at		Medtr3g072610.1 | AP2 domain class transcription f	Ethylene-responsive transcription factor ERF014	6.59861	-0.446318	0.223994	0.773897	0.439461	0.231007	0.968073	0.810577	0.0318389	0.746971	0.429765	0.241202	0.859246	-0.453546	0.216777	0.891235	-1.44912	0.000373789	0.572626	-0.559148	0.13046	0.817667	-1.17119	0.00287745	0.133175	5.64392	0.538171	0.373868	0.932394	0.098851	0.869563	0.99429	0.441064	0.46532	0.999882	0.297942	0.621167	0.874446	-1.0247	0.0950217	0.616796	-0.240346	0.689967	0.949819	0.563736	0.351856
Mtr.38422.1.S1_at		Medtr5g064530.1 | leguminosin group485 secreted pe	hypothetical protein predicted by Glimmer/Critica	7.14731	0.681148	0.0851972	0.635114	0.196158	0.611492	0.997331	0.796924	0.0460149	0.784282	0.18841	0.625573	0.956782	0.300507	0.437891	0.940135	0.369043	0.342053	0.999984	-0.0867552	0.821927	0.990321	-0.588803	0.134215	0.714342	5.92464	-0.237654	0.664937	0.969148	-0.511206	0.353797	0.956858	-0.219881	0.688573	0.999882	0.841355	0.130824	0.48528	-0.602252	0.275767	0.800539	0.0552058	0.919762	0.989118	0.0110705	0.983883
Mtr.11101.1.S1_at		Medtr3g080810.1 | glycosyl hydrolase family 9 prot	glycosyl hydrolase family 9 protein	7.31763	0.647951	0.0829385	0.633823	0.174819	0.631461	0.997815	0.789052	0.0370042	0.766862	0.943467	0.0140647	0.540747	-0.151058	0.678368	0.970468	0.644688	0.0844192	0.999984	0.676436	0.0709317	0.7311	1.69859	5.92024e-05	0.00737358	6.50757	0.587743	0.469852	0.946213	-1.27548	0.121662	0.868092	0.559747	0.491121	0.999882	1.48735	0.0727456	0.374786	-1.76471	0.0348224	0.456858	0.541591	0.505197	0.907311	0.0083397	0.991788
Mtr.35650.1.S1_at		Medtr8g466250.1 | calcium-binding EF-hand protein	calcium-binding protein, putative	8.14708	-0.210786	0.533307	0.906701	0.183567	0.587148	0.996878	0.78392	0.0262139	0.730094	0.073345	0.827874	0.983062	-0.171102	0.612662	0.962951	-0.645783	0.0633762	0.999984	-0.140442	0.677506	0.977873	0.894966	0.0121866	0.301241	7.33566	1.04804	0.0145912	0.878855	0.213229	0.604859	0.979988	1.10027	0.0106546	0.975921	0.688293	0.100612	0.431629	-0.374234	0.365665	0.840494	-0.353283	0.392823	0.873684	0.0836637	0.838867
Mtr.46435.1.S1_at		Medtr8g088330.1 | transmembrane protein, putative	hypothetical protein predicted by Glimmer/Critica	7.41514	0.384345	0.0571073	0.582383	0.322351	0.107271	0.930459	0.783358	0.00036812	0.173521	0.425599	0.0364251	0.645825	-0.224467	0.256444	0.904158	0.356072	0.0766687	0.999984	0.488084	0.0176967	0.474749	0.908088	6.36047e-05	0.00777957	6.92671	0.225141	0.550255	0.951258	-0.101817	0.786628	0.991754	-0.0621039	0.868815	0.999882	-0.0138113	0.970694	0.992021	-1.16261	0.00360201	0.200658	0.0200686	0.957428	0.994479	-0.109242	0.771502
Mtr.27948.1.S1_at		Medtr2g084020.1 | lignin biosynthetic peroxidase |	peroxidase, putative	3.43256	0.307909	0.0944238	0.648329	0.0743693	0.679139	0.997967	0.783033	0.000138908	0.0967273	0.141521	0.433034	0.919939	0.253019	0.16595	0.88272	0.0213911	0.905162	0.999984	0.518675	0.00687409	0.307243	0.68242	0.000641675	0.0471153	3.70744	0.408199	0.165436	0.888621	-0.467697	0.113496	0.862006	0.00914703	0.974868	0.999882	1.8433	2.04931e-07	0.000165233	1.04761	0.000862855	0.111314	0.685787	0.0227971	0.715111	0.110569	0.703624
Mtr.16859.1.S1_at		Medtr2g081580.1 | calcium-binding EF-hand protein	calcium-binding protein, putative	9.81899	-0.177665	0.589422	0.922458	0.037773	0.908426	0.999902	0.781934	0.023062	0.715703	0.350327	0.290829	0.881532	-0.23478	0.476595	0.946866	-0.876679	0.0117363	0.999984	0.233196	0.479548	0.958401	0.305419	0.355964	0.879943	9.13522	1.13739	0.00545229	0.87579	0.00908199	0.981295	0.99791	0.790953	0.0470571	0.999882	-0.053318	0.890538	0.970261	-0.791018	0.0470399	0.497327	-0.200287	0.605796	0.931313	0.0937008	0.808941
Mtr.11146.1.S1_at		Medtr7g405730.1 | bidirectional sugar transporter	Protein RUPTURED POLLEN GRAIN 1	8.58408	0.773719	0.0332815	0.529906	0.57249	0.108833	0.930465	0.779229	0.032141	0.746971	0.849697	0.0203668	0.570857	0.585554	0.101345	0.864809	0.636086	0.0763318	0.999984	-0.0682697	0.844904	0.991122	0.801655	0.0278536	0.427337	7.48419	0.567605	0.239378	0.902712	-0.398193	0.40686	0.963855	0.604342	0.2109	0.999882	1.09932	0.0262891	0.2399	-1.10586	0.0254654	0.413151	0.162265	0.734341	0.957699	1.45994	0.00397441
Mtr.38253.1.S1_at		Medtr1g092690.1 | GDSL-like lipase/acylhydrolase |	Anter-specific proline-rich protein APG Flags: Precursor;	5.19271	0.82064	0.0242246	0.502528	0.710801	0.0484674	0.887475	0.777482	0.0319953	0.746971	0.404315	0.250583	0.863944	0.273033	0.434897	0.939824	0.52266	0.140523	0.999984	-0.247183	0.479192	0.958401	-0.46534	0.187704	0.779068	3.63474	-0.31398	0.340975	0.926989	-0.536859	0.107621	0.856021	-0.267597	0.416234	0.999882	0.489566	0.141118	0.501126	-0.0890866	0.785803	0.964755	0.0973797	0.766441	0.965697	-0.130029	0.691786
Mtr.37527.1.S1_at		Medtr4g075690.1 | multi-copper oxidase-like protei	L-ascorbate oxidase homolog EC=1.10.3.-; Flags: Precursor;	9.6647	0.115539	0.742853	0.956178	-0.0357294	0.919119	0.999902	0.775075	0.0343867	0.755542	-0.416215	0.242566	0.859347	-0.0837814	0.811873	0.985892	-0.558596	0.120286	0.999984	-0.0331744	0.924884	0.996064	-0.267239	0.449831	0.912195	9.65013	0.561878	0.328362	0.925779	0.201755	0.724077	0.989588	-0.17728	0.756369	0.999882	1.88376	0.00205464	0.087396	1.14718	0.0505267	0.509742	1.48743	0.0126856	0.678098	0.717587	0.213828
Mtr.13185.1.S1_at		Medtr5g006940.1 | Lipid transfer protein | HC | ch	protease inhibitor/seed storage/lipid transfer protein (LTP) family protein	7.17511	0.690575	0.0107149	0.419276	-0.168607	0.510181	0.994386	0.769958	0.00497084	0.538982	-0.0549035	0.829619	0.983062	0.296568	0.250489	0.902596	0.0349152	0.891125	0.999984	-0.33161	0.200113	0.874119	0.0597478	0.814862	0.984015	5.86394	-0.601952	0.160013	0.888141	-0.931114	0.0328533	0.752178	-0.661154	0.123824	0.999882	0.537035	0.208755	0.586256	-0.344184	0.417451	0.863629	0.46892	0.271148	0.831122	-0.134934	0.74963
Mtr.33792.1.S1_at		Medtr6g026820.1 | hypothetical protein | HC | chr6	hypothetical protein predicted by Glimmer/Critica	5.89153	0.769855	0.0215805	0.489771	0.421935	0.193208	0.953574	0.769566	0.0216254	0.7094	-0.0192226	0.952009	0.995549	0.195546	0.541716	0.954984	-0.09286	0.771413	0.999984	-0.0348859	0.913031	0.995994	-0.562327	0.0864163	0.637388	4.09687	0.249846	0.464889	0.945638	0.0621056	0.855345	0.993751	0.102678	0.763204	0.999882	0.761299	0.0305815	0.256708	0.116559	0.732393	0.95384	0.090864	0.78974	0.968732	0.174576	0.608913
Mtr.43514.1.S1_s_at		Medtr4g128570.1 | xyloglucan endotransglucosylase/	xyloglucan:xyloglucosyl transferase, putative / xyloglucan endotransglycosylase, putative / endo-xyloglucan transferase, putative (XTR6)	6.71927	-0.218394	0.510591	0.899921	0.120447	0.715987	0.998876	0.764586	0.0269695	0.731897	0.379354	0.256758	0.865753	-0.515452	0.126887	0.872992	-0.56812	0.0938914	0.999984	0.0330276	0.920445	0.996064	0.752647	0.0292417	0.434063	6.78351	0.531831	0.192594	0.893686	0.140524	0.727758	0.989597	0.257686	0.524078	0.999882	-0.598222	0.143993	0.505448	-0.0833741	0.836284	0.974259	-0.145467	0.718598	0.954932	0.085962	0.83128
Mtr.22454.1.S1_at		Medtr8g072550.1 | type 2 acyl-CoA diacylglycerol a	Diacylglycerol O-acyltransferase 1 EC=2.3.1.20;	4.68317	0.648818	0.00691468	0.381258	-0.246976	0.276895	0.975261	0.764542	0.00185764	0.36624	0.00964231	0.965779	0.996255	0.169439	0.453179	0.942777	-0.133364	0.554157	0.999984	-0.0142938	0.949291	0.996753	-0.402889	0.0811348	0.625358	3.60534	-0.116819	0.619546	0.963909	0.0945689	0.687561	0.986468	-0.0662498	0.778021	0.999882	0.387095	0.105675	0.441217	0.260219	0.271974	0.797912	0.0301037	0.89803	0.985765	0.172953	0.463211
Mtr.18037.1.S1_at		Medtr4g116480.1 | E3 ubiquitin-protein ligase RING	hypothetical protein predicted by Glimmer/Critica	8.85235	-0.435276	0.177921	0.739876	-0.119923	0.706332	0.998876	0.760594	0.0224718	0.711722	0.437235	0.176038	0.825486	-0.554591	0.0891612	0.863054	-0.756162	0.0231982	0.999984	0.0912223	0.774293	0.985477	0.596171	0.068721	0.59534	8.09421	0.898358	0.00775274	0.878855	0.201562	0.530929	0.973864	0.671303	0.0421124	0.999882	-0.23119	0.472713	0.799367	-0.42981	0.185694	0.73017	-0.680809	0.039441	0.74133	-0.148308	0.644355
Mtr.13539.1.S1_at		Medtr3g450710.1 | HXXXD-type acyl-transferase fami	transferase family protein	5.05077	0.646469	0.0271185	0.51037	-0.182726	0.515427	0.994386	0.755624	0.0109223	0.643489	-0.460233	0.108137	0.775755	0.387291	0.173531	0.88272	-0.275495	0.32908	0.999984	-0.273506	0.332524	0.929804	-0.257665	0.360838	0.882199	3.4803	0.215103	0.293059	0.918478	0.0952011	0.639605	0.982949	0.107763	0.596244	0.999882	0.656518	0.00245501	0.0931491	0.298853	0.146903	0.694539	0.488346	0.0205617	0.711813	0.145231	0.475921
Mtr.12229.1.S1_s_at		Medtr2g436100.1 | RING-H2 zinc finger protein | HC	hypothetical protein predicted by Glimmer/Critica	6.58663	-0.218121	0.502971	0.898614	0.0469803	0.88485	0.9999	0.750548	0.0268581	0.731897	0.405114	0.217893	0.847552	-0.196125	0.546686	0.955612	-0.943895	0.00652563	0.999984	0.2848	0.383131	0.941892	0.14501	0.655378	0.959599	6.62251	0.89226	0.0359288	0.878855	-0.126892	0.758423	0.991137	0.61482	0.141917	0.999882	-0.64722	0.122681	0.471621	-0.257194	0.533882	0.903513	0.104152	0.800662	0.969841	-0.332787	0.421701
Mtr.12424.1.S1_at		Medtr7g093850.1 | disease resistance response prot	disease resistance-responsive family protein	9.34939	0.108442	0.754098	0.958149	0.114435	0.741009	0.998876	0.748956	0.0373429	0.76906	0.116386	0.736764	0.971888	0.364513	0.296673	0.916217	-0.410069	0.241581	0.999984	0.591128	0.0955627	0.770512	0.562696	0.111793	0.68697	9.27264	0.683869	0.0627605	0.878855	0.0391529	0.913072	0.995815	0.483061	0.183412	0.999882	0.329749	0.360663	0.72466	-0.0112544	0.974965	0.995252	0.282115	0.433464	0.886281	0.0985769	0.783526
Mtr.43659.1.S1_at		Medtr3g462330.1 | RNA-binding (RRM/RBD/RNP motif)	Uncharacterized RNA-binding protein C25G10.01	5.82617	0.0463846	0.848185	0.976871	-0.341802	0.16546	0.952022	0.747514	0.00419557	0.503931	0.153118	0.528757	0.940609	-0.280508	0.252398	0.902739	-0.533509	0.034417	0.999984	0.0511621	0.83278	0.990668	-0.444484	0.0745596	0.611874	5.56948	0.0156237	0.946208	0.996548	0.631279	0.00936507	0.599707	-0.842393	0.000792658	0.783611	-0.0389815	0.866341	0.963151	0.0848723	0.714233	0.949965	0.154323	0.506442	0.908002	0.454384	0.055843
Mtr.16848.1.S1_at		Medtr5g087760.1 | late embryogenesis abundant hydr	hypothetical protein	6.06299	-0.0918659	0.710484	0.951304	-0.201297	0.418156	0.989485	0.74058	0.00526495	0.548683	0.311479	0.21394	0.845612	-0.153543	0.535873	0.954451	-0.560223	0.0298784	0.999984	0.142682	0.564923	0.966392	0.197389	0.427147	0.905784	5.59352	0.316733	0.275796	0.914082	0.228412	0.430084	0.965692	0.179013	0.53563	0.999882	0.549056	0.0630111	0.350571	0.140478	0.626546	0.928737	0.611471	0.0395005	0.74133	0.249928	0.388338
Mtr.49179.1.S1_at		Medtr7g092270.1 | hypothetical protein | HC | chr7	expressed protein	3.9043	0.525901	0.0457912	0.55952	0.0560295	0.825472	0.999604	0.735816	0.00674065	0.562869	0.384209	0.138038	0.799946	0.585763	0.0273298	0.831067	0.185605	0.467017	0.999984	0.171218	0.501945	0.960238	0.130537	0.608116	0.950339	3.28044	0.511873	0.0146154	0.878855	-0.374059	0.0689794	0.812176	-0.0736824	0.71412	0.999882	-0.0490283	0.807321	0.944677	0.031942	0.873726	0.979691	0.0743648	0.711595	0.953602	0.209416	0.300974
Mtr.28081.1.S1_at		Medtr5g058870.1 | photosynthetic electron transfer	hypothetical protein predicted by Glimmer/Critica	4.84597	0.329116	0.230895	0.778161	0.326913	0.233954	0.968075	0.731799	0.0109586	0.643489	0.361035	0.189892	0.832371	0.0343455	0.899235	0.99332	0.0265897	0.921901	0.999984	0.477936	0.0861294	0.753869	-0.367484	0.182338	0.77364	4.57907	0.192047	0.479053	0.946213	0.372972	0.173312	0.901939	-0.137543	0.611589	0.999882	-0.228395	0.400582	0.752598	0.172873	0.523746	0.899554	0.158296	0.559162	0.921222	0.593729	0.0334315
Mtr.1952.1.S1_at		Medtr8g021237.1 | hypothetical protein | HC | chr8	hypothetical protein	3.77108	0.408014	0.111934	0.674046	0.46801	0.0701609	0.904172	0.730721	0.0064927	0.559578	0.229821	0.36325	0.900454	0.472349	0.067745	0.856025	0.203327	0.420438	0.999984	-0.0302776	0.903964	0.995436	0.222566	0.378378	0.889176	3.72073	0.0876298	0.773895	0.980443	0.0536458	0.860345	0.993894	0.0822909	0.787315	0.999882	0.194494	0.524655	0.827776	-0.0436936	0.886048	0.98165	-0.176955	0.562522	0.922043	0.0632109	0.835786
Mtr.16223.1.S1_at		Medtr4g021260.1 | Avr9/Cf-9 rapidly elicited prote	expressed protein	6.73715	0.390795	0.280084	0.805992	-0.0725097	0.839569	0.999604	0.73042	0.0488656	0.788204	0.153815	0.667997	0.963749	-0.290966	0.41913	0.937751	-0.125829	0.725549	0.999984	-0.0657636	0.85431	0.992184	0.438337	0.226918	0.808388	6.00838	0.182901	0.710118	0.974444	0.0177318	0.971227	0.997585	-0.566772	0.253284	0.999882	0.532318	0.282775	0.662886	-0.731361	0.142804	0.688268	0.90804	0.071048	0.750195	-0.199058	0.685875
Mtr.20272.1.S1_s_at		Medtr8g014930.1 | LRR receptor-like kinase | LC |	Senescence-induced receptor-like serine/threonine-protein kinase AltName: Full=FLG22-induced receptor-like kinase 1; Flags: Precursor;	4.49161	0.254021	0.291412	0.811284	-0.0515907	0.82873	0.999604	0.723289	0.00478472	0.533087	0.703988	0.0058632	0.452533	0.313217	0.195555	0.882899	0.144606	0.54542	0.999984	0.417467	0.0880217	0.757811	-0.237599	0.323133	0.864964	4.03677	0.19846	0.400534	0.935559	0.432587	0.0718722	0.814233	0.311411	0.190267	0.999882	-0.537087	0.0271906	0.243656	-0.0736992	0.753885	0.958292	0.0755956	0.747773	0.960896	0.129411	0.5825
Mtr.11293.1.S1_at		Medtr2g098250.1 | LRR receptor-like kinase family	DNA-damage-repair/toleration protein DRT100 Flags: Precursor;	5.62367	0.702649	0.0480785	0.563729	-0.127147	0.711315	0.998876	0.721438	0.0427774	0.782316	-0.0548825	0.872954	0.987798	0.165525	0.63024	0.964918	0.048681	0.887202	0.999984	0.514507	0.141413	0.829303	0.447574	0.198735	0.788273	5.26788	0.478507	0.382351	0.934348	-0.571435	0.297932	0.94299	0.188655	0.729365	0.999882	0.689745	0.210532	0.587852	-0.513992	0.348456	0.832614	0.0213109	0.9688	0.996092	0.426022	0.436208
Mtr.38471.1.S1_at		Medtr1g103050.1 | zinc finger, C3HC4 type (RING fi	zinc finger (C3HC4-type RING finger) family protein	4.89277	0.399996	0.25679	0.79149	0.221883	0.52604	0.995364	0.718167	0.0468757	0.784282	-0.329432	0.34856	0.895692	0.547051	0.124548	0.871072	-0.0358799	0.918049	0.999984	0.138009	0.692658	0.979242	0.0650347	0.852085	0.986791	4.55358	-0.102151	0.828943	0.986197	0.0228894	0.961375	0.99707	0.307196	0.516956	0.999882	-1.01982	0.0364419	0.276626	0.364388	0.442617	0.872581	-0.983987	0.043117	0.74133	0.38405	0.418606
[truncated: 63 more rows]
[truncated: 70 more columns]

## Sheet: 174 Myc and Nod WT 6h
GeneChip ID	Gene	M. truncatula genome 4.0	Gene product	WT Myc Nod Log AveExpr	WT sMyc vs C 6h logFC	WT sMyc vs C 6h p	WT sMyc vs C 6h pFDR	WT sMyc vs C 24h logFC	WT sMyc vs C 24h p	WT sMyc 24h pFDR	WT s/nsMyc vs C 6h logFC	WT s/nsMyc vs C 6h p	WT s/nsMyc vs C 6h pFDR	WT s/nsMyc vs C 24h logFC	WT s/nsMyc vs C 24h p	WT s/nsMyc vs C 24h pFDR	WT nsMyc vs C 6h logFC	WT nsMyc vs C 6h p	WT nsMyc vs C 6h pFDR	WT nsMyc vs C 24h logFC	WT nsMyc vs C 24h p	WT nsMyc vs C 24h pFDR	WT Nod vs C 6h logFC	WT Nod vs C 6h p	WT Nod vs C 6h pFDR	WT Nod vs C 24h logFC	WT Nod vs C 24h p	WT Nod 24h pFDR	Mutants Myc Log AveExpr	NFP sMyc vs C 6h logFC	NFP sMyc vs C 6h p	NFP sMyc vs C 6h pFDR	NFP s/nsMyc vs C 6h logFC	NFP s/nsMyc vs C 6h p	NFP s/nsMyc vs C 6h pFDR	NFP nsMyc vs C 6h logFC	NFP nsMyc vs C 6h p	NFP nsMyc vs C 6h pFDR	DMI3 sMyc vs C 6h logFC	DMI3 sMyc vs C 6h p	DMI3 sMyc vs C 6h pFDR	DMI3 s/nsMyc vs C 6h logFC	DMI3 s/nsMyc vs C 6h p	DMI3 s/nsMyc vs C 6h pFDR	DMI3 nsMyc vs C 6h logFC	DMI3 nsMyc vs C 6h p	DMI3 nsMyc vs C 6h pFDR	NSP1 sMyc vs C 6h logFC	NSP1 sMyc vs C 6h p
[truncated: 174 more rows]
[truncated: 70 more columns]

[truncated: 5 more sheets: 109 sMyc and Nod WT 6h, 102 nsMyc and Nod WT 6h, 128 snsMyc and Nod WT 6h, 317 Nod only WT 6h, 270 Nod only WT Mut renorm 6h]
